# Supplementary material for: Circular RNA circDUS2 Is a Potential Biomarker for Intracranial Aneurysm
Source: Front Aging Neurosci. 2021 May 19;13:632448. doi: 10.3389/fnagi.2021.632448 (PMC8171118; doi:10.3389/fnagi.2021.632448)
Supplement: Supplementary file 2 [file Table_2.XLS]

## Sheet: All Targets Value - CircRNAs
All Targets Value (Entities where at least 5 out of 10 samples have flags in Present or Marginal) # Column A: probeID, it represents the probe name. # Column B ~ P: Raw Intensity of each sample. # Column Q ~ AE: log2 value of Normalized Intensity of each sample. # Column AF ~ AT: Flags, flags are attributes that denote the quality of the entities using methods from GeneSpring software. # Column A…
	Raw Intensity										Normalized Intensity										Flags										Annotations
probeID	[A1](raw)	[A2](raw)	[A3](raw)	[A4](raw)	[A5](raw)	[B1](raw)	[B2](raw)	[B3](raw)	[B4](raw)	[B5](raw)	[A1](normalized)	[A2](normalized)	[A3](normalized)	[A4](normalized)	[A5](normalized)	[B1](normalized)	[B2](normalized)	[B3](normalized)	[B4](normalized)	[B5](normalized)	A1:flag_call	A2:flag_call	A3:flag_call	A4:flag_call	A5:flag_call	B1:flag_call	B2:flag_call	B3:flag_call	B4:flag_call	B5:flag_call	circRNA	Alias	source	chrom	strand	txStart	txEnd	circRNA_type	best_transcript	GeneSymbol	Sequence
ASCRP3000002	306	838.5	520	140	376	110	133	313.5	531.5	145	8.79604	8.98185	8.10468	7.25391	8.1654	7.46351	7.77478	8.14822	8.92738	7.41221	P	P	P	P	P	P	P	P	P	P	hsa_circRNA_407247		25070500	chr9	+	131971147	131971515	sense overlapping	uc010myu.1	AK308944	AAAAAACGAAGAAAAAGAGACACCCAGCTCACCTCCAAGTTTGCCTGCAGGAGCCGGCTC
ASCRP3000003	37	47.5	68	53	60	37	36	63	53	52	5.34691	5.36452	5.58792	5.91485	5.66956	5.73738	5.66008	5.99017	6.11614	5.97036	P	P	P	P	P	P	P	P	P	P	hsa_circRNA_007418	hsa_circ_0007418	circBase	chr1	+	22816372	22818026	exonic	NM_014870	ZBTB40	AAAAAACTAGAAATGTGTTCAGAAATTAAAGGTCCACAGAAGGAGGGCCTGTCCTCCCAA
ASCRP3000004	63	101	129	96	110	40	56	82	51	92	6.18319	6.51094	6.35077	6.72381	6.44403	5.88016	6.38426	6.35165	6.07322	6.74122	P	P	P	P	P	P	P	P	P	P	hsa_circRNA_407121		25070500	chr8	-	125597327	125603476	exonic	NM_014751	MTSS1	AAAAAAGAAGTCCTCGGATACGCTGAAACTGCAGAAGAAAGCAAAAAAAGGTGGGACCAG
ASCRP3000005	70	81	76	60	76	32	39.5	46	38.5	55	6.34516	6.14633	5.71878	6.06964	5.97113	5.60383	5.81161	5.61369	5.65436	6.09449	P	P	P	P	P	P	P	P	P	P	hsa_circRNA_407087		25070500	chr8	-	71495398	71508556	exonic	NM_014294	TRAM1	AAAAAAGGAACAGGAAAACTACATCTCAGACCCAACTATCTTATGGAGGGCTTATCCCCA
ASCRP3000006	31	20.5	61	56	52	27	25	39	23	42	4.98027	4.36244	5.44842	5.94795	5.52456	5.20289	4.98027	5.37846	4.91322	5.7004	P	A	P	P	P	P	P	P	P	P	hsa_circRNA_061985	hsa_circ_0061985	circBase	chr21	-	46275124	46285362	exonic	NM_004339	PTTG1IP	AAAAAATATGCTTGTTCTCAGAACACAAACAAAACCTGTGAAGAGTGCCTGAAGAACGTC
ASCRP3000007	113	51	321	392	322	91.5	99	226.5	161.5	274.5	7.10187	5.40934	7.48219	8.97393	7.94875	7.17191	7.26114	7.71881	7.53863	8.50223	P	P	P	P	P	P	P	P	P	P	hsa_circRNA_404446		25070500	chr1	-	19670851	19684057	exonic	NM_004930	CAPZB	AAAAACAAAGGATATCGTCAATGGGCTGAGGTATTTTGAAGGTGGCGTCTCATCTGTCTA
ASCRP3000008	26	30	34	21	27	18	21	18	22	19	4.73869	4.75303	4.82606	4.60873	4.7059	4.60478	4.66478	4.4037	4.70221	4.46372	A	P	P	A	P	P	A	A	P	A	hsa_circRNA_043081	hsa_circ_0043081	circBase	chr17	-	33255980	33269925	exonic	NM_006584	CCT6B	AAAAACAACTTCTTCACTCTTGGTTGATCCAAGGATTAGTTTTGGATCATGGTGCCCGTC
ASCRP3000009	40.5	30	48	40	45	21	20	33	31	38.5	5.39113	4.79174	5.24026	5.63029	5.3398	4.94869	4.84291	5.20289	5.26861	5.61467	P	P	P	P	P	P	P	P	P	P	hsa_circRNA_401039		25242744	chr12	-	110376184	110377052	exonic	NM_014776	GIT2	AAAAACATACAGGAGCTCTTAAGAGCAGCCCAAGAAAATAAACATGACAGGCATCCAGGC
ASCRP3000010	81	89	133	94	103	47	47.5	66	39	44	6.56983	6.29766	6.3587	6.66957	6.3279	6.11198	6.10221	6.02824	5.66956	5.76859	P	P	P	P	P	P	P	P	P	P	hsa_circRNA_400114		25242744	chr1	-	8421822	8482867	exonic	NM_012102	RERE	AAAAACGCAGAAACGCTTCGTTAAGGGACTCAGGCAGTACGGGAAGAACTTCTTCAGAAT
ASCRP3000011	55	101	78	27.5	60	29	40	49	48	30	5.89963	6.52302	5.76107	5.09446	5.7087	5.37267	5.83286	5.6361	5.97036	5.23261	P	P	P	P	P	P	P	P	P	P	hsa_circRNA_100501	hsa_circ_0002413	circBase	chr1	+	240341220	240351562	exonic	NM_020066	FMN2	AAAAACGCTCAGATGCTGTCCAGAAGCAAGATCAACTTTATACCTGGGCTGCAGTTAGTC
ASCRP3000012	57.5	26.5	54	56	50	26	34	43	29	60	5.95804	4.6028	5.31585	5.97036	5.44511	5.13881	5.52978	5.49608	5.22041	6.17656	P	A	P	P	P	P	P	P	P	P	hsa_circRNA_000654	hsa_circ_0000654	circBase	chr15	+	93480747	93482948	exonic	NM_001271	CHD2	AAAAACGTTAGAGAAAAATGGAAACAGGAACCCTCAGAAGATGAACAGGAACAAGGCACC
ASCRP3000013	81	110	111.5	42	101	38	104	147	55	171.5	6.55201	6.59791	6.15782	5.65817	6.28846	5.75841	7.37474	7.121	6.19768	7.67877	P	P	P	P	P	P	P	P	P	P	hsa_circRNA_104195	hsa_circ_0002198	circBase	chr6	+	136472297	136476896	exonic	NM_018945	PDE7B	AAAAACTAACCACCATCTTGCAAACCTATATCAGGAAACAGCCTGGTAACACTGTTGTGC
ASCRP3000014	72	108	171	134	146	37	36	46.5	36	43	6.36921	6.57135	6.69393	7.16774	6.82016	5.71421	5.61663	5.62543	5.50881	5.73512	P	P	P	P	P	P	P	P	P	P	hsa_circRNA_404754		25070500	chr10	-	61592282	61612460	exonic	NM_005436	CCDC6	AAAAACTGGAGAATGACACCATTTCTAAGCAACTTACATTAGAACAGCAAGCCAGGGCTG
ASCRP3000015	121.5	189.5	295.5	131	227.5	115	147	228	151	170.5	7.25123	7.28308	7.3759	7.1392	7.46583	7.55151	7.9627	7.72063	7.48219	7.67076	P	P	P	P	P	P	P	P	P	P	hsa_circRNA_103950	hsa_circ_0001534	circBase	chr5	-	137278563	137278905	exonic	NM_016603	FAM13B	AAAAACTGGCTCTGGATCTCCGATTGTCAAGTTCTCGAGCAGCTTCTATGGATCTCCATC
ASCRP3000016	82	90.5	190	175	179	46	41	63	66	57	6.59194	6.34101	6.81974	7.61776	7.11616	6.07714	5.83286	6.0097	6.41389	6.07179	P	P	P	P	P	P	P	P	P	P	hsa_circRNA_007390	hsa_circ_0007390	circBase	chr15	-	73854236	73866136	exonic	NM_012428	NPTN	AAAAACTTGCGCCAGAGAAACACAAATTAAGTACTGCTTACAATCCGCTCCTGACATCAC
ASCRP3000017	28	22	27	25	25	19	17	23.5	19	23.5	4.79174	4.49177	4.60478	4.9924	4.7059	4.80212	4.35545	4.79001	4.57281	4.82775	P	A	P	P	P	A	A	P	A	P	hsa_circRNA_008846	hsa_circ_0008846	circBase	chr6	-	18256591	18258636	exonic	NM_003472	DEK	AAAAAGAAGGAAGAAATGTTGAAAAAAAAAGAGTCTCATCGTGGAAGGCAAGAGGGAAAA
ASCRP3000018	57	50.5	194.5	285	167	1765	321	210	50.5	184	5.97036	5.47136	6.86376	8.44901	7.0058	11.8655	9.38564	7.62728	6.10081	7.79808	P	P	P	P	P	P	P	P	P	P	hsa_circRNA_000542	hsa_circ_0000542	circBase	chr14	+	58785259	58796887	exonic	NM_002892	ARID4A	AAAAAGACAGAAGAAGAGGTGTGTTTGATGATGGTGATGAGCGAACATTGAGACGTACCT
ASCRP3000019	31.5	37	36	21	37	23	28.5	29	27	33	4.90201	5.02083	4.91003	4.76192	5.11681	4.94869	5.23005	5.00967	5.10008	5.30738	P	P	P	A	P	P	P	P	P	P	hsa_circRNA_404789		25070500	chr10	+	91478466	91486278	exonic	NM_016195	KIF20B	AAAAAGAGAGAAAATGGTTTCAACAGCATGTGCCTTTCCGGGAAAGTAAACTGACTCACT
ASCRP3000020	25	32	30	28	31	23	21.5	25	21	22	4.7059	4.85293	4.73689	5.11958	4.91641	5.01489	4.80557	4.81585	4.77252	4.85791	A	P	P	P	P	P	A	P	A	P	hsa_circRNA_007645	hsa_circ_0007645	circBase	chr17	-	674564	689217	sense overlapping	NM_016080	GLOD4	AAAAAGATGAAGAAAAGCAAAGGGCTTTGCTGGGCTATGCTGATAACCAGAGAAGCTAAA
ASCRP3000021	92	56	88	80	82	45	45	48.5	41	59	6.76552	5.64189	5.90365	6.4282	6.05091	6.03633	6.01343	5.68179	5.77607	6.16521	P	P	P	P	P	P	P	P	P	P	hsa_circRNA_102997	hsa_circ_0059490	circBase	chr20	-	16506736	16509085	exonic	NM_024704	KIF16B	AAAAAGCCCAGATTACGTTTCACAAGAAATGGGAAAAGGACTTGGAGGCCAAGTTCATTA
ASCRP3000022	32	36	32	19	28	24	24	30	29	27	5.02674	4.99843	4.82606	4.68736	4.84291	5.13881	5.07747	5.0487	5.26861	5.11681	P	P	P	A	P	P	P	P	P	P	hsa_circRNA_402543		25242744	chr20	+	25398740	25405963	exonic	NM_021067	GINS1	AAAAAGCCTATATATTGAAGTATGACCGCTTGCTTCGGATCAGAGCACTCAGATGGGAAT
ASCRP3000023	50	153	94	31	54	36.5	38	92	43	46	5.75039	7.01828	5.96729	5.30007	5.52456	5.73738	5.68085	6.48272	5.8337	5.8337	P	P	P	P	P	P	P	P	P	P	hsa_circRNA_404823		25070500	chr10	-	128973475	128975403	exonic	NM_001039762	FAM196A	AAAAAGGAGAGGCCCATCGGGAAGGAATTATTTTCCAGTACCACTCTCCATGGAATAAAA
ASCRP3000024	49	56	61	44	50	33	42	68	40	49	5.78743	5.64189	5.50352	5.70133	5.46157	5.48216	5.86951	6.08531	5.69019	5.94326	P	P	P	P	P	P	P	P	P	P	hsa_circRNA_103917	hsa_circ_0073435	circBase	chr5	+	95072592	95119667	exonic	NM_014899	RHOBTB3	AAAAAGGCCAAGGACATATTTGACAGTGATTGGTACACTTCTCGAAATCTAATTGGGGGC
ASCRP3000025	169	523	256	229	145.5	204	220	634.5	732	324.5	7.77873	8.4582	7.22141	8.07556	6.80648	8.45594	8.71744	9.16892	9.3211	8.74146	P	P	P	P	P	P	P	P	P	P	hsa_circRNA_102887	hsa_circ_0057691	circBase	chr2	-	200233327	200246543	exonic	NM_015265	SATB2	AAAAAGTACAAGAAGATTAAAGGAATAATCAAGCTGGGAAGGTGGAACCCTCTCCCCCTC
ASCRP3000026	174	401.5	323	90.5	225	127	84	108	169	73	7.84234	8.18718	7.49664	6.62398	7.43712	7.69417	7.03726	6.72336	7.60485	6.4665	P	P	P	P	P	P	P	P	P	P	hsa_circRNA_405950		25070500	chr2	+	121036193	121038483	exonic	uc002tml.3	RALB	AAAAAGTAGAAGGTATTCTAGAGCTCTTCAGTGGGTCATCTGTGTGTCACAGCCTCAGAA
ASCRP3000027	51	40.5	71	40	53	27	29	28	25	26	5.84963	5.12234	5.65722	5.56373	5.52456	5.26173	5.38883	5.00967	4.91322	4.98179	P	P	P	P	P	P	P	P	P	P	hsa_circRNA_054947	hsa_circ_0054947	circBase	chr2	+	64113474	64118696	exonic	NM_006759	UGP2	AAAAATAAAGCAGTGAAGCAATAGGCGGGACACTCACTCAATATGAAGGCAAACTGAGAC
ASCRP3000028	40	60	58	38	52	59	30	38	27	29.5	5.28165	5.71878	5.37615	5.53186	5.49927	6.45613	5.38883	5.35163	5.22041	5.212	P	P	P	P	P	P	P	P	P	P	hsa_circRNA_406825		25070500	chr6	+	109762831	109763131	intronic	ENST00000258052	SMPD2	AAAAATAGCTGATCAGAGCTGGAAGACAAGGGAGGGGAAGAAGGCTGGGTGTGAGAAGCC
ASCRP3000029	58	141	111	47	80	35	36	51	97	38	5.94287	6.88507	6.12478	5.66956	5.99092	5.62737	5.61663	5.68179	6.9246	5.54531	P	P	P	M	P	P	M	P	P	P	hsa_circRNA_031460	hsa_circ_0031460	circBase	chr14	-	31582309	31602881	exonic	NM_015382	HECTD1	AAAAATATTACAGCAGATTGAGGTCAACTGCAACTTGGCCTCTTGATCCACCAAAGGATG
ASCRP3000030	60	260	160	42	114	41.5	47	71	133.5	42	6.08389	7.64481	6.60138	5.65817	6.50407	5.94092	6.08283	6.14565	7.3168	5.7004	P	P	P	P	M	P	P	P	P	P	hsa_circRNA_407023		25070500	chr7	+	148582342	148582577	intergenic			AAAAATCCTTTATCAAGATGAGCACTGTTCACTTGCCGCCTCTGCAAAGTCCACCGCCGC
ASCRP3000031	157	281	256	98	159	68	100	175	179	138	7.64865	7.75031	7.21009	6.72381	6.92282	6.71994	7.29277	7.38009	7.67076	7.35769	P	P	P	P	P	P	P	P	P	P	hsa_circRNA_406859		25070500	chr6	-	135639656	135644462	exonic	NM_017651	AHI1	AAAAATCTCCAGCTCCTCAAAAGGTAGTGGCTCTTTATGACTACACAGCGAATCGATCAG
ASCRP3000032	76	173	168	63	138	69	102	123	102	79	6.48862	7.1674	6.67758	6.13748	6.76773	6.79049	7.34251	6.8944	6.97574	6.56882	P	P	P	P	P	P	P	P	P	P	hsa_circRNA_102776	hsa_circ_0055451	circBase	chr2	-	86088303	86090608	exonic	NM_003896	ST3GAL5	AAAAATGCATTATGTGGACCCTGACCATGTAAAGCAATGCCAAGTGAGTACACCTATGTG
ASCRP3000033	96	67	175	162	166	92	134	210	84	198.5	6.83034	5.88179	6.70065	7.45956	6.99094	7.18072	7.80649	7.60868	6.72994	7.88792	P	P	M	P	P	P	P	P	P	P	hsa_circRNA_100098	hsa_circ_0007822	circBase	chr1	+	23356961	23385660	exonic	NM_015013	KDM1A	AAAAATGCCCACTTTATGAAGCCAACGGACAAGCTGTAGAGTACAGAGAGATGGATGAAA
ASCRP3000034	59	90	176	47	177	54	42	68	53.5	34	5.99922	6.35106	6.74414	5.77255	7.07858	6.36455	5.86951	6.1071	6.12857	5.41217	P	P	P	P	P	P	P	P	P	P	hsa_circRNA_406086		25070500	chr20	+	18122851	18123563	sense overlapping	NM_020536	CSRP2BP	AAAAATGGATACCAGCCAAGGCTTCGTGACGGAGTTATCAGAGACATTGAGAGGCAAATT
ASCRP3000035	32.5	45	33	20.5	33	25	22	23	24	20.5	5.0516	5.25922	4.82606	4.60873	5.02083	5.13881	4.84291	4.71509	4.77252	4.60676	P	P	P	A	P	P	P	P	P	A	hsa_circRNA_061825	hsa_circ_0061825	circBase	chr21	-	43782390	43786644	exonic	NM_003225	TFF1	AAAAATTAAAAGAGATCGATATTAAATCCCTGACTCGGGGTCGCCTTTGGAGCAGAGAGG
ASCRP3000036	64	72	118	87	88	39	48	75	39	43	6.18319	5.99017	6.21785	6.58043	6.10221	5.84043	6.08283	6.2371	5.63223	5.7004	P	P	P	P	P	P	P	P	P	P	hsa_circRNA_104215	hsa_circ_0005753	circBase	chr6	+	149663820	149691235	exonic	NM_015093	TAB2	AAAAATTCCCTGAAGTACCTGAAGTTGTTGTATCCAGGTGCATGTTACAGGCTCCAGACC
ASCRP3000037	35	36	34.5	27	37	20	23	29	29	26	5.18052	4.99843	4.91641	5.16183	5.11681	4.87604	4.84291	5.00967	5.26861	4.98179	P	P	P	P	P	A	P	P	P	P	hsa_circRNA_401118		25242744	chr13	+	20593686	20611049	exonic	NM_003453	ZMYM2	AAAAATTTCAGGATTGGTACTACAAGGTAGGTAGCCATCCAAGCTTCCTGAAGGAGGTTC
ASCRP3000038	176.5	61	245.5	272	258	150	165	236	103	285	7.84882	5.77035	7.15041	8.3677	7.6088	7.98432	8.14465	7.76729	7.01009	8.56217	P	P	P	P	P	P	P	P	P	P	hsa_circRNA_092547	hsa_circ_0001445	circBase	chr4	+	144464661	144465125	exonic	NM_003601	SMARCA5	AAAACAAAAGGGAGGCTTGTGGATCAGAATCTGAACAAAATTGGGAAAGATGAAATGCTT
ASCRP3000039	43.5	52.5	45	27	33	19	24	27	30	22.5	5.55147	5.54531	5.10986	5.09446	4.98787	4.64378	5.04433	4.91322	5.26861	4.82775	P	P	P	P	P	A	P	P	P	P	hsa_circRNA_101560	hsa_circ_0007527	circBase	chr15	-	65759015	65772737	exonic	NM_017743	DPP8	AAAACAAAGGAATTTTGGGCCACCATTTTGGATTCAGCAGTGCTTGGTCCATCCTACTAG
ASCRP3000040	219	276	588.5	183	519	193	188.5	291	159.5	205	8.23081	7.73176	8.27968	7.67853	8.66415	8.365	8.42388	8.03397	7.53863	7.95825	P	P	P	P	P	P	P	P	P	P	hsa_circRNA_102799	hsa_circ_0002076	circBase	chr2	-	110321942	110350696	exonic	NM_144710	SEPT10	AAAACAAGCCAGTCAGCTCTTTCAGTCTCACATGGCAACGAAAACAACTTGTATGTCTTC
ASCRP3000041	42	31	54	53	50	42	35	47	36	51	5.53186	4.83787	5.33385	5.94013	5.44511	5.96575	5.57487	5.6361	5.59291	5.99621	P	P	P	P	P	P	P	P	P	M	hsa_circRNA_004103	hsa_circ_0004103	circBase	chr11	+	102233626	102239279	exonic	NM_001166	BIRC2	AAAACAAGCTGAAGAAATGGCATCAGGTGTGAGTTCTTGATACGAATGAAAGGCCAAGAG
ASCRP3000042	45	34	42	22	30.5	21.5	24.5	29	24	29	5.56677	4.91322	5.06459	4.88421	4.85957	4.98027	4.94791	4.96187	4.91322	5.13881	P	P	P	P	P	P	P	P	P	P	hsa_circRNA_000566	hsa_circ_0000566	circBase	chr14	+	97299803	97327072	exonic	NM_003384	VRK1	AAAACAATAACAAAGTGAAAATGCCTCGTGTAAAAGCAGCTCAAGCTGGAAGACAGAGCT
ASCRP3000043	32	42	30.5	19	25.5	15	18	23	25	20	4.98027	5.18713	4.77954	4.76192	4.72603	4.28215	4.54011	4.71509	5.01191	4.72057	P	P	P	A	P	A	A	P	P	A	hsa_circRNA_407110		25070500	chr8	-	101149792	101154396	exonic	NR_036491	FBXO43	AAAACAGATTCTGAGAAACAGAGATTTTGAAGATGTCGCAAAGGCACTCAGGTCAAGCTG
ASCRP3000044	66.5	90.5	491	419	406	614	162.5	299	72	148	6.25799	6.3587	8.03158	9.13596	8.2884	10.2632	8.14465	8.08267	6.55354	7.48354	P	P	P	P	P	P	P	P	P	P	hsa_circRNA_006759	hsa_circ_0006759	circBase	chr2	-	63711737	63798760	exonic	uc002sci.2	WDPCP	AAAACAGTCGGTGTGTGCTGAGCAAATGGAAGAACAAATATGTCTGTCAGAAAACCATGA
ASCRP3000045	33	41	46	35.5	51	25	22	31	34	26	5.07889	5.22748	5.16183	5.42174	5.49927	5.07747	4.84291	5.09164	5.48538	4.98179	P	P	P	P	P	P	P	P	P	P	hsa_circRNA_000052	hsa_circ_0000052	circBase	chr1	+	36367548	36367938	exonic	NM_012199	AGO1	AAAACAGTGTCGAGAAGAGGTGCTCAAATGAAGAATGCCAGCTACAACTTAGATCCCTAC
ASCRP3000047	94	52	152	170	156.5	73	76	118	65	153	6.80045	5.48431	6.52667	7.54817	6.90768	6.86169	6.89642	6.84631	6.41389	7.50421	P	P	P	P	P	P	P	P	P	P	hsa_circRNA_004767	hsa_circ_0004767	circBase	chr17	-	3969740	3976050	exonic	NM_015113	ZZEF1	AAAACATAGTTCAGAAGCTACTGAGGTGAACCCTGAGAGCCTGGAGTTAGGAAGTAACAT
ASCRP3000048	182	82	240	231	237	115	159	300	142.5	293	7.88762	6.17523	7.13766	8.10284	7.51201	7.53682	8.11304	8.07725	7.39659	8.60486	P	P	P	P	P	P	P	P	P	P	hsa_circRNA_101633	hsa_circ_0036629	circBase	chr15	+	85657103	85664245	exonic	NM_002605	PDE8A	AAAACATGGAGAGGTAATCAATATTATCAATGCTGCCCAGGAAAGTAGTCCCATGCCTGT
ASCRP3000049	32.5	42	44	19	28.5	20	16	24	25	20	5.10288	5.22748	5.13334	4.60873	4.78653	4.87604	4.4506	4.76723	4.91322	4.56267	P	P	P	A	P	A	A	P	P	A	hsa_circRNA_101915	hsa_circ_0041050	circBase	chr16	-	89849266	89849510	exonic	NM_000135	FANCA	AAAACATGGGACTCTACGAGGATTTGTCATCAGCTGGGGACATTACTGAGGTGCACATTC
ASCRP3000050	33	36	38	21	41	19	18	29	17	21	5.07889	4.99843	4.93225	4.76192	5.23005	4.72603	4.62441	4.96187	4.35661	4.72057	P	P	P	A	P	A	A	P	A	A	hsa_circRNA_405400		25070500	chr15	-	77657504	77696619	intronic	ENST00000567337	PEAK1	AAAACCAAAGGTATTCTGGAGAGGTGTATGAGAAGAAAACAGCAAAGCCAAGTTACACCA
ASCRP3000051	58.5	529	1150	348	710	1031	109.5	118	104	91.5	6.05525	8.47343	9.18206	8.79604	9.23062	11.065	7.44624	6.85962	7.01716	6.76773	P	P	P	P	P	P	P	P	P	P	hsa_circRNA_102445	hsa_circ_0004552	circBase	chr19	+	11015626	11019883	exonic	NM_199141	CARM1	AAAACCACACCGACTTCAAGGACAAGATGAAGATGTGTGTGTCTTTAAGTGCTCAGTGTC
ASCRP3000052	26	27	26	29.5	26	19.5	19.5	21	17	23	4.7059	4.66857	4.60478	5.20289	4.76723	4.68549	4.66478	4.66478	4.4484	4.98179	P	A	P	P	P	A	A	A	A	P	hsa_circRNA_002518	hsa_circ_0002518	circBase	chr4	-	24572276	24578301	exonic	NM_001358	DHX15	AAAACCATTCTTAAGAAGGATCGAGATCGAGACCGGGATCGTGAAGATCGGTCTAAAGAT
ASCRP3000053	93	184	117	44	89	51	52	56	76	47	6.78309	7.23361	6.21785	5.71512	6.16454	6.28538	6.24917	5.84713	6.58093	5.89963	P	P	P	P	P	P	P	P	P	P	hsa_circRNA_102323	hsa_circ_0047145	circBase	chr18	-	20932159	20953727	exonic	NM_032933	TMEM241	AAAACCTTCTGGCCCCAGGGCAGTGTGCAGCCTGGATTTTCTTTGCTAAGTGCCCTCCTC
ASCRP3000054	60.5	48	63	63.5	66	30	56.5	65	36	55	6.04327	5.34454	5.52352	6.17057	5.81161	5.31706	6.38426	6.03449	5.50881	6.04873	P	P	P	P	P	P	P	P	P	P	hsa_circRNA_015839	hsa_circ_0015839	circBase	chr1	+	200729966	200784772	exonic	NM_203459	CAMSAP2	AAAACTGAAAGAACATCACACAGTTGAAGCTCCAGGAGGTCAAAAGAAAATGTGCCAGAG
ASCRP3000055	59	80.5	75	38	57	31	34	41	51.5	30.5	6.06964	6.16454	5.68646	5.5014	5.65149	5.5277	5.66008	5.47028	6.05959	5.25922	P	P	P	P	P	P	P	P	P	P	hsa_circRNA_402980		25242744	chr3	+	141632493	141640905	exonic	NM_001679	ATP1B3	AAAACTGCATCATATACTTTAGAAGAACAGAAGAACCTCACAGTCTGTCCTGATGGAGCA
ASCRP3000056	90.5	122	127.5	63	98	85	75	88	79	60	6.75531	6.73514	6.31648	6.15782	6.28846	7.11841	6.85132	6.4665	6.64912	6.21785	P	P	P	P	P	M	P	P	P	P	hsa_circRNA_402979		25242744	chr3	+	141622461	141640905	exonic	NM_001679	ATP1B3	AAAACTGCATGTTTGATCTTGCTCTTCTACCTAGTTTTTTATGGGTTCCTGGCTGCACTC
ASCRP3000057	40	45	40	23	31	21	21	24	30	23	5.37267	5.31585	5.01638	4.88421	4.95103	4.87604	4.76899	4.66478	5.26861	4.91959	P	P	P	P	P	P	P	P	P	P	hsa_circRNA_068767	hsa_circ_0068767	circBase	chr3	+	197677806	197682721	exonic	NM_000996	RPL35A	AAAACTTACTACCTTAAGCCTGCTGGGAACGGGACTTCTAAAAGGAACTATGTCTGGAAG
ASCRP3000058	58	33	47	40.5	45	42	61	71	25	47	5.99922	4.89394	5.18184	5.58392	5.30738	5.96575	6.50407	6.14565	5.04142	5.88505	P	P	P	P	P	P	P	P	P	P	hsa_circRNA_007263	hsa_circ_0007263	circBase	chr4	+	87614739	87622954	exonic	NM_006264	PTPN13	AAAAGAAACTTCAGGTTCTGAGGGAAGCCATGAATGTAGAAGACAGATCAGCTTTCCTGT
ASCRP3000059	47	55	115	90	106	47	50.5	83	51	65	5.65817	5.61467	6.2104	6.65342	6.38138	6.14633	6.17988	6.35165	6.08602	6.28661	P	P	P	P	P	P	P	P	P	P	hsa_circRNA_102820	hsa_circ_0056439	circBase	chr2	+	128944256	128945188	exonic	NM_020120	UGGT1	AAAAGAACCAAGCCGAGAAGGATCTGCCCAATAACATGATTCATCAGGTGCCAATTAAAT
ASCRP3000060	24	23	28	25	25	31	29	30	22	25	4.58888	4.39461	4.60478	4.93697	4.678	5.48216	5.33385	5.07176	4.91322	4.91959	P	A	P	P	P	P	P	P	A	M	hsa_circRNA_405348		25070500	chr15	-	55731669	55742565	exonic	NM_130810	DYX1C1	AAAAGAAGAAGAAAAGAACCCAGAATGGTTGAAGGATAAAGGAAAGGAGAAATTCAGAAA
ASCRP3000061	285	1100	824	153	469	177	171	360	631	178.5	8.65541	9.3075	8.72223	7.40456	8.52055	8.25258	8.25219	8.37438	9.13228	7.74482	P	P	P	P	P	P	P	P	P	P	hsa_circRNA_016363	hsa_circ_0016363	circBase	chr1	-	211836114	211843749	exonic	uc021pir.1	NEK2	AAAAGAATTCTTCAGTTTCCCTGTGCCTCCATTTACAGCTTTTAGCCAGAAAGAACTCGC
ASCRP3000062	200.5	78	472	499	454.5	131	130.5	190	158.5	224	8.07378	6.1196	7.99151	9.4138	8.48783	7.75666	7.76663	7.47166	7.52512	8.12687	P	P	P	P	P	P	P	P	P	P	hsa_circRNA_092482	hsa_circ_0001036	circBase	chr2	-	85554223	85554349	sense overlapping	NM_006464	TGOLN2	AAAAGACGTCCCTAACAAGTCGGGTTCGGAGGCGCAGACCACAAAAGATGTCCCTAATAA
ASCRP3000063	32	27	29	23.5	27	18	22	25	21	29	5.10288	4.6028	4.75481	5.02083	4.72603	4.45936	4.91322	4.66478	4.70221	5.13881	P	A	P	P	P	A	P	M	A	P	hsa_circRNA_000572	hsa_circ_0000572	circBase	chr14	-	104219336	104220581	exonic	NM_015316	PPP1R13B	AAAAGACTGTACCAAGAACTACAGGAACAGCGTTTACATTTTCTAAAGCAACAGGAGCGC
ASCRP3000064	6652	27760	20606.5	15427	13219	13552.5	16562	55419.5	19580.5	28027	14.201	14.1395	13.8626	14.3926	14.1858	14.5165	14.6282	14.6282	14.3651	14.473	P	P	M	M	M	M	M	M	M	P	hsa_circRNA_087119	hsa_circ_0087119	circBase	chr9	+	68409997	68413434	exonic	uc004aew.1	AK308561	AAAAGAGAGGCCGCCGCCTCTCTCTCCCTCTGGTTCTATTTCTCCATCCCTCTCTCCTTT
ASCRP3000065	139	258	169	76	149	63	74	120.5	157	105.5	7.47112	7.63492	6.41952	6.38138	6.85277	6.60632	6.78832	6.88038	7.5174	6.97229	P	P	M	P	P	P	P	P	P	P	hsa_circRNA_068784	hsa_circ_0068784	circBase	chr4	+	337570	338219	exonic	NM_003441	ZNF141	AAAAGAGCCCTACAATGTGAAGATACATAAGATCGTAGCCAGACCCCCAGGAACTCTTAA
ASCRP3000066	32.5	35	45	35	44	28	33	39	26	31	5.0516	4.98179	5.14834	5.4429	5.31706	5.37267	5.52978	5.35163	4.98179	5.28041	P	P	P	P	P	P	P	P	P	P	hsa_circRNA_088439	hsa_circ_0088439	circBase	chr9	-	126212971	126641300	exonic	NM_020946	DENND1A	AAAAGAGGTGAAAAACCGCTTGAAGCAAAAGGCAGAATCCAGAGACCACATTTGAAGTAT
ASCRP3000067	54	52	58	29.5	39	30	30	28	28.5	28	5.84963	5.58592	5.41386	5.20289	5.1752	5.42845	5.38883	4.86948	5.18713	5.13881	P	P	P	P	P	P	P	P	P	P	hsa_circRNA_105045	hsa_circ_0092163	circBase	chrX	+	154317537	154319114	exonic	NM_024332	BRCC3	AAAAGAGTTCAGAATGTTCGCACACAAGCCATGTACCAGATGATGGATCAAGGCTTTGTA
ASCRP3000068	32.5	38	65	60.5	63	66	52	42.5	31	31	5.10288	5.09164	5.50352	6.05959	5.70225	6.71994	6.24917	5.42174	5.22041	5.28041	P	P	P	P	P	P	P	M	P	P	hsa_circRNA_060539	hsa_circ_0060539	circBase	chr20	-	43953928	43956055	exonic	NM_002999	SDC4	AAAAGATAATAAAACCTGGTACTTTCTAACTCTGATTGTGGGTGGCATCGTGGGCATCCT
ASCRP3000069	241	886	1372	987	876.5	3393	1163	3626	1260	1489	8.35886	9.02514	9.45895	10.6003	9.58893	12.6425	11.5562	11.2284	9.96924	10.9733	P	M	P	M	M	M	P	P	P	P	hsa_circRNA_000829	hsa_circ_0000829	circBase	chr18	-	12506475	12535600	exonic	NM_020148	SPIRE1	AAAAGATACACCTTGCGAAAAGTGATGTTGTGTGCTGCTCATCTCCCTACTGAATCAGAT
ASCRP3000070	47	56.5	55.5	25	46	27	29	31	43	32	5.67521	5.7087	5.37035	4.9924	5.37267	5.20289	5.28165	5.07176	5.84629	5.23261	P	P	P	P	P	P	P	P	P	P	hsa_circRNA_405678		25070500	chr18	-	36782074	36788753	sense overlapping	NR_024391	LINC00669	AAAAGATGGAGAAGATTATTTCTGCTGGCCTCCAGGAAGCAGGGGGTACAAGCAATTTTC
ASCRP3000071	53.5	74	93.5	70	76	41	43	51.5	38	64	5.89963	6.02898	5.94561	6.27361	5.94522	5.96575	5.90445	5.78307	5.63223	6.2371	P	P	P	P	P	P	P	P	P	P	hsa_circRNA_405869		25070500	chr2	+	44436353	44436466	intronic	ENST00000459690	PPM1B	AAAAGATTCAGAGTTGGATAAGCACTTGGAATCACGGGTTGAAGTCGAGATAACATGAGT
ASCRP3000072	42	23	59	55	52	15	23	27	27	32.5	5.43291	4.49177	5.44842	5.9803	5.49927	4.28215	4.91322	4.91322	5.10008	5.30738	P	A	P	P	P	A	P	P	P	P	hsa_circRNA_407150		25070500	chr9	-	5968018	5988545	exonic	NM_001017969	KIAA2026	AAAAGCAAAACACAAGAAGCACAAATCTGGCACTTGAGAGAAAAGACAACGATAGCAGTT
ASCRP3000073	51	87	88.5	55	82.5	63	72	83	57	55	5.78743	6.28291	5.90365	5.91485	6.04837	6.59443	6.82822	6.36921	6.24092	6.04873	P	P	P	P	P	P	M	P	P	P	hsa_circRNA_402810		25242744	chr3	-	31725125	31774903	exonic	NM_017784	OSBPL10	AAAAGCAAGTTCATGGGCATGTCCGTGGGGGTCTCTATGATAGGGGAAGAAAACATCCTG
ASCRP3000074	275	65.5	210	186.5	215	99	133	197	151	227	8.56478	5.8728	6.95496	7.72018	7.38139	7.2789	7.76132	7.54457	7.48219	8.15515	M	P	P	P	P	P	P	P	P	P	hsa_circRNA_068655	hsa_circ_0068655	circBase	chr3	-	196129822	196134264	exonic	NM_015562	UBXN7	AAAAGCAGGAAATACTGGTGGAACCAGAACCATTATTTGGTGGTGCAAGTGAAAGTGTAG
ASCRP3000075	39	51	58	42	51	23	25.5	37	33	28	5.41386	5.53082	5.43291	5.65817	5.49927	5.01489	5.20027	5.31344	5.41499	5.13881	P	P	P	P	P	P	P	P	P	P	hsa_circRNA_400196		25242744	chr1	+	36358157	36360870	exonic	NM_012199	AGO1	AAAAGCATACCTACCTTCCCCTAGAGGGAAGTGGTGGAATACATGGTCCAGCATTTCAAG
ASCRP3000076	67	45	66	60.5	70	39	37.5	44	36	53	6.3225	5.25922	5.55659	6.08247	5.87935	5.84043	5.68085	5.49608	5.50881	6.02308	M	P	P	P	P	P	P	P	P	P	hsa_circRNA_006131	hsa_circ_0006131	circBase	chr6	-	86328535	86329135	exonic	NM_006372	SYNCRIP	AAAAGCTCAGAGGCAAGCAGCAAAAAATCAAATGTAAAAGTGCTGTTTGTACGCAACCTT
ASCRP3000077	75	110.5	110	61.5	93	55	102	109	48	50.5	6.4605	6.61125	6.14667	6.12513	6.20813	6.4037	7.35695	6.74302	5.99922	5.98334	P	P	P	P	P	P	P	P	P	P	hsa_circRNA_404245		25242744	chr9	+	114289547	114296633	exonic	NM_133464	ZNF483	AAAAGCTCCCGACTAGTTTCTGCAGGACTGTAAACTGGATTCCTGGAACCTTTGATATTC
ASCRP3000078	45	67.5	94	50.5	86	70	70	74	61	44.5	5.56677	5.8728	5.94053	5.88098	6.09378	6.81334	6.75776	6.17922	6.30588	5.75039	P	P	P	P	P	P	P	P	P	P	hsa_circRNA_006116	hsa_circ_0006116	circBase	chr7	-	98718265	98718826	exonic	ENST00000472627	SMURF1	AAAAGCTGCTGCTGAGTGGGGCTTCCAGAATTCAAGGTCTAAATTGACATATTTGGGAAG
ASCRP3000079	39.5	39.5	56.5	48	56.5	35	33	56.5	36.5	61	5.34691	5.07462	5.34573	5.79525	5.61859	5.64958	5.48216	5.8596	5.53186	6.19046	P	P	P	P	P	P	P	P	P	P	hsa_circRNA_406648		25070500	chr5	+	112870001	112874878	exonic	NM_022828	YTHDC2	AAAAGGAAAAACAGCAAGGGTTTCTCCAAAGACACTTCTGACATTTTGTACTAATGGGGT
ASCRP3000080	44	47	48	35	41	38	28	47	36	49	5.56677	5.4429	5.20745	5.40708	5.22105	5.84043	5.23005	5.61369	5.63223	5.91485	P	P	P	P	P	P	P	P	P	P	hsa_circRNA_001520	hsa_circ_0001520	circBase	chr5	+	112321531	112339774	exonic	NM_152624	DCP2	AAAAGGAAAGCCGATTTATTTTGCATATTCCCAGCGAGGAAAGAGACAATGCAATCCGAG
ASCRP3000081	79	227	186	61	104	42	51	100	107	59	6.55201	7.48233	6.79808	6.09308	6.35342	5.91963	6.21785	6.61273	7.04656	6.12168	P	P	P	P	P	P	P	P	P	P	hsa_circRNA_103519	hsa_circ_0068075	circBase	chr3	+	179045348	179046139	exonic	NM_016331	ZNF639	AAAAGGAAGACTCTACACCCTTCTCGTTATTCAGGCATTTTTTACTGTCTACAGAAACTT
ASCRP3000082	103	191	207.5	73.5	192	42.5	66	53	77.5	43	6.93289	7.28539	6.94855	6.35165	7.21058	5.98562	6.5994	5.80302	6.6395	5.7004	P	P	P	P	P	P	P	P	P	P	hsa_circRNA_103384	hsa_circ_0065898	circBase	chr3	-	51454240	51456330	exonic	NM_014703	VPRBP	AAAAGGAGACATTGCCCACATTCCGTCCTATTTCAGTGTTCCGGGAAGCCAATGAAGATG
ASCRP3000083	90	53	217	174.5	189	78.5	88	172.5	76	113	6.73875	5.56067	6.99472	7.61396	7.19573	6.95379	7.12858	7.3496	6.61518	7.07323	P	P	P	P	P	P	P	P	P	P	hsa_circRNA_102642	hsa_circ_0003828	circBase	chr2	-	24046127	24046439	exonic	NM_017552	ATAD2B	AAAAGTGTTTCCTCATGCTGAAATTAGCCAGAGTGACAAAAAAGAAGGCTACTGTGGAGC
ASCRP3000084	108	516	313	71	155.5	97	83	195	427.5	108	7.0205	8.43684	7.4627	6.28969	6.89964	7.25675	7.00411	7.52394	8.69685	6.98924	P	P	P	P	P	P	P	P	P	P	hsa_circRNA_405561		25070500	chr17	+	29183972	29192818	exonic	NM_024857	ATAD5	AAAAGTTACATAGGGTGTTGTTTGTGGCATTTGAAACCACCCTCTTGTCCTCTCTTAACT
ASCRP3000085	36.5	142	66	25	45.5	27.5	24	34.5	26	26	5.15914	6.92835	5.55659	5.07319	5.3575	5.23005	4.94791	5.18449	5.10008	4.95103	P	P	P	P	P	P	P	P	P	P	hsa_circRNA_047834	hsa_circ_0047834	circBase	chr18	+	57567659	57571538	exonic	uc002lid.2	PMAIP1	AAAAGTTGATACTGTGGCAGTAAACTATTAAAAGTTTTCACTGTTCGACCGGCGGGTACG
ASCRP3000086	96	155	181	52	127	58	54	78	138	61	6.87773	7.03488	6.76242	5.91485	6.61518	6.45613	6.30862	6.25673	7.36893	6.21785	P	P	P	P	P	P	P	P	P	P	hsa_circRNA_406838		25070500	chr6	+	125328677	125329118	intronic	ENST00000359704	RNF217	AAAAGTTGTAAAAATATGCTATAATAAAATTTATCCACTGCTCCTGGCTGACTTTGAGCA
ASCRP3000087	49	76	66	27	42	38	31	30	27	25	5.75039	6.10081	5.57083	5.09446	5.25922	5.79871	5.38883	5.00967	5.18713	4.91959	P	P	P	P	P	P	P	P	P	P	hsa_circRNA_405727		25070500	chr19	+	8539883	8540669	intronic	ENST00000325495	HNRNPM	AAAAGTTTCAGAAATCTGGCTTGGTAAAATGTTACTCAGAGCAGATTACCACCGTGCTCG
ASCRP3000088	39	77	62	23	37	25	24	28	38	23	5.39113	6.11059	5.49608	4.82775	5.14426	5.20289	5.04433	5.02674	5.63223	4.85791	P	P	P	P	P	P	P	P	P	P	hsa_circRNA_031775	hsa_circ_0031775	circBase	chr14	-	50050289	50052767	exonic	NM_001032	RPS29	AAAATAAACATTTGAAAAAACCCTTCATCGTGTCTGTTCAAACCGGCACGGTCTGATCCG
ASCRP3000090	33	37.5	36	22	27	20	33.5	33	23	25	5.13197	5.10568	4.91003	4.82775	4.76723	4.60478	5.55404	5.18449	4.84459	5.03556	P	P	P	P	P	A	P	P	P	P	hsa_circRNA_403034		25242744	chr3	-	182923663	182925611	exonic	NM_015078	MCF2L2	AAAATAATATCAAAGGACGATATTGGAAAACTAGGCAAGCTGTTGCTGCACGGCCCTTTC
ASCRP3000091	47	90	83.5	38	61.5	30	30	44	48	34	5.67521	6.30619	5.85047	5.56373	5.74412	5.42845	5.36452	5.49608	5.94326	5.41217	P	P	P	P	P	P	P	P	P	P	hsa_circRNA_004520	hsa_circ_0004520	circBase	chr9	-	136790964	136804341	sense overlapping	NM_003371	VAV2	AAAATACCAAAGTTTTCTGTGTTTGAAGAACATACGCACCTTCCTGAAAGTCTGCCACGA
ASCRP3000092	156	212	483	220	432	128	74.5	158	80	99	7.67076	7.40626	8.01578	8.00805	8.39646	7.7085	6.83919	7.23009	6.69579	6.86541	P	P	P	P	P	P	P	P	P	P	hsa_circRNA_003986	hsa_circ_0003986	circBase	chr1	+	36282482	36292436	exonic	NM_017629	AGO4	AAAATACCGAGTTTGTAATGTGACTAGACGGCCAGCCAGTCATCAAACGACCTCCGGCTA
ASCRP3000093	31	35	38	23	29.5	21	23	25	24	21	5.02674	4.98179	4.96495	4.88421	4.85957	4.87604	4.91322	4.81585	4.98179	4.6457	P	P	P	P	P	P	P	P	P	A	hsa_circRNA_100137	hsa_circ_0011264	circBase	chr1	-	31740717	31764853	exonic	NM_004814	SNRNP40	AAAATAGCAGCTGGCTCAGCCGACAGTACTGTGGAATGTCTATGGTGACTGTGATAACTA
ASCRP3000094	46	33	67	59	72	29.5	31	36	24	30.5	5.60433	4.91322	5.58792	6.06964	5.89801	5.40254	5.44069	5.23516	5.01191	5.212	P	P	P	P	P	P	P	P	P	P	hsa_circRNA_101014	hsa_circ_0008932	circBase	chr12	-	12332743	12340053	exonic	NM_002336	LRP6	AAAATATACTGGGGAGATGCCAAAACAGACAAGATTGAGGCAGGCAGTGGTTAAAGGTTC
ASCRP3000095	29	35.5	36	31	35	20.5	25.5	26	26	26	4.87522	5.02083	4.93225	5.2262	5.08741	4.76192	5.20027	4.86948	4.98179	5.03556	P	P	P	P	P	A	P	P	P	P	hsa_circRNA_102356	hsa_circ_0047552	circBase	chr18	-	43568667	43573669	exonic	NM_024430	PSTPIP2	AAAATCAATGGCATTTGAGGCTCAAGAATGTGAACGAATAAACTTCTTCCGGAATGCATT
ASCRP3000096	44	37	57	43	46	26	25.5	35	28	29.5	5.56677	5.02083	5.39456	5.65817	5.3957	5.20289	5.07747	5.23516	5.22041	5.23261	P	P	P	P	P	P	P	P	P	P	hsa_circRNA_011933	hsa_circ_0011933	circBase	chr1	+	41466700	41467926	exonic	NM_001905	CTPS1	AAAATCCAAGCAATTGCCTGGGCTCGGAATCAGAAAAAGCCTTTTTTGGTACATAGATTC
ASCRP3000097	94	192	186	81	131	66	60	106	120	68	6.81547	7.29231	6.80261	6.46432	6.68016	6.70734	6.47787	6.7156	7.18717	6.36921	P	P	P	P	P	P	P	P	P	P	hsa_circRNA_403832		25242744	chr7	-	72178578	72209578	exonic	NM_001145440	TYW1B	AAAATCTCCAGCTTCCTGGTCACAAATGCACAATTTCCTGCGGAAATCAGTCGATGCTCC
ASCRP3000098	27	27	34	31.5	31	26	23	34	20	31.5	4.7059	4.62246	4.8785	5.28041	4.87931	5.23005	4.98027	5.1672	4.53597	5.212	P	A	P	P	P	P	P	P	A	P	hsa_circRNA_000546	hsa_circ_0000546	circBase	chr14	-	68234420	68236447	exonic	NM_015346	ZFYVE26	AAAATGAGCTGGTGCGGAGTGAATTTTACTATGAGCAGTTTAACAGGCGTCATCATTGTC
ASCRP3000099	66	101.5	104	43	72.5	34	41.5	51	98	45	6.27175	6.51568	6.07322	5.64093	5.93857	5.57638	5.88587	5.74502	6.89642	5.79611	P	P	P	P	P	P	P	P	P	P	hsa_circRNA_047135	hsa_circ_0047135	circBase	chr18	+	20570899	20576425	exonic	NM_002894	RBBP8	AAAATGGATGTTACTGTAATAGATACAAAGGAAACTCAAGGTCCCATGAGCCCCCTTGGT
ASCRP3000100	31.5	32	27	16	22	16	19	25	19	22	5.02674	4.87604	4.66857	4.1876	4.50242	4.36938	4.70221	4.86948	4.53597	4.79174	P	P	P	A	A	A	A	P	A	A	hsa_circRNA_406973		25070500	chr7	+	89906386	89929373	exonic	NM_001039706	CFAP69	AAAATGGGAAGATCATTGGAATGTGGCTTTACCAAGGATTTGATACTGTTTGCCACCTTT
ASCRP3000101	121	97.5	220	166	207.5	77	76	173	85	154	7.21463	6.40483	7.00916	7.52277	7.33419	6.91168	6.87138	7.34251	6.74638	7.52407	P	P	P	P	P	P	P	P	P	P	hsa_circRNA_104979	hsa_circ_0007685	circBase	chrX	+	10031484	10035530	exonic	NM_015691	WWC3	AAAATGTGTGAGGATGACAGCCGCTCGTACGCCAGCTGATAACAAAGCCATTGACCTTTG
ASCRP3000102	34	28	34	30	33	41.5	67	57	42	71	5.18052	4.66857	4.809	5.18052	4.95103	5.89963	6.62398	5.88098	5.77607	6.44981	P	A	P	P	P	P	P	P	P	P	hsa_circRNA_006063	hsa_circ_0006063	circBase	chr10	+	26789747	26792203	exonic	NM_019043	APBB1IP	AAAATTAAGCTGGCGCTGGAAAAACTGAAGGAGGCCAAGGTTAAGAAGAGTCCTTAAATG
ASCRP3000103	56	65	89	55	72	41.5	53	78	50	59	5.97036	5.88179	5.88587	5.96498	5.91405	5.91963	6.2792	6.2903	6.02972	6.12168	P	P	P	P	P	P	P	P	P	P	hsa_circRNA_104496	hsa_circ_0082440	circBase	chr7	+	132990630	133002144	exonic	NM_021807	EXOC4	AAAATTCCTTGATACCTCTCACTATTCTACTGCTGGAAGCTCAAGTGGTGTCAGCAGTTG
ASCRP3000104	46	40	69	58	60	55	56	113	36	112.5	5.63755	5.12234	5.60581	6.06964	5.66956	6.4037	6.36892	6.78156	5.63223	7.05996	P	P	P	P	P	P	P	P	P	P	hsa_circRNA_101080	hsa_circ_0008085	circBase	chr12	-	56742312	56743420	exonic	NM_005419	STAT2	AAAATTCTGGAGTTGGTACATGACCACCTGAAGGATCTCTGGAATGATGGACTCTGGTGG
ASCRP3000105	55	74	89	54	80	33.5	34	60	40	51	5.91046	6.02898	5.91485	5.96498	6.02603	5.55147	5.52978	5.93857	5.74143	5.94326	P	P	P	P	P	P	P	P	P	P	hsa_circRNA_008091	hsa_circ_0008091	circBase	chr2	-	207003208	207007555	exonic	NM_005006	NDUFS1	AAAATTCTTCAAGACATTGCTTCGGGAAGCCATCCATTTAGCCAGTTGCAGAGTTTTCAA
ASCRP3000106	479.5	2159	1682	1487	677	1084.5	1079	12546	3054	4744	9.63342	10.133	9.81565	11.5174	9.13459	11.1792	11.4187	12.6167	11.1453	12.3943	P	P	P	P	P	P	P	P	P	P	hsa_circRNA_026134	hsa_circ_0026134	circBase	chr12	+	49658864	49667113	exonic	uc001rtt.1	TUBA1C	AAAATTGAAGTTTCCATTTACTACTTCTCCCCCGGACTCCTTGGTAGTCTGTTAGTGGGA
ASCRP3000107	43	81	71.5	52	62	36	53	57	33.5	56	5.53186	6.17523	5.67991	5.91485	5.71695	5.71421	6.2792	5.8596	5.4429	6.09449	P	P	P	P	P	P	P	P	P	P	hsa_circRNA_404086		25242744	chr8	-	103850971	103870378	exonic	NM_015878	AZIN1	AAAATTGCACGTAATCACCCAAATGCCAAGGCGAACTTTCTGACCAAGTATACAACTACC
ASCRP3000108	49	126	134	80	92	57	68	118.5	42	76	5.75039	6.76773	6.38828	6.43349	6.17656	6.45613	6.65055	6.85215	5.74143	6.54275	P	P	P	P	P	P	P	P	P	P	hsa_circRNA_104750	hsa_circ_0008678	circBase	chr9	+	20923658	20933102	exonic	NM_017794	FOCAD	AAAATTGCTGCTTTGACACTAGTCTTGAATACAAGGAGAGTCCGGTAGTGAAAGGCAATG
ASCRP3000109	76.5	144.5	164.5	113.5	124	121	112.5	282	120	134.5	6.46677	6.92835	6.65342	6.93289	6.59044	7.62886	7.47275	7.99689	7.16807	7.31725	P	P	P	P	P	P	P	P	P	P	hsa_circRNA_102771	hsa_circ_0055377	circBase	chr2	+	80772106	80783018	exonic	NM_004389	CTNNA2	AAAATTGCTTTCTGAAACAGGTTGCCAATTTGGCCTGTTCCATCTCCAACAATGAAGAAG
ASCRP3000110	66	51	58	34	55	30	41	47	43	45	6.246	5.53082	5.41386	5.30007	5.57487	5.42845	5.86951	5.58592	5.84629	5.79611	P	P	P	P	P	P	P	P	P	P	hsa_circRNA_404987		25070500	chr12	-	29492783	29494151	sense overlapping	NM_016570	ERGIC2	AAACAAAATTCCAGGTTCCTTTTGAGGATGGCCACACAGACAACCACTTACCTCTTTTAG
ASCRP3000111	27	38	32	21	24	20	20	29	21	26	4.76723	5.09164	4.82606	4.71874	4.678	4.64378	4.76899	4.96187	4.62051	4.98179	P	P	P	A	P	A	A	P	A	P	hsa_circRNA_104082	hsa_circ_0075826	circBase	chr6	+	21979173	22020771	exonic	NR_015410	CASC15	AAACAAACAGACAGAAGAAGGAAGTGGCTAATGGTAAAATCTACTGGTGGAGTCACTCCA
ASCRP3000112	31.5	159	374.5	113	213	239	48	65	47.5	44	4.99843	7.04784	7.68929	6.93937	7.36573	8.75344	6.14972	6.04582	5.95804	5.73512	P	P	P	P	P	P	P	P	P	P	hsa_circRNA_004561	hsa_circ_0004561	circBase	chr8	-	93929156	93941802	intronic	ENST00000517540	TRIQK	AAACAAATTGGCAGTATAAATTTAATGTGTTGTTTTCAAGTGTGTCATGTGTCCAGATGC
ASCRP3000113	111	55.5	179.5	137	149	72	58	114	72	174	7.07145	5.65817	6.75598	7.24602	6.84673	6.83751	6.42176	6.80777	6.5443	7.70735	P	P	P	P	P	P	P	P	P	P	hsa_circRNA_104876	hsa_circ_0088062	circBase	chr9	-	114911523	114919893	exonic	NM_022486	SUSD1	AAACAACAACAAGACATTCATTCCCAACGATGGCACCTTTTGTACAGGTTTAGACGTCTG
ASCRP3000114	68.5	48	101.5	91	92.5	42	27	46	33	46	6.28322	5.37615	6.07963	6.65342	6.21559	6.00372	5.28165	5.59987	5.41499	5.8337	P	P	P	P	P	P	P	P	P	P	hsa_circRNA_103727	hsa_circ_0008144	circBase	chr4	-	120460114	120488299	exonic	NM_001083	PDE5A	AAACAAGAGAGCTACAGTCGTTAGCGGTTGTTGGTGTAGCCCAGGCCATCAACAAGAAAT
ASCRP3000115	47	81	62	29	54	27	30	36	48.5	31	5.63755	6.19046	5.48538	5.2262	5.55659	5.20289	5.38883	5.27297	5.92121	5.23261	P	P	P	P	P	P	P	P	P	P	hsa_circRNA_000980	hsa_circ_0000980	circBase	chr2	+	19538077	19538212	antisense	ENST00000449124	AC092594.1	AAACAAGCATCATCCTCTTCTGAAGAAAGACAAGCATGAGGTGCTCCAACATTTTTCAGG
ASCRP3000116	102	152	287	81	279	108	86	129	73.5	79.5	6.95554	7.00748	7.34488	6.45064	7.73108	7.42905	7.07787	6.97268	6.55354	6.59194	P	P	P	P	P	P	P	M	P	P	hsa_circRNA_102798	hsa_circ_0009020	circBase	chr2	-	110321942	110323436	exonic	NM_144710	SEPT10	AAACAAGCCAGTCAGGGACAGTTGCCGTTTGCTGTTGTGGGAAGTATGGATGAGGTAAAA
ASCRP3000117	595	5108	2545.5	572	1067	538.5	543.5	6525	3319	1544	10.1204	11.2506	10.3635	9.68334	9.90066	10.1073	10.2753	11.7978	11.291	11.0391	P	P	P	P	P	P	P	P	P	P	hsa_circRNA_407330		25070500	chrX	-	129799616	129813722	exonic	NM_006375	ENOX2	AAACAAGCTGAGATCTCCCACCTCCTGCAACCCGAGAAAGACCACCAGGATGCAAAACAG
ASCRP3000118	53.5	63	80.5	50	82	46.5	43	47	47	42	5.86457	5.81503	5.76991	5.82524	6.04218	6.03633	5.86951	5.6361	5.97036	5.66482	P	P	M	M	P	P	P	P	P	P	hsa_circRNA_103352	hsa_circ_0001292	circBase	chr3	-	47476497	47484581	exonic	NM_012235	SCAP	AAACAAGGAGAGCCTACTGAGCAGCCTGAGTGGGTACCTGCACATGTTGTTCTTTGTCAG
ASCRP3000119	26	24	26	23	23	23	24	30	21	19	4.7059	4.53597	4.57281	4.88421	4.59685	5.01489	5.10568	5.0487	4.77252	4.46372	P	A	P	P	P	P	P	P	P	A	hsa_circRNA_091669	hsa_circ_0091669	circBase	chrX	+	147733519	147744289	exonic	NM_002025	AFF2	AAACAAGTGAATCACTATGAACAAGACCGTAGTGCACTTAAAAAAAGGGAATGGGAGCGG
ASCRP3000120	37.5	41	46.5	31	40	31	24.5	31	29	27	5.34691	5.18713	5.17121	5.30007	5.1752	5.48216	4.87604	5.09164	5.24026	5.09023	P	P	P	P	P	P	P	P	P	P	hsa_circRNA_101466	hsa_circ_0005387	circBase	chr15	-	28505922	28508315	exonic	NM_004667	HERC2	AAACACATAGTGGGAATTGCCTGTGGGCCTGCCCAGGGCAAGTGTGGTCTTGGGGAGATG
ASCRP3000121	357.5	71	174	120	162	76	132	307	115	343	9.09531	5.97496	6.71423	7.02568	6.96461	6.93525	7.79224	8.10485	7.11996	8.82469	P	P	P	P	P	P	P	P	M	P	hsa_circRNA_104385	hsa_circ_0006365	circBase	chr7	+	65751497	65751696	exonic	NM_003596	TPST1	AAACACTCGAAGGAGTGGAGAGATCTACAGACCAAGTAATCAAGCCAGTCAATGTAGGAG
ASCRP3000122	298	2842.5	1830	195	552.5	166	208.5	775	1526	405	8.75444	10.4655	9.92733	7.80089	8.77313	8.13989	8.60659	9.39403	10.218	9.09636	P	P	P	P	P	P	P	P	P	P	hsa_circRNA_404317		25242744	chrX	-	8553307	8565297	exonic	NM_000216	KAL1	AAACACTTCCGTTCTTCCAAAGCCTCTCTTCCCCAAGAAGAGCTACGAATGCTTGACCAG
ASCRP3000123	171	45	166	143	143	102.5	130	401	55	315	7.81473	5.28535	6.66626	7.27983	6.8112	7.35519	7.73357	8.49265	6.14565	8.69986	P	P	P	P	P	P	P	M	P	P	hsa_circRNA_103433	hsa_circ_0005332	circBase	chr3	-	114069120	114070725	exonic	NM_015642	ZBTB20	AAACAGAACTACGTCAAGCACATGTTCGTACACACAGGTGACATCAGTTGCAAGGGGATG
ASCRP3000124	36	51	47	31	42	27	37	48.5	48	35	5.28165	5.56067	5.20745	5.30007	5.25922	5.26173	5.66008	5.65149	5.97036	5.49181	P	P	P	P	P	P	P	P	P	P	hsa_circRNA_007074	hsa_circ_0007074	circBase	chr1	-	54348615	54348949	exonic	ENST00000465897	YIPF1	AAACAGACCATTACTTTCCAATTTGGCAATGCAGCCACTTCTCTGACAGCAAACCCAGAT
ASCRP3000125	70	113.5	751.5	321	326	1460	106	145	95.5	200	6.3225	6.6496	8.60214	8.64805	7.96943	11.639	7.39059	7.121	6.85879	7.91547	P	P	P	P	P	P	P	P	P	P	hsa_circRNA_066869	hsa_circ_0066869	circBase	chr3	-	119176864	119182471	sense overlapping	NM_018266	TMEM39A	AAACAGTGTGGTGGTATCCTTACAATCATCCTGCTTCTTGTACATCACTGACGTCTGCTC
ASCRP3000126	260.5	293	422.5	267	287	82	93	273	158	138	8.47465	7.79927	7.85153	8.33412	7.77741	7.06572	7.19211	7.95302	7.53059	7.37126	P	P	P	P	P	P	P	P	P	P	hsa_circRNA_101140	hsa_circ_0002628	circBase	chr12	+	110778463	110780253	exonic	NM_001681	ATP2A2	AAACAGTTCATCCGCTACCTCATCTCGTCCAACGTCGGGGAAGTTGTCTGACCAATCTGA
ASCRP3000127	37	41.5	34	24	26	20	25	23	21	20	5.23005	5.2107	4.79521	4.93697	4.72603	4.80212	4.98027	4.66478	4.77252	4.52139	P	P	P	P	P	P	P	P	P	A	hsa_circRNA_050999	hsa_circ_0050999	circBase	chr19	-	39923846	39924401	exonic	NM_001020	RPS16	AAACAGTTTTTGAGGGATTTTAAAGTTTCAAGAACTGCTGGAGCCAGTTCTGCTTCTCGG
ASCRP3000128	36.5	63	49	31	45	23	24	33	40	23	5.2094	5.77035	5.23005	5.2262	5.37267	5.01489	4.98027	5.23516	5.74143	4.85791	P	P	P	P	P	P	P	P	P	P	hsa_circRNA_020169	hsa_circ_0020169	circBase	chr10	-	120927214	120936665	exonic	uc001lec.3	PRDX3	AAACATATTTTAAAACATTTGCATTTTACCACCAGTTGCCCGACATGTGAGTGCCATTCC
ASCRP3000129	87	214	237	74	144	81.5	79	115	143	72	6.66768	7.41981	7.10938	6.36192	6.80648	7.01233	6.91805	6.79483	7.40201	6.41106	P	P	P	P	P	P	P	P	P	P	hsa_circRNA_407303		25070500	chrX	+	77264598	77275895	exonic	NM_000052	ATP7A	AAACATCAAAGGTGAGGGGAATGACGTGTGCCTCCTGCGTACATAAAATAGAGTCTAGTC
ASCRP3000130	65.5	78	112	84	95	84	113	94	40	136	6.23519	6.10081	6.1865	6.50883	6.2185	7.06572	7.52067	6.54172	5.74143	7.34842	P	P	P	P	P	P	P	P	P	P	hsa_circRNA_101293	hsa_circ_0030764	circBase	chr13	+	100953713	101101559	exonic	NM_000282	PCCA	AAACATGAGCATTCAGTTTCTTGGTACAGTGGTTGAGCATCCTGTCACAGAATGCATTAC
ASCRP3000131	55.5	89	86	30	56.5	28	34	37	55.5	29	5.95804	6.30619	5.8596	5.2262	5.63803	5.26173	5.68085	5.33266	6.18518	5.23261	P	P	P	P	P	P	M	P	P	P	hsa_circRNA_100555	hsa_circ_0017803	circBase	chr10	-	13364834	13387028	exonic	NM_012247	SEPHS1	AAACATGTTCGGCCTCATGCACGGGACCTGCCCGGAGACTTCAGGTGGATCCATAAAGAA
ASCRP3000132	122	195.5	330	50.5	277.5	47	41	66	123	37	7.23041	7.30133	7.53578	5.90284	7.73391	6.18319	5.86951	6.04582	7.19851	5.56373	P	P	P	P	P	P	P	P	P	P	hsa_circRNA_062996	hsa_circ_0062996	circBase	chr22	-	33260901	33265112	exonic	NM_003490	SYN3	AAACATTTTTCCCCAACCATAAGCCAATGCAGATCCTTCAAGCCAGACTTCATCCTGGTC
ASCRP3000133	142	237.5	247.5	99	169.5	95	118	190	227	122	7.5212	7.54122	7.16757	6.7522	7.01865	7.24602	7.59045	7.48703	7.96558	7.17524	P	P	P	P	P	P	P	P	P	P	hsa_circRNA_003063	hsa_circ_0003063	circBase	chr18	+	8076452	8114825	exonic	NM_002845	PTPRM	AAACCAAAATAGACTGTGTCCAAGTGGCCACAAAAGTCCCAGGTGCTGTTCCCACTGAAT
ASCRP3000134	71.5	77.5	87	54	76	23	31.5	35	38	24	6.35635	6.1196	5.85047	5.96498	5.94522	5.01489	5.55404	5.25922	5.59291	4.85791	P	P	P	P	P	P	P	P	P	P	hsa_circRNA_075881	hsa_circ_0075881	circBase	chr6	+	25605039	25606501	exonic	NM_017640	LRRC16A	AAACCAAGAACCGCCTCACGGCCTGAAGCTTGGGAATGATGCCGTATCCCAGGATTCTTC
ASCRP3000135	135	185	284	88	214	52	62	84	93	56	7.42905	7.24522	7.34221	6.60682	7.37329	6.28538	6.52798	6.38598	6.8509	6.09449	P	P	P	P	P	P	P	P	P	P	hsa_circRNA_013959	hsa_circ_0013959	circBase	chr1	-	147131761	147131890	exonic	NM_016361	ACP6	AAACCATATTCTCCTTACGACTCTCAATACCATGAGACCACCCTGAAGGTAGAGTGGAAC
ASCRP3000136	63	48	78	64	65.5	40	36	45	37	49.5	6.11406	5.4251	5.76107	6.17723	5.7655	5.84043	5.70317	5.55965	5.63223	5.95804	P	P	P	P	P	P	P	P	P	P	hsa_circRNA_405639		25070500	chr17	+	78593426	78617610	sense overlapping	NM_020761	RPTOR	AAACCATCGGTGCAAATTTACAGAAGCAGTACGAGAACTGGCAGCCAAGGCTCATTTGGT
ASCRP3000137	25	40	39	26	33.5	24	24	30	22.5	27	4.58888	5.13881	5.01638	5.04797	5.03556	5.10568	5.04433	5.10847	4.91322	5.03556	P	P	P	P	P	P	P	P	P	P	hsa_circRNA_026023	hsa_circ_0026023	circBase	chr12	-	48457492	48495299	exonic	NR_051991	SENP1	AAACCATCTGAATTGGCTCAATGATGAGGACTTTGTATCTTTGCTAAAGTCAGTGATGTG
ASCRP3000138	30	68	80	28	38.5	24	22	36	26	27.5	4.95103	5.92359	5.76107	5.09446	5.16183	5.13881	4.98027	5.31344	5.04142	5.11681	P	P	P	P	P	P	P	P	P	P	hsa_circRNA_000078	hsa_circ_0000078	circBase	chr1	+	62907865	62911100	exonic	NM_003368	USP1	AAACCCATAAACAAAGGTATTATATTTTTGTCCCGGTTTTAAATCTGGAGTAAAGCACTT
ASCRP3000139	181	530	368	287.5	248	535	405	1715.5	875	658	7.88762	8.47343	7.66224	8.4547	7.57263	10.0937	9.77195	10.4376	9.53047	9.81231	P	P	P	P	P	P	P	P	P	P	hsa_circRNA_000968	hsa_circ_0000968	circBase	chr19	+	58774155	58774397	intronic	ENST00000595981	ZNF544	AAACCCTATGAATGTGACCATTGCGAGAAAGCCTTTAGCCAACGGTCTCCCCTCATCATG
ASCRP3000140	118	52	302	257.5	280	173	113	311	130	390	7.20031	5.47136	7.41573	8.26146	7.72519	8.19868	7.49371	8.13639	7.26833	9.02417	P	P	P	P	M	P	P	P	P	P	hsa_circRNA_404701		25070500	chr1	-	247319707	247323115	sense overlapping	NM_003431	ZNF124	AAACCCTATGACTATAAGCAATAAGAACTCGGTTGCCTTTGAGGATGTGGCTGTGAACTT
ASCRP3000141	31	40	40	22.5	28	20	16	20	22	22	4.98027	5.12234	5.01638	4.85791	4.76723	4.84123	4.35545	4.60676	4.84459	4.72057	P	P	P	P	P	A	A	A	P	A	hsa_circRNA_005287	hsa_circ_0005287	circBase	chr16	+	21326631	21328447	sense overlapping	NR_026675	CRYM-AS1	AAACCCTCAAATGAAAGTATTTCCATGGGGATTGGGAAAGCTACTGGCAAGATTTACCTG
ASCRP3000142	115.5	136	237	68	162	59	66	106	99	137.5	7.14838	6.86376	7.0855	6.23583	6.9596	6.5412	6.61273	6.68391	6.95263	7.37126	P	P	P	P	P	P	P	P	P	P	hsa_circRNA_018168	hsa_circ_0018168	circBase	chr10	-	34558584	34573173	exonic	NM_019619	PARD3	AAACCCTCACCTGTAGACAGGTTTGGCAAACATCGAAAAGATGACAAGATTGAGAAAACG
ASCRP3000143	62	60	90	55.5	68	27.5	28	37	47	40	6.13816	5.74412	5.90365	5.97036	5.79351	5.29028	5.33385	5.35163	5.94326	5.63126	P	P	P	P	P	P	P	P	P	P	hsa_circRNA_103167	hsa_circ_0008252	circBase	chr22	+	21965145	21965332	exonic	NM_003347	UBE2L3	AAACCGACCAAGGACAACCCTCCATATGATAAGGGAGCCTTCAGAATCGAAATCAACTTT
ASCRP3000144	32	48	53	39	48	29.5	22	40	25	40	4.98027	5.39342	5.31585	5.5014	5.44511	5.42845	4.91322	5.37846	4.98179	5.66482	P	P	P	P	P	P	P	P	P	P	hsa_circRNA_400993		25242744	chr12	-	72013094	72014095	exonic	NM_144982	ZFC3H1	AAACCGGGGTTTGAGAAGTATAATAACTTGGATCTGTTTCGATGCAGTGAAAGCTTGCAC
ASCRP3000145	63	107	174	121	141.5	71	70	137	62.5	134.5	6.19768	6.56603	6.70734	7.03854	6.76242	6.81334	6.70734	7.03762	6.36542	7.3321	P	P	P	P	P	P	P	P	P	P	hsa_circRNA_104659	hsa_circ_0085045	circBase	chr8	-	99718694	99761618	exonic	NM_006281	STK3	AAACCTCCTTATGCTGATATACATCCAATGAGGCCCATATGTTGTAAAGTACTATGGCAG
ASCRP3000146	33.5	32.5	37	18	25	21	19	23.5	22	19	5.0516	4.83787	4.91003	4.3484	4.63413	4.80212	4.70221	4.63413	4.77252	4.56267	P	P	P	A	P	P	A	P	A	A	hsa_circRNA_406619		25070500	chr5	+	68487621	68492936	exonic	NM_022909	CENPH	AAACCTGGAGAAAATTAGCAGACAGTCTAGGCTGAGAGCACAGACAAAACAACAACTCTT
ASCRP3000147	116	172	121	118	167.5	46	57	87	53	64.5	7.16791	7.17425	6.26489	7.01214	7.0058	6.03633	6.33923	6.41839	6.14565	6.27548	P	P	P	P	P	P	P	P	P	P	hsa_circRNA_102878	hsa_circ_0057551	circBase	chr2	+	196544755	196548630	exonic	NM_020342	SLC39A10	AAACCTGGTTCCTGAAGATGAGGCAAATATAGGGGCATCAGGAAAAATAGAAATGAAGGT
ASCRP3000148	105	194	214	71.5	114.5	68	98	102	66.5	85.5	6.98943	7.29858	6.95496	6.26426	6.47571	6.69393	7.26114	6.63902	6.40285	6.65342	P	P	M	M	P	P	P	P	P	P	hsa_circRNA_104348	hsa_circ_0079891	circBase	chr7	-	37250990	37382367	exonic	NM_014800	ELMO1	AAACGCAAGTCCATGTACACGCGAGATTATAAGAAGCTTGGGTTCATTGTATAGACACGT
ASCRP3000149	295	105.5	590	598.5	606.5	111	163.5	472	141	329	8.71916	6.55278	8.2837	9.75087	8.94846	7.43878	8.14465	8.77851	7.38398	8.77044	P	P	P	P	P	M	P	P	P	P	hsa_circRNA_101996	hsa_circ_0000745	circBase	chr17	+	20107645	20109225	exonic	NM_152904	SPECC1	AAACGGTGAAATTAAACATGTTTCCAGTCTGCTGGCCAAGGGGCCTTTACAACAACTAAA
ASCRP3000150	219	554	640	334	466	126.5	95	212	412	223	8.23081	8.52199	8.38593	8.72604	8.50957	7.67348	7.16036	7.62253	8.65487	8.12032	P	P	P	P	P	P	M	P	P	P	hsa_circRNA_102473	hsa_circ_0003215	circBase	chr19	+	17267718	17270294	exonic	NM_004145	MYO9B	AAACGGTGACCGTCAACGACAAGCTTATCCTTCCCTACAGCCTCAGCGAGGATTTTTGCC
ASCRP3000151	72.5	46.5	95	75	83	37	53	88	51	62	6.38138	5.33147	5.96729	6.3422	6.08105	5.71421	6.24917	6.41839	6.08602	6.2371	P	P	P	P	P	P	P	P	P	P	hsa_circRNA_100117	hsa_circ_0007895	circBase	chr1	-	28362054	28384605	exonic	NM_001990	EYA3	AAACGTATGGACTACCTCCTTTTGATTGTGAAAACTGCTGAGAGAGACTTGCAATCCAGT
ASCRP3000152	53.5	74.5	110	83.5	83.5	46	41	68.5	41	43	5.89963	6.03925	6.14667	6.45613	6.01715	6.07714	5.86951	6.03449	5.66956	5.7004	P	P	P	P	M	P	P	M	P	P	hsa_circRNA_011153	hsa_circ_0011153	circBase	chr1	+	28887144	28887910	exonic	NM_017846	TRNAU1AP	AAACGTTTTAAACTGAACTATGCCACTTACGGGAAACAACCAGATAACAGGATCCCAGCT
ASCRP3000153	71	31	65	66.5	68	31	31.5	47	36.5	65	6.36921	4.79174	5.57083	6.24632	5.84294	5.48216	5.46157	5.61369	5.61467	6.30619	P	P	P	P	P	P	P	P	P	P	hsa_circRNA_100865	hsa_circ_0002038	circBase	chr11	+	68334481	68343511	exonic	NM_001164160	PPP6R3	AAACTAACAAGAGGAACACGGTAGATCTAAAAAGTGTGATGAAGACCACATGGGGTGTGC
ASCRP3000154	37	36	62.5	49	57	17	19	52	24	21	5.28165	4.99843	5.46157	5.82524	5.59491	4.45936	4.49177	5.69855	4.91322	4.6457	P	P	P	P	P	A	A	P	P	A	hsa_circRNA_103745	hsa_circ_0071036	circBase	chr4	-	143324090	143326477	exonic	NM_003866	INPP4B	AAACTAACAGTCTATGATGTCAAGGATAAGTCTCATGACACCCATGCAAGGATCTCGTGG
ASCRP3000155	102	152	127	39.5	97	41.5	85.5	109	42	149	6.94015	7.00748	6.31346	5.54737	6.24917	5.89963	7.05454	6.74302	5.77607	7.48354	P	P	P	P	P	P	P	P	P	P	hsa_circRNA_104194	hsa_circ_0004712	circBase	chr6	+	136468488	136476896	exonic	NM_018945	PDE7B	AAACTAACCACCATCTTGCAAACCTATATCAGGTACAACATACTCAGGGGAGATTGGCAC
ASCRP3000156	50	57	109	90	97	47	50	76	58	86	5.78743	5.66861	6.14667	6.58043	6.24917	6.18319	6.11891	6.25673	6.24092	6.70135	P	P	P	M	P	P	P	P	P	P	hsa_circRNA_101224	hsa_circ_0029614	circBase	chr13	-	20304378	20356931	exonic	NM_001042414	PSPC1	AAACTACATGGAAAATGCCTGTATCCGGTGTCCGAGGCGAACTCAGTAAGATGATGTTAA
ASCRP3000158	47.5	40	94	87	87.5	55.5	64.5	99.5	44	97	5.65817	5.13881	5.97266	6.59169	6.13269	6.36455	6.58594	6.59194	5.87853	6.81995	P	P	P	P	P	P	P	P	P	P	hsa_circRNA_100885	hsa_circ_0004596	circBase	chr11	-	73418464	73429935	exonic	NM_002869	RAB6A	AAACTAGTGCAAAAGCTGGATACAATGTAAAGCAGATCAGGCTTCAGCTGTGGGATACTG
ASCRP3000159	24	35.5	30	21.5	33	30.5	23	22.5	24	19	4.58888	4.98179	4.70221	4.85791	4.91641	5.46048	4.91322	4.63413	4.94947	4.37169	A	P	P	P	P	P	P	P	P	A	hsa_circRNA_088498	hsa_circ_0088498	circBase	chr9	-	127115743	127174771	exonic	NM_002799	PSMB7	AAACTCAACTCAATAAAAAACAAAAACCAAATTGGGCAGCTGATTGTTGTGGTGCTGGGA
ASCRP3000160	30	28	29	17	25	15.5	17.5	21	24	21	5.02674	4.66857	4.71692	4.57281	4.76723	4.36938	4.49177	4.71509	4.70221	4.68736	P	P	P	A	P	A	A	A	M	A	hsa_circRNA_404608		25070500	chr1	+	171956795	171958288	exonic	NM_015569	DNM3	AAACTCAGATGCGCTGAAGCTAGCTAAAGAAGTTGATCCTCAAGAATATGCCGAGTTTCT
ASCRP3000161	65	57	79	54	69	44	43	51	36	44	6.246	5.64189	5.77519	5.94795	5.81161	5.98562	5.92121	5.68179	5.55557	5.71512	P	P	P	P	P	P	P	P	P	P	hsa_circRNA_087659	hsa_circ_0087659	circBase	chr9	+	100109595	100112837	exonic	NM_020893	CCDC180	AAACTCCGCTACTCAAATATTGAGTTCATCAAACACTGCAGACTTCGAGCTGGCTTCTTC
ASCRP3000162	86.5	119	82.5	43	58.5	44	56	98	59	54.5	6.65724	6.71514	5.82524	5.68179	5.66293	6.00372	6.33923	6.58294	6.24092	6.11059	P	P	P	P	P	P	P	P	P	P	hsa_circRNA_400732		25242744	chr11	+	32987845	32995095	exonic	NM_001076786	QSER1	AAACTCTAAGGACTTCTAAAACAACCACCAAATCTGCACAAAATTTGAACCTCCCGCTCC
ASCRP3000163	61	69	74	37	54.5	45	40	52	40	54	6.06964	5.90445	5.70502	5.5014	5.59491	6.11198	5.74502	5.77079	5.7087	6.04873	P	P	P	P	P	P	P	P	P	P	hsa_circRNA_103432	hsa_circ_0006163	circBase	chr3	-	113207791	113225452	exonic	NM_144718	SPICE1	AAACTCTCAGTCTAACACGAATACAGACAGATGTCATTTGTCAGAGTGAACCGCTGTGGT
ASCRP3000164	65	74.5	67.5	33	52	32	33	67	65	44.5	6.16856	6.05959	5.59789	5.33385	5.49927	5.48216	5.52978	6.07963	6.39344	5.78482	P	P	P	P	P	P	P	P	P	P	hsa_circRNA_403821		25242744	chr7	+	65220766	65221561	exonic	NR_003110	CCT6P1	AAACTGATACAAGGGCCTTCATCCCAGAATAATCACTGAAGGATTTGAAGCTGTGAAGGA
ASCRP3000165	29	39.5	41	27.5	36	22	22	29	19	27	4.82436	5.10568	5.04142	5.07319	5.08741	4.87604	4.76899	4.84375	4.62051	5.03556	P	P	P	P	P	P	P	M	A	P	hsa_circRNA_401846		25242744	chr17	-	58257905	58263012	exonic	NM_032582	USP32	AAACTGCAAGTGGTACTGTTACAATGACAGCAGCTGTAAGGTTGTAGATGAGCATGAGAG
ASCRP3000166	47	46	64.5	45.5	51	27	25.5	38	35	32	5.71421	5.31585	5.56373	5.70133	5.49927	5.26173	5.07747	5.40934	5.48538	5.18581	P	P	P	P	P	P	P	P	P	P	hsa_circRNA_102078	hsa_circ_0043893	circBase	chr17	-	40858024	40860101	exonic	NM_001991	EZH1	AAACTGCAGCATCCAGCGTGGACTTAAGAAGATAACTCTTCCACACAAGTGTACAACTAC
ASCRP3000167	98	129	113.5	44	96	51	44	58	57	36	6.87773	6.79006	6.1865	5.68179	6.26363	6.25169	5.90445	5.8596	6.24092	5.49181	P	P	P	P	P	P	P	P	P	P	hsa_circRNA_103556	hsa_circ_0068629	circBase	chr3	-	195800800	195802231	exonic	NM_003234	TFRC	AAACTGGACAGCACAGACTTCACCGGCACCATCAATTTGGTGGAGAACCATTGTCATATA
ASCRP3000168	40	88	181.5	51	99	55	37	49.5	59	35	5.41386	6.28291	6.76684	5.82524	6.30558	6.4037	5.66008	5.68179	6.24092	5.43291	P	P	P	P	P	P	P	P	P	P	hsa_circRNA_102324	hsa_circ_0047151	circBase	chr18	-	21001330	21010641	exonic	NM_032933	TMEM241	AAACTGGGCTGGGTAGAGATCAACAGCAGTTCAAGTATGTGCTGTCTGTCTTGAAATTTA
ASCRP3000169	37	36	32	24	34	25	26	27	23	25	5.28165	5.03556	4.79521	4.93697	5.02083	5.13881	5.10568	4.96187	4.91322	4.85791	P	P	P	P	P	P	P	P	P	P	hsa_circRNA_001196	hsa_circ_0001780	circBase	chr8	+	17796781	17799020	intronic	ENST00000518930	PCM1	AAACTTAAAAGACTAAATATACTGCTGCTTGGAGGGGGATGGGGATTGGAAGGAAAGTGA
ASCRP3000170	34	50	54.5	23	39	25	26	33	34	28	5.02674	5.4251	5.37035	4.93697	5.1752	5.13881	5.04433	5.1672	5.50881	5.09023	P	P	P	P	P	P	P	P	P	P	hsa_circRNA_021003	hsa_circ_0021003	circBase	chr11	+	6502986	6505911	exonic	NM_012192	TIMM10B	AAACTTCCATTGTGAATTACTGCGTGACTTCCTGTTGGTCTACAATCGGATGACAGAACT
ASCRP3000171	41	29	46	53	46	23	20	32	25	26	5.39113	4.75303	5.17121	5.91485	5.3398	4.87604	4.73869	5.1672	4.91322	5.03556	P	P	P	P	P	P	A	P	P	P	hsa_circRNA_001747	hsa_circ_0000246	circBase	chr10	+	74468040	74475660	exonic	uc009xqp.1	MCU	AAACTTGAACATTCGCAGGGAGTGGAGGAAGAGGTGAAGATGTGGAAAGCCCAGAGAGTT
ASCRP3000172	32	45.5	57	33	43	23	23	36	29	33	4.92435	5.30129	5.43291	5.33385	5.31706	5.01489	4.98027	5.35163	5.26861	5.32428	P	P	P	P	P	P	P	P	P	P	hsa_circRNA_103314	hsa_circ_0064690	circBase	chr3	+	32745359	32750312	exonic	NM_015442	CNOT10	AAACTTTATCAGTTCATAGAGCCTTTTGATCAGGGAGCAGAGAAACATGAAGGCACAGGT
ASCRP3000173	51	129	98	36	65	41	38.5	72	76	44	5.81759	6.80884	6.01863	5.4429	5.77343	5.91963	5.72243	6.1632	6.61076	5.76859	P	P	P	P	P	P	P	P	P	P	hsa_circRNA_046753	hsa_circ_0046753	circBase	chr18	+	3252272	3256234	exonic	uc002kls.3	MYL12A	AAACTTTATGATAAAATAGCTGCTGAGCGGTTTTGCAGACTACCATCTTCCCTGCAACTC
ASCRP3000174	24	27	26.5	21	27	19	16	24	24	25	4.7059	4.7059	4.68736	4.82775	4.80557	4.64378	4.29887	4.71509	4.84459	4.98179	A	A	P	A	P	A	A	A	A	P	hsa_circRNA_005880	hsa_circ_0005880	circBase	chr5	+	68881420	68888157	sense overlapping	NM_001042490	GTF2H2C_2	AAACTTTTTGCTAAGAAAAGGCATTTGGATGGCAATACTGAGCCAGGGCTTACATTAGGA
ASCRP3000175	50	224	190	33	61	43	42	59	72	44	5.78743	7.47599	6.81974	5.26173	5.66956	5.96575	5.90445	5.94678	6.52667	5.78482	P	P	P	P	P	P	P	P	P	P	hsa_circRNA_045801	hsa_circ_0045801	circBase	chr17	-	74385612	74397235	exonic	NM_022066	UBE2O	AAACTTTTTTTTACTTGCAGGTCTCTTCTTCGATGATTCCTATGGCTTCTACCCAGGCCA
ASCRP3000176	44	85	49	23	41	32	40	40	31	46.5	5.56677	6.26489	5.23005	4.93697	5.1752	5.5277	5.74502	5.44069	5.26861	5.78482	P	P	P	P	P	P	P	P	P	P	hsa_circRNA_406786		25070500	chr6	+	56846508	56857353	exonic	NM_152731	BEND6	AAAGAAAACAGCCGACTTCGACAGTCTTTGGTCATGCTTCAAGGGAAAGCATTAACTTTT
ASCRP3000178	39	35	60	49	55	24	28.5	35	26	31	5.33147	4.98179	5.4429	5.79525	5.58592	5.01489	5.31223	5.27297	5.04142	5.28041	P	P	P	P	P	P	P	P	P	P	hsa_circRNA_400435		25242744	chr1	+	230795209	230800333	exonic	NM_007357	COG2	AAAGAAACCTCTGCACTAGAAGCAAGCAGGAAGATTTCGATGTCGATCATTTTGTGTCTG
ASCRP3000179	36	168	387	114	172	276	42	43	42	35	5.18052	7.12307	7.73605	6.95263	7.03524	8.95739	5.86951	5.49608	5.75841	5.43291	P	P	P	P	P	P	P	P	P	P	hsa_circRNA_002554	hsa_circ_0002554	circBase	chr3	-	53908237	53910107	exonic	NM_022899	ACTR8	AAAGAAACTTTTTGTCATTTAGATCAGGGATTGTGGTCCATCAGGAGTCTGTGTGTGCCA
ASCRP3000180	43	34	34	26	36	28	29	32	30	29	5.51408	4.98179	4.85293	5.07319	5.08741	5.31706	5.33385	5.20289	5.26861	5.18581	P	P	P	P	P	P	P	P	P	P	hsa_circRNA_100676	hsa_circ_0019799	circBase	chr10	-	105106994	105107207	exonic	NM_001011663	PCGF6	AAAGAAAGAGGTCTAGAAGTACCTAAACCTGGTTGGACCGACAGTTACAAGACATAGTGT
ASCRP3000181	162	67	386	378	368	191.5	266	503	168	584	7.70735	5.92359	7.73605	8.92624	8.14431	8.35461	9.04885	8.8616	7.59668	9.58295	P	P	P	P	P	P	P	P	P	P	hsa_circRNA_000615	hsa_circ_0000615	circBase	chr15	+	64791491	64792365	sense overlapping	NM_015042	ZNF609	AAAGAAAGTCAAGTCTGAAAAGCAATGATGTTGTCCACTGGGCATGTACTGACCAATGTG
ASCRP3000182	31	32	43	34	39	24	22	29	25	27	4.98027	4.83787	5.13334	5.40708	5.14426	5.07747	4.98027	5.0487	5.04142	5.11681	P	P	P	P	P	P	P	P	P	P	hsa_circRNA_009118	hsa_circ_0009118	circBase	chr1	+	15860731	15874923	exonic	NM_015291	DNAJC16	AAAGAACATATAAACAGGCCTGCCGATGTTATCCAGGCATCCTGACAAAAACAAAGATCC
ASCRP3000183	72	98	119	70	96	62	59	92.5	73.5	67	6.36921	6.44181	6.23583	6.28969	6.24917	6.61763	6.47787	6.53499	6.59094	6.3279	P	P	P	P	P	P	P	P	P	P	hsa_circRNA_407172		25070500	chr9	-	35148956	35149174	sense overlapping	ENST00000439134	RP11-182N22.7	AAAGAACCTTGGAATGTGAAGAGACATGAGATGGTAGCTGAACCCCCATGTTGACATTTA
ASCRP3000184	48	53	53.5	33	49.5	25	28	33	43	23.5	5.71421	5.53082	5.34573	5.35633	5.40821	5.13881	5.20027	5.1672	5.87853	4.95103	P	P	P	P	P	P	P	P	P	P	hsa_circRNA_401083		25242744	chr12	-	121932381	122016851	exonic	NM_032590	KDM2B	AAAGAAGACTCCAAAGCGCCCGATTGACCGCCAGCGATACGACGAGAACGAGGACTTGTC
ASCRP3000185	40	87.5	77	33	58.5	36.5	39	51	56	38.5	5.41386	6.28969	5.73512	5.33385	5.63803	5.71421	5.74502	5.69855	6.17523	5.58342	P	P	P	P	P	P	P	P	P	P	hsa_circRNA_067524	hsa_circ_0067524	circBase	chr3	-	138400808	138407816	exonic	NM_006219	PIK3CB	AAAGAAGCTGGTTTGGATCTTCGGTCAGAAGTGCACATTCCTGCTGTCTCAGTACAATTT
ASCRP3000186	34.5	34	30	22	27	24	22	21	18.5	25.5	5.15914	4.98179	4.76546	4.88421	4.80557	5.01489	4.91322	4.66478	4.62051	5.05883	P	P	P	P	P	P	P	P	A	P	hsa_circRNA_001104	hsa_circ_0001157	circBase	chr20	-	37600088	37600198	antisense	NM_021931	DHX35	AAAGAAGGCAGACAAGGGAACAGGAGGCATTTATAAGACTGGGTCTAAACAGAAGTGAAC
ASCRP3000187	30	42	43	21	34.5	22	22	28.5	28	25	4.87522	5.22748	5.09023	4.71874	4.99994	4.91163	4.84291	5.07176	5.18713	4.98179	P	P	P	P	P	P	P	P	P	P	hsa_circRNA_404765		25070500	chr10	-	70209784	70225569	exonic	NR_102264	DNA2	AAAGAATCAAATTCTATTGAACACCGTAGTCAGAGCTCTGATCCAGCCACACGCCAAATG
ASCRP3000188	34	61	49	37.5	41.5	23	23	34	30	39	5.02674	5.77035	5.26173	5.51933	5.27297	5.01489	4.98027	5.1672	5.24026	5.63126	M	P	P	P	P	P	P	P	P	P	hsa_circRNA_405630		25070500	chr17	-	74340751	74344662	exonic	NM_002766	PRPSAP1	AAAGAATCTGTTCGTGGCCAAGATATTTTCATTATACAGACAATACCCAGGCGCCTTGGT
ASCRP3000189	53	36.5	78	78	89.5	39	56	53	36	58	5.88179	4.99843	5.73963	6.40228	6.14565	5.79871	6.33923	5.74502	5.55557	6.16521	P	P	M	P	P	P	P	P	P	P	hsa_circRNA_016681	hsa_circ_0016681	circBase	chr1	-	226054811	226065294	exonic	NM_014698	TMEM63A	AAAGACCCGTATAGTTTTGGGAGGACAACAATAGCAAACCTACAGACTGAGGAAGACAGG
ASCRP3000190	327	302	2185.5	2197	1999	253.5	230.5	1293	336	334.5	8.94031	7.84119	10.1363	12.0921	11.1195	8.83077	8.78103	10.0418	8.42738	8.79083	P	P	P	P	P	P	P	P	P	P	hsa_circRNA_102686	hsa_circ_0053967	circBase	chr2	+	36668400	36749456	exonic	NM_016441	CRIM1	AAAGACCTGTCTTGAGAAAAGGCCAGTGTTGTCCCTACTGCATAGAAGAGAAGCCAGATT
ASCRP3000191	289.5	1453	1015	202	464.5	149	177	537	830	269	8.70724	9.61452	9.03163	7.84234	8.5126	7.96231	8.31356	8.94754	9.45086	8.47809	M	P	P	P	P	P	P	P	P	P	hsa_circRNA_104090	hsa_circ_0006109	circBase	chr6	+	30618770	30619243	exonic	NM_145029	C6orf136	AAAGACGAGCATTACCGCTTCCCAAGCTCTTCCTTCAGTCCCACGACTACAGTCTGTATT
ASCRP3000192	35.5	62	91	54.5	74	83	57	66.5	35	65	5.23005	5.77035	5.93778	5.92794	5.91405	7.05002	6.33923	6.07963	5.55557	6.28661	P	P	P	P	P	P	P	P	P	P	hsa_circRNA_039783	hsa_circ_0039783	circBase	chr16	+	67070541	67100701	exonic	NM_001755	CBFB	AAAGACTGGATGGTATGGGCTGTCTGGAGTTTGATGAGGAGCGAGCCCAGGCTTTTGTGG
ASCRP3000193	93	66	121	109	124	75	79	146.5	41	139	6.79115	5.90445	6.26489	6.87609	6.5994	6.87997	6.93858	7.13064	5.74143	7.39488	P	P	P	P	P	P	P	P	P	P	hsa_circRNA_002961	hsa_circ_0002961	circBase	chr8	+	98698895	98703416	exonic	NM_178812	MTDH	AAAGACTGGGGAAGGAGTTGGAGTGACCGTTCAATATTTTCTGGCATTGTCAAAGAAAAA
ASCRP3000194	56.5	77	71.5	44.5	56.5	37	35	56.5	36	47	5.95804	6.11059	5.63029	5.73512	5.59491	5.75841	5.57487	5.84713	5.59291	5.8337	P	P	P	P	P	P	P	P	P	P	hsa_circRNA_103943	hsa_circ_0004345	circBase	chr5	+	134010304	134011815	exonic	NM_021982	SEC24A	AAAGACTTAGTGCAACACCACAGCTTACTAACAAGAATCCCAAAATGAGCCGAAGTGTTG
ASCRP3000195	40	81	73	29	45	34	27	36	40.5	34	5.45062	6.15648	5.68646	5.2262	5.3398	5.57638	5.1672	5.22234	5.72516	5.41217	P	P	P	P	P	P	P	P	P	P	hsa_circRNA_405972		25070500	chr2	-	150432224	150438785	exonic	NM_015702	MMADHC	AAAGAGAAGTGCTCTTAGAAAAGGTGCTTTGTAACAGAGCCAGACTGGTTTCCTATCTCC
ASCRP3000196	29	21	24	21	24	19	21.5	22.5	17	20	4.82436	4.3484	4.53597	4.68736	4.63413	4.72603	4.66478	4.66478	4.28462	4.56267	P	A	P	A	P	A	P	P	A	A	hsa_circRNA_006811	hsa_circ_0006811	circBase	chr4	+	154214133	154217188	exonic	NM_015271	TRIM2	AAAGAGAATCCCATCGAAGACGATTTGATCTTTCGAGTGGGTGATGGAATTTTACTGCCA
ASCRP3000198	529	134	390	282	367	53	99	190	121	70.5	9.81959	6.83919	7.74751	8.43156	8.13971	6.37502	7.29277	7.48703	7.18717	6.40256	P	P	P	P	P	P	P	P	P	P	hsa_circRNA_086376	hsa_circ_0086376	circBase	chr9	-	14146687	14179779	exonic	NM_005596	NFIB	AAAGAGATCAAGATTCTGGACAATCAGGAAGTCCAAGCCACAATGATCCTGCCAAGAATC
ASCRP3000199	3353	16093	12180.5	11121	5583	8778.5	10865	55145	15128	24442.5	13.2437	13.2044	13.0608	14.0799	12.9732	13.9138	14.1587	14.6103	13.8388	14.2473	P	M	P	P	P	P	P	P	P	P	hsa_circRNA_102890	hsa_circ_0002867	circBase	chr2	-	200245086	200298237	exonic	NM_015265	SATB2	AAAGAGATGAACCAGAGCACATTAGCCAAAGAATGCCCTCTCTCCCAGGTTTGATGATTC
ASCRP3000200	23	31	27	19	23.5	17	20	24	21	21	4.55655	4.79174	4.60478	4.52974	4.57281	4.55246	4.70221	4.81585	4.77252	4.72057	A	P	P	A	A	A	A	P	A	A	hsa_circRNA_067240	hsa_circ_0067240	circBase	chr3	+	128526385	128533641	exonic	NM_004637	RAB7A	AAAGAGATGAACGCAATGCCAATAAAATTGAACAAGAACAATGATGTGGCCACAAAGCGG
ASCRP3000201	93	197	171	74.5	122	44	61	69	89	54	6.78309	7.3165	6.70065	6.35165	6.5443	5.96575	6.47787	6.11684	6.79028	5.99621	P	P	P	P	P	P	P	P	P	P	hsa_circRNA_005828	hsa_circ_0005828	circBase	chr10	-	88231964	88233730	exonic	NM_015045	WAPAL	AAAGAGCACTCAGCCTCTAAACACACGTTGCCTTAGTCACCCACAAAAGCTGTATATAAT
ASCRP3000202	111	56.5	510	624	593	95	71	188.5	94	275.5	7.08302	5.63126	8.08001	9.8239	8.89804	7.25675	6.72836	7.46515	6.8509	8.51096	P	P	P	P	P	P	P	P	P	P	hsa_circRNA_102469	hsa_circ_0008432	circBase	chr19	+	16192722	16197350	exonic	NM_003290	TPM4	AAAGAGGCCAAGCACATTGCGGAAGAGGCTGACCGCAAATACGAGGAGGCTGAAGGTGAT
ASCRP3000203	55	49	235	260	223	73	57	182	85.5	189	5.95804	5.40934	7.0938	8.28416	7.41503	6.81334	6.36892	7.41122	6.75531	7.81804	P	P	P	P	P	P	P	P	P	P	hsa_circRNA_103795	hsa_circ_0007638	circBase	chr5	+	14293120	14336836	exonic	NM_007118	TRIO	AAAGATCCTACTGGACATGTCAGTGTCCTTTCACACCCATGTGAAAGAGATGTTTGACTG
ASCRP3000204	83	56	126	106	108	50	69	87	42	125	6.611	5.63126	6.28291	6.81675	6.40228	6.21785	6.62398	6.38598	5.74143	7.20293	P	P	P	P	P	P	M	M	P	P	hsa_circRNA_102891	hsa_circ_0003071	circBase	chr2	+	201283972	201284219	exonic	NM_015535	SPATS2L	AAAGATCTCGATACTTGAGGAACCTTCAAAGGCACTTCGTGGGGTCACAGAACAATAAAA
ASCRP3000205	161	155.5	658	569	616.5	109	211	398	176	204	7.70735	7.04493	8.42598	9.67428	8.97058	7.42233	8.6316	8.48603	7.65236	7.96558	P	P	P	P	P	P	P	P	P	P	hsa_circRNA_002876	hsa_circ_0002876	circBase	chr17	+	19213197	19232960	exonic	NM_014964	EPN2	AAAGATGACTTTTCTGAATTTGACAACCTTCGGACTTCAAAAAAAACAGCCACCTCCCCG
ASCRP3000206	36	33	29	17	24	23	22	20	19	24	5.23005	4.94947	4.70221	4.3484	4.63413	5.07747	4.91322	4.60676	4.62051	4.95103	P	P	P	A	P	P	P	A	A	P	hsa_circRNA_101375	hsa_circ_0032304	circBase	chr14	+	68290258	68292294	exonic	NM_002877	RAD51B	AAAGATGCAAACGGCATGGGTAGCAAGAAACTAAAACGAGTGGGTTTATCACAAGAGCTG
ASCRP3000207	123.5	86	257.5	257	249.5	130.5	133	218	104.5	202.5	7.25123	6.24664	7.1784	8.24879	7.57918	7.68882	7.72223	7.68228	6.99434	7.92124	P	P	M	M	P	M	M	P	P	P	hsa_circRNA_100794	hsa_circ_0003768	circBase	chr11	+	34978930	35006275	exonic	NM_003477	PDHX	AAAGATGCTGCTGCTAAAGGTATCCAGGAAATTGCTGACTCTGTAAAGGTTGAAGAAGGA
ASCRP3000208	47	66	45.5	29	37	35	33	32	25	25.5	5.67521	5.86209	5.12234	5.18052	5.11681	5.71421	5.50458	5.1672	4.98179	4.95103	P	P	P	P	P	P	P	P	P	P	hsa_circRNA_104770	hsa_circ_0086748	circBase	chr9	-	34269254	34271928	exonic	NM_194313	KIF24	AAAGATGGAAGGTGCAGAAATAAATCAGAGTCTACTGGCTGTGATCTTAAAGGGCAGCAA
ASCRP3000209	28	27	30	23	31	24	22	24	20.5	25	4.7059	4.62246	4.66857	4.88421	4.84291	5.01489	4.70221	4.73869	4.48963	4.91959	P	A	P	P	P	P	P	P	A	P	hsa_circRNA_021832	hsa_circ_0021832	circBase	chr11	+	46342260	46342972	exonic	uc001ncg.3	CREB3L1	AAAGCAAAACCAAAAAAAAAAAAAAAAAGATGCAGCATCAAGATCTGGGCCCCAACACCA
ASCRP3000210	462	1323	750	241.5	597	409	379	1157	1037.5	379	9.56332	9.53245	8.60486	8.16599	8.92035	9.62607	9.66059	9.87195	9.758	8.96905	P	P	P	P	P	P	P	P	P	P	hsa_circRNA_079201	hsa_circ_0079201	circBase	chr7	+	2638098	2644625	exonic	NM_152558	IQCE	AAAGCACATGGCTCAGAGCCACCCAGCGTGCCAGGCCTCCCAGACCAGGCCCAAGAGCTC
ASCRP3000212	46	72	83	53	66	36	41.5	43	37	30	5.63755	5.99017	5.81759	5.91485	5.77343	5.71421	5.88587	5.48216	5.55557	5.23261	P	P	P	P	P	P	P	P	P	P	hsa_circRNA_000506	hsa_circ_0000506	circBase	chr13	-	113845185	113854830	exonic	NM_018386	PCID2	AAAGCAGCAGAGTTACTGATGAGCTGTTTCCGGGTCTGTGCCAGCGACACGTGTACGAAG
ASCRP3000213	231	247	253	115	213.5	94	85	154	121	93	8.295	7.57515	7.20031	6.89964	7.35651	7.1954	7.05454	7.18767	7.20293	6.80519	P	P	P	M	P	P	P	P	P	P	hsa_circRNA_102781	hsa_circ_0055605	circBase	chr2	-	96601201	96610922	exonic	uc010yug.1	DKFZp667P0924	AAAGCAGCCATGAGAAGGAAGGATTCACCACCTCCAGGAAAAGAATATTTCAGAACCATA
ASCRP3000214	38	50	54	40.5	45.5	36	35	48	34	48	5.37267	5.4429	5.3575	5.54737	5.3575	5.75841	5.57487	5.61369	5.46593	5.8488	P	P	P	P	P	P	P	P	P	P	hsa_circRNA_002635	hsa_circ_0002635	circBase	chr13	+	31789187	31803431	exonic	NM_194318	B3GALTL	AAAGCAGGCTGCAGATCTTACACAGCTTTTGGTTTGGCTTCTGAAGATACAAAGAAAGAG
ASCRP3000215	61	42	66	45	57	75.5	55	87	53	184.5	6.08389	5.22748	5.57083	5.68179	5.63029	6.88934	6.33923	6.41839	6.11614	7.79808	P	P	P	P	P	P	P	P	P	P	hsa_circRNA_103868	hsa_circ_0072797	circBase	chr5	+	68915840	68916286	exonic	uc010ixi.1	SMA	AAAGCAGGTCTTTTCTACACAGGGAGAACATTTTGTGAATTCCTGGGTCCAGAGAGAATT
ASCRP3000216	46.5	59	53	30.5	44	29	22.5	30.5	25	25	5.55147	5.74412	5.3575	5.28041	5.37267	5.42845	4.87604	5.0487	4.98179	5.03556	P	P	P	P	M	P	P	P	P	P	hsa_circRNA_024067	hsa_circ_0024067	circBase	chr11	+	95546095	95546753	exonic	NM_014679	CEP57	AAAGCATGCCGAAATGGAGAGGACATCTGTCTTAGAGAAACAACCATATTTTCTGCTCTT
ASCRP3000217	620	5059	5196	1816	1918.5	418	397	1475	4840	1545	10.2632	11.2345	11.5425	11.8269	11.022	9.65457	9.7391	10.2295	11.9945	11.0391	P	P	P	P	P	P	P	P	M	P	hsa_circRNA_100018	hsa_circ_0009361	circBase	chr1	-	1749275	1770677	exonic	NM_002074	GNB1	AAAGCATGTGCAGATGCAACTCTCTCTCAGACAAATTTACATGTATTGGAGACCAGACCA
ASCRP3000218	63	115	86	43	65	36	45	51	44.5	40	6.16856	6.66768	5.87362	5.65817	5.77343	5.66956	5.97419	5.71878	5.86209	5.56373	P	P	P	P	P	P	P	P	P	P	hsa_circRNA_406294		25070500	chr3	-	65729590	65731263	intronic	ENST00000330909	MAGI1	AAAGCCCACACATAATCATGGTGTCTTGGTAAGGAATTACATTTGGTTCTGCCTGGTTTC
ASCRP3000219	24	24	33	28	33.5	20	20	26	24	25	4.52974	4.49177	4.8785	5.13881	4.99994	4.80212	4.62441	4.91322	4.98179	5.03556	A	A	P	P	P	P	P	P	P	P	hsa_circRNA_405479		25070500	chr16	+	68961470	68961986	exonic	NM_024562	TANGO6	AAAGCCCTTGAGATGCAAGAGAAGCTTCTCAAGTTGAAGTCAAGTGATTTTGCTGTTCTG
ASCRP3000220	62.5	40	56	46	50.5	36	33	32	32	38.5	6.15107	5.12234	5.3575	5.70133	5.46157	5.66956	5.52978	5.13197	5.32188	5.54531	P	P	P	P	P	P	P	P	P	P	hsa_circRNA_407327		25070500	chrX	+	128691301	128692978	exonic	NM_000276	OCRL	AAAGCGAGAGAAAGAATATGTCAACATTCAGACTTTCAGGTGGCTGCAAAATTCGGGTTC
ASCRP3000221	220	70	277	332	420	104.5	131	256.5	180	324.5	8.23081	5.96806	7.31105	8.72155	8.34503	7.3714	7.74056	7.87538	7.68556	8.75165	P	P	P	P	P	P	P	P	P	P	hsa_circRNA_104766	hsa_circ_0001851	circBase	chr9	-	33971648	33973235	exonic	NM_018449	UBAP2	AAAGCTAGTAGTTTGGGAAGCTGCTCAGAATGGTGCAGATGAGGGAACTGGATTTGGACG
ASCRP3000222	49.5	57	81	57.5	73	37	49	76	40.5	46.5	5.73512	5.66861	5.79351	6.0097	5.88587	5.75841	6.14972	6.2371	5.75841	5.81503	P	P	P	P	P	P	P	P	P	P	hsa_circRNA_405026		25070500	chr12	+	70149163	70150443	exonic	NM_022456	RAB3IP	AAAGCTCAGAGGGTTATCTTATGATGAGGCTTTTGCTATGGCTAATGATCCCTTGGAAGG
ASCRP3000223	51	92	164	129	133	48	41	71.5	48	73	5.88179	6.36863	6.6448	7.11095	6.68016	6.19834	5.86951	6.15378	5.94326	6.4665	P	P	P	P	P	P	P	P	P	P	hsa_circRNA_103630	hsa_circ_0069570	circBase	chr4	-	41145003	41145159	exonic	NM_004307	APBB2	AAAGCTCCTGTGAAAAGCTGAGGCTGACAATAATTTAAGCAAAATCAGGTTGGAGTTGCT
ASCRP3000224	360	1131	863	163	442	142	186.5	321	853	197	9.10302	9.35016	8.77313	7.47532	8.43532	7.87784	8.38959	8.17492	9.48978	7.87508	P	P	M	M	M	M	P	P	P	P	hsa_circRNA_101378	hsa_circ_0032353	circBase	chr14	+	70170111	70171459	exonic	NM_014734	SUSD6	AAAGCTGAAGTCTTTCCATCATAGCAGTGTGCCCCCTACCACCGGAGCCAGAGAATGGTG
ASCRP3000225	52	38	78	66.5	69	31	35	42	34	59	5.83454	5.05305	5.76107	6.1898	5.82694	5.48216	5.61663	5.47028	5.48538	6.17656	P	P	P	P	P	P	P	P	P	P	hsa_circRNA_102892	hsa_circ_0057703	circBase	chr2	+	201303844	201305507	exonic	NM_015535	SPATS2L	AAAGCTGCCTTTGCTGAATTACACAACTGAAGGCAACAGACTACTGCAACAGAAACTATC
ASCRP3000226	28	31	41	27	30	23	28	28	25	26	4.76723	4.83787	5.0516	5.04797	4.87931	5.01489	5.28165	5.00967	5.07176	5.09023	P	P	P	P	P	P	P	P	P	P	hsa_circRNA_105043	hsa_circ_0007100	circBase	chrX	+	153996576	153997585	exonic	NM_001363	DKC1	AAAGCTGTTGACATCTCATAAACGGCTGGTTATGAAAGACAGTGCAGAATCTTTTGGGTG
ASCRP3000228	54.5	166	141.5	70.5	93.5	52	53	101	38	64	5.91046	7.11408	6.45146	6.30071	6.21559	6.26895	6.24917	6.63902	5.63223	6.28661	P	P	P	P	P	P	P	P	P	P	hsa_circRNA_406051		25070500	chr2	+	223781036	223789313	exonic	NM_004457	ACSL3	AAAGGACGTAATACTCCACTGTGCGACAGGTTATTCTTGGACAGTATAATTGGCTTTCCT
ASCRP3000229	52	117	125	65.5	101	49	48	89	39	51	5.81759	6.67758	6.30558	6.1898	6.3279	6.18319	6.05091	6.43294	5.63223	5.95804	P	P	P	P	P	P	P	P	P	P	hsa_circRNA_102923	hsa_circ_0058451	circBase	chr2	+	223782763	223789313	exonic	NM_004457	ACSL3	AAAGGACGTAATACTCCACTGTGCGACAGTTGTTACATTATATGCCACTCTAGGAGGTCC
ASCRP3000230	69.5	115	139	65	109	45	52	89	81	73	6.30862	6.67758	6.42512	6.17723	6.42736	6.07714	6.24917	6.44899	6.69579	6.44981	P	P	P	P	P	P	P	P	P	P	hsa_circRNA_406107		25070500	chr20	-	35693826	35696589	exonic	NM_002895	RBL1	AAAGGAGAATGCCTCCTGGACCTTTCAAGTTTTACTGATAATAGTTTAATACAATTTTTT
ASCRP3000231	56	133	106	49.5	79	43	47	59	86	41	5.97036	6.82526	6.09026	5.83454	6.00821	5.96575	6.11891	5.91485	6.77609	5.66482	P	P	P	P	P	P	P	P	P	P	hsa_circRNA_404544		25070500	chr1	-	86590527	86611866	exonic	NM_152890	COL24A1	AAAGGAGACACTGGACCTCCCGAAATCACTTCTTCATTTTATTGTACTATGTGTGGCTGG
ASCRP3000232	91	63	163.5	144.5	146.5	78.5	63	75	42	83.5	6.72836	5.77035	6.63031	7.3183	6.82484	6.93525	6.55098	6.22623	5.84629	6.62398	P	P	P	P	P	P	P	P	P	P	hsa_circRNA_400893		25242744	chr12	+	19646733	19646920	exonic	NM_153207	AEBP2	AAAGGAGGAAATTAAAGAACAAAAGACGACGCTCATTACTGTGTTGTTGGTGGCTGCAAT
ASCRP3000233	37	42.5	30	21	26	22	21	25	25.5	22	5.18052	5.1752	4.76546	4.60873	4.63413	5.01489	4.91322	4.81585	5.07176	4.79174	P	P	P	P	P	P	P	P	P	A	hsa_circRNA_405573		25070500	chr17	+	37700501	37723145	sense overlapping	ENST00000558240	CDK12	AAAGGAGGAAGTAGGTTAGGGAATGGTAGGAGCAACGGTGGGAATGCCCTCTGAGGAATG
ASCRP3000234	92	80.5	199.5	232.5	206	137	141	268	67	280	6.80045	6.16454	6.87977	8.09767	7.32851	7.85507	7.90186	7.92866	6.45229	8.53034	P	P	P	P	P	P	P	P	P	P	hsa_circRNA_001635	hsa_circ_0001635	circBase	chr6	-	108243000	108250718	exonic	NM_007214	SEC63	AAAGGAGGTGATGAGGTTATGTTCATGAGGATAGCAAAAGCTTATGCTGCAGCAAATTCG
ASCRP3000235	50	38	39	23	31	20	23	25	25	24	5.71421	5.09164	5.01638	4.9924	4.91641	4.80212	4.98027	4.81585	4.98179	4.91959	P	P	P	P	P	A	P	P	P	P	hsa_circRNA_405908		25070500	chr2	+	70092031	70098964	exonic	NM_178439	GMCL1	AAAGGATCAGGCCTCAAGAAATCAATAAAGAAGAACTAGAGGGAAACAGCATGAGGTGTG
ASCRP3000236	109	264	182	55	111.5	69.5	71	140	148	65.5	7.03964	7.65844	6.76993	5.94013	6.44899	6.7633	6.78832	7.05924	7.44044	6.31618	P	P	P	P	P	P	P	P	P	P	hsa_circRNA_102766	hsa_circ_0055251	circBase	chr2	+	74056531	74087278	exonic	NM_006463	STAMBP	AAAGGATTTCATCCACACAGCAAGGATCCACCTCTGTTCTGTATGCTGCATCCCCTTTTT
ASCRP3000237	56	63	105.5	91	89	41	45	56.5	42	85	5.88179	5.81503	6.10431	6.63588	6.1504	5.91963	5.99621	5.82524	5.74143	6.64432	P	P	P	P	P	P	P	P	P	P	hsa_circRNA_002102	hsa_circ_0002102	circBase	chr3	+	40502897	40503739	sense overlapping	NM_003973	RPL14	AAAGGCATCTGGCAAGAAAGCATAAGTGGCAATCATAAAAATGCCCACCAGAAGTATGTC
ASCRP3000238	30	38.5	42	34	37	44.5	33	41	21	36	4.92435	5.07462	5.06459	5.35633	5.11681	6.05742	5.52978	5.44069	4.77252	5.5277	P	P	P	P	P	P	P	P	P	P	hsa_circRNA_092535	hsa_circ_0001379	circBase	chr3	-	195802074	195802221	intronic	ENST00000420415	TFRC	AAAGGCCAATGTCACAAAACCAAAAAGGTGTAGTGGAAAACCATTGTCATATACCCGGTT
ASCRP3000239	137	179	176	110	127	46	68	119.5	116	104	7.4501	7.19737	6.72836	6.87609	6.62228	6.11198	6.62398	6.85215	7.14124	6.94991	P	P	P	P	P	P	P	P	P	P	hsa_circRNA_101527	hsa_circ_0006380	circBase	chr15	+	57523349	57526305	exonic	NM_003205	TCF12	AAAGGCTTTGGCATCTGTATATGCACCATCCCCAAATTCAGATGATTTCAACCGTGAATC
ASCRP3000240	173	694.5	328	75	193	65	82	148.5	456	85	7.81473	8.77752	7.51884	6.36192	7.22624	6.61763	7.00411	7.15041	8.77456	6.66887	P	P	P	P	P	P	P	P	P	P	hsa_circRNA_049704	hsa_circ_0049704	circBase	chr19	+	14038705	14039001	exonic	NM_017721	CC2D1A	AAAGGGAAGGCCCCTCCTGTGCCTGCCCCTGCAAGGGAGTCAGGGAACAGGTCCTGGATG
ASCRP3000241	58	30	29	34	31	61	47	34	21.5	33	6.02824	4.75303	4.76546	5.35633	4.98787	6.56983	6.06821	5.22234	4.73869	5.30738	P	P	P	P	P	P	P	P	A	P	hsa_circRNA_030448	hsa_circ_0030448	circBase	chr13	+	76301164	76415337	exonic	NM_005358	LMO7	AAAGGGCCAAACAGGAGGCAGAGAGAGAGAATTCCAAGTACTTGGATGAGTTTGATTAAT
ASCRP3000242	44	81	65.5	39	55	33	39	48	36	37	5.56677	6.15648	5.55659	5.53186	5.60581	5.57638	5.81161	5.66672	5.59291	5.5277	P	P	P	P	P	P	P	P	P	P	hsa_circRNA_017037	hsa_circ_0017037	circBase	chr1	-	235272657	235283214	exonic	NM_014765	TOMM20	AAAGGGCTTGGAGAATTACCTGACCTTAAAGATGCTGAAGCTGTTCAGAAGTTCTTCCTT
ASCRP3000243	45	49.5	44	28	40	30.5	27	35	27	30	5.60433	5.45501	5.16183	5.18052	5.20289	5.46048	5.20027	5.20289	5.10008	5.23261	P	P	P	P	P	P	P	P	P	P	hsa_circRNA_104751	hsa_circ_0003762	circBase	chr9	+	33036571	33037113	exonic	NM_001539	DNAJA1	AAAGGGTCGCCTAATCATCGAATTTAAGACGAGGAGAAGACCTTTTCATGTGTATGGACA
ASCRP3000244	29	53	51.5	24.5	28	29	23	31.5	20	29.5	4.87522	5.5014	5.28165	4.96649	4.76723	5.42845	4.91322	5.13197	4.53597	5.11681	P	P	P	P	P	P	P	P	A	P	hsa_circRNA_104883	hsa_circ_0088090	circBase	chr9	+	115179120	115181238	exonic	NM_032303	HSDL2	AAAGGTGAAATTGCAGTCAATGCATTATGGCCTAAAACAGATCTAAAGCATGTATTCCTT
ASCRP3000245	49	39	79	76	77	32	33.5	51.5	37	54.5	5.67521	5.12234	5.73963	6.40228	5.96806	5.57638	5.46157	5.7087	5.59291	5.98334	P	P	P	P	P	P	P	P	P	M	hsa_circRNA_103991	hsa_circ_0006694	circBase	chr5	+	151176787	151178874	exonic	NM_005754	G3BP1	AAAGTACCAGCTTCACAGTAATGACATGGAAGAACATTTAGAGGAGCCTGTTGCTGAACC
ASCRP3000246	29	24	28	30	31	19	20	21	22	22	4.87522	4.4506	4.70221	5.2262	4.91641	4.72603	4.76899	4.60676	4.84459	4.79174	P	A	P	P	P	A	A	A	A	P	hsa_circRNA_076654	hsa_circ_0076654	circBase	chr6	+	44219735	44221614	sense overlapping	NM_007355	HSP90AB1	AAAGTATGCAAAATAAAGAATATGCCGTTTTGTGAGAGCAAAGAGCAGGTGGCCAACTCA
ASCRP3000247	138.5	156	328	266	284	132.5	119.5	165	161	273	7.46542	7.04784	7.5212	8.32912	7.74964	7.77938	7.59556	7.2823	7.55304	8.49592	P	P	P	P	P	P	P	P	P	P	hsa_circRNA_101648	hsa_circ_0000651	circBase	chr15	+	90982563	90986710	exonic	NM_003870	IQGAP1	AAAGTCAATATTTGTACCTGTTCAAGCTAGGCCTGGCCCCTCAGATTCAAGACCTATATG
ASCRP3000248	33	46.5	42	24	33	23	21	28	33.5	27	5.02674	5.30129	5.0516	4.82775	4.98787	5.07747	4.91322	5.00967	5.39227	5.09023	P	P	P	P	P	P	P	P	P	P	hsa_circRNA_034559	hsa_circ_0034559	circBase	chr15	+	40313099	40318290	exonic	NM_001013703	EIF2AK4	AAAGTCACTGATGAAAGGAATGGCAGGTTACAATAAGCTCTTGTGACCTCCTGGTTGTAA
ASCRP3000249	26	76	50	29	36	29	26	30	25	30	4.64762	6.04982	5.25545	5.18052	5.0516	5.37267	5.20027	5.00967	5.04142	5.13881	P	P	P	P	P	P	P	P	P	P	hsa_circRNA_100418	hsa_circ_0015663	circBase	chr1	-	185094075	185106928	exonic	NM_030934	TRMT1L	AAAGTCAGTTTTCAATTCATGCATCTTCAAATGTCAACAAGCAAGAGCTGCAGCCCGATG
ASCRP3000250	63	116	131	54.5	102	31.5	35	50.5	118	47	6.11406	6.6436	6.35077	5.94795	6.3279	5.57638	5.61663	5.68179	7.15447	5.8488	P	M	P	P	P	P	P	P	P	P	hsa_circRNA_089506	hsa_circ_0089506	circBase	chr9	-	138824814	138847261	exonic	NM_016172	UBAC1	AAAGTCCCTTTTCCTATGTGCTCATGGGAGCTTAGAAGATCCCAAAAGTATAACCCATCA
ASCRP3000251	38	27.5	218	325	187	1201	191	136	34.5	175	5.28165	4.66857	7.00916	8.68451	7.17757	11.3224	8.44487	7.03762	5.48538	7.71424	P	A	P	P	P	P	P	P	P	P	hsa_circRNA_100719	hsa_circ_0020390	circBase	chr10	+	128768965	128836080	exonic	NM_001380	DOCK1	AAAGTCGATGGTGGTGAAGTAGTGAAGCTTTTTATAACTATGATGCCAGAGGAGCGGATG
ASCRP3000252	32	40	28	19	25	18	21	23.5	25	20	5.07889	5.15914	4.66857	4.68736	4.72603	4.64378	4.80557	4.79001	4.98179	4.60676	P	P	P	A	P	A	P	P	P	A	hsa_circRNA_001220	hsa_circ_0001220	circBase	chr22	-	30686343	30687176	intronic	ENST00000330168	RP1-130H16.18	AAAGTCTGAGCACTGGGCATTACTGGCTCAAGCACTTCCGGTCAAACAATAGCGCTATTC
ASCRP3000253	66	34.5	70	73	72	35.5	36	48	31	64.5	6.246	4.96649	5.6225	6.32431	5.89801	5.66956	5.61663	5.62543	5.29396	6.29521	P	P	P	P	P	P	P	P	P	P	hsa_circRNA_102013	hsa_circ_0003481	circBase	chr17	-	27248705	27251320	exonic	NM_020889	PHF12	AAAGTCTGCTTCACGTGTAACAGAAACGAGAGCAGAAAAAGGAGCTGGGTCATGTCAATG
ASCRP3000254	35	56.5	44	29	35	23	24	35	27	27.5	5.2094	5.63126	5.06459	5.18052	4.99994	4.94869	5.04433	5.25922	5.10008	5.11681	P	P	P	P	P	P	P	P	P	P	hsa_circRNA_104026	hsa_circ_0005819	circBase	chr5	+	176671195	176673797	exonic	NM_022455	NSD1	AAAGTGAAAAATGATGACTCGTCAAAAGAGATTCCAGGCTCAGAGTGCTATGAAGCTGGT
ASCRP3000255	66.5	142.5	197	114	142	50	57	84.5	71	81	6.25799	6.91327	6.86788	6.92737	6.74996	6.23583	6.33923	6.38598	6.48969	6.58544	P	P	P	P	P	P	P	P	P	P	hsa_circRNA_400694		25242744	chr11	-	2985909	3000467	exonic	NM_005969	NAP1L4	AAAGTGAAATTTTCTGACCCTGGACAGCCTATGGGGATAAAAACATTCAGATGGCAGATC
ASCRP3000256	47	37	99	94.5	94	31	23	40.5	39	52	5.63755	5.05305	6.00821	6.67758	6.23583	5.48216	4.91322	5.39684	5.61467	6.02308	P	P	P	P	P	P	P	P	P	P	hsa_circRNA_005248	hsa_circ_0005248	circBase	chr1	+	183077410	183079789	exonic	NM_002293	LAMC1	AAAGTGCCAGTGAATGCCTGCGAATGGGTAACTGCCACTGACATCAGAGTAACTCTTAAT
ASCRP3000257	47.5	58.5	80	70.5	76	68	57	65	34	65	5.71421	5.68179	5.77519	6.30071	5.92597	6.71994	6.39572	6.0097	5.46593	6.30619	P	P	P	P	P	P	P	P	P	P	hsa_circRNA_083824	hsa_circ_0083824	circBase	chr8	+	28827559	28828036	exonic	NM_024567	HMBOX1	AAAGTGGAAGAATTAATGAGTTTGCTGGAAACCATGTCTCATTATACAGATGAACCCAGA
ASCRP3000258	43	83	78	43	78	46	50	39.5	40	34	5.53186	6.21008	5.74502	5.63029	5.97113	6.07714	6.21785	5.42174	5.74143	5.37035	P	P	P	P	P	P	P	P	P	P	hsa_circRNA_405405		25070500	chr15	+	79748439	79761487	sense overlapping	NM_015206	KIAA1024	AAAGTGTAGGGGAGCTGCCTGCTAACGATGTAAGAACTGACCTGAAGTTTCAGTGTAGTC
ASCRP3000259	523	2027	1427.5	251.5	816.5	209.5	235.5	545	1260	262.5	9.78548	10.0522	9.53922	8.22625	9.4712	8.51996	8.81879	8.97231	9.96588	8.43059	P	P	P	P	P	P	P	P	P	P	hsa_circRNA_083815	hsa_circ_0083815	circBase	chr8	-	28669843	28671129	exonic	NM_018250	INTS9	AAAGTGTCTTATGTCTCTGGATCCTCCTTGCTTACCACACACCCCCAGGCTGTTACCTTC
ASCRP3000260	51.5	333	210	92.5	162	84	98	137	49.5	92	5.8	7.95128	6.96461	6.69114	6.94894	7.04183	7.26114	7.0312	6.01566	6.79136	P	P	P	P	P	P	P	P	P	P	hsa_circRNA_000761	hsa_circ_0000761	circBase	chr17	-	37455242	37457328	exonic	NM_032875	FBXL20	AAAGTTAAGTCTTCGTGGATGTCTTGGAGTGGGAGACAATGCATTAAGGCCTGGAATGTT
ASCRP3000261	115.5	40.5	102	112	115	33.5	63	122	63	83	7.14838	5.1752	6.07963	6.89964	6.49397	5.69298	6.57287	6.90567	6.35283	6.62398	P	P	P	P	P	P	P	P	P	P	hsa_circRNA_102294	hsa_circ_0000826	circBase	chr18	+	9182379	9221997	exonic	NM_015208	ANKRD12	AAAGTTACACAGATCCAGGATGAGAAGACTGATAAAAGAAGAAGCTAGCTGAACAGCTGT
ASCRP3000262	74	62.5	119	79	98	57	63	84	59.5	87	6.41867	5.7787	6.23583	6.41895	6.26363	6.45613	6.57287	6.38598	6.25453	6.69393	P	P	P	P	P	P	P	P	M	P	hsa_circRNA_101978	hsa_circ_0005869	circBase	chr17	+	8347577	8363478	exonic	NM_030808	NDEL1	AAAGTTCTCTCGATCAGGGCATACATCTTTCTTCGACAAAGGGCTTTCTTGATCATGGAT
ASCRP3000263	29.5	25.5	33	29	31	20.5	22	23	21	22	4.90201	4.51719	4.84123	5.2262	4.85957	4.80212	4.87604	4.71509	4.77252	4.72057	P	A	P	P	P	A	P	P	A	A	hsa_circRNA_056978	hsa_circ_0056978	circBase	chr2	+	170747674	170753245	exonic	NM_172070	UBR3	AAAGTTGCCTTATTAAAAGTGAGCTACAAGGATGATCAGGATGGTAGTCAAGGTCTGGGC
ASCRP3000264	39	26	30	24	24	20	21	23	22	26	5.41386	4.62246	4.73689	4.9924	4.678	4.80212	4.84291	4.81585	4.84459	4.98179	P	A	P	P	A	P	A	A	P	P	hsa_circRNA_000521	hsa_circ_0000521	circBase	chr14	+	20924072	20925019	exonic	NM_001641	APEX1	AAAGTTTCTTACGGCATAGAGCCAGAGGCCAAGAAGAGTAAGACGGCCGCAAAGAAAAAT
ASCRP3000265	67	85	95.5	51	76	38.5	44	81	86	56	6.30862	6.24664	5.97954	5.89317	5.95958	5.78132	5.88587	6.30862	6.76242	6.09449	P	P	P	P	P	P	P	P	P	P	hsa_circRNA_405514		25070500	chr17	-	421177	421699	intronic	ENST00000574029	VPS53	AAATAAAAATTTGCAAGGTGTCCACAGCACTTTCCAGCGTCATCTGAAATAGCAAAGGTG
ASCRP3000266	23.5	28	29	22.5	25	23	20	23	20	20	4.49177	4.57483	4.66857	4.91322	4.63413	4.94869	4.76899	4.76723	4.62051	4.60676	A	A	P	A	P	P	A	P	A	A	hsa_circRNA_052153	hsa_circ_0052153	circBase	chr19	+	54710420	54711515	exonic	uc002qec.3	RPS9	AAATAAACAGGATCAGCGCTTTACAACCCTCGGAGGTGATGGGTGTGAACTCACCCAGAG
ASCRP3000267	546	3677.5	2496.5	360.5	932.5	241	281	596.5	1449	271.5	9.87195	10.7976	10.3165	8.84235	9.69436	8.75042	9.14665	9.09838	10.1505	8.47809	P	P	P	P	P	P	P	P	P	P	hsa_circRNA_050054	hsa_circ_0050054	circBase	chr19	+	17972902	17974124	exonic	ENST00000599898	RPL18A	AAATAAACTCAGGAACGCCCCGGTGTGTTTGAGAAGTCCCCCCTGCGGGTGAAGAACTTC
ASCRP3000269	59	97	116	49.5	80	44	35.5	44.5	51	33	6.02824	6.40483	6.2104	5.81075	6.00821	6.03633	5.63513	5.54325	6.02972	5.28041	P	P	P	P	P	P	P	P	P	P	hsa_circRNA_047559	hsa_circ_0047559	circBase	chr18	-	43664109	43667198	exonic	NM_004046	ATP5A1	AAATAAAGGTTCCATAATGCATAGTTGCTGTTGCTTACCGTCAGATGTCTCTGTTGCTCC
ASCRP3000270	110	59	115	68	106	34	35.5	45.5	76	56	7.05473	5.66861	6.17922	6.27361	6.39344	5.5277	5.63513	5.56981	6.61518	6.12168	P	P	P	P	P	P	P	P	P	P	hsa_circRNA_051908	hsa_circ_0051908	circBase	chr19	+	50000450	50002944	sense overlapping	NM_001015	RPS11	AAATAAAGTTATTTTCTCATTCCACTGAGCGTGCCTACCAAAAGCAGCCGACCATCTTTC
ASCRP3000271	93	143.5	142	58	102	115.5	92	205	161	96	6.79115	6.93269	6.41952	5.9803	6.3279	7.53059	7.16874	7.58908	7.54328	6.83456	P	P	P	P	P	P	P	P	P	P	hsa_circRNA_020960	hsa_circ_0020960	circBase	chr11	-	5269501	5270820	exonic	NM_000559	HBG1	AAATAATAAATCTATTCTGCTGAGAGATCACGCTCCTGGTTGTCTACCCATGGACCCAGA
ASCRP3000272	996	11099	7254	657	2939.5	700	742	1175	2770	593	11.217	12.4067	12.0921	9.94793	11.9555	10.4569	10.8503	9.88783	11.029	9.62284	P	P	M	P	P	P	P	P	P	P	hsa_circRNA_089353	hsa_circ_0089353	circBase	chr9	+	136217451	136218280	exonic	NM_000972	RPL7A	AAATAATACAAATTTTCCTTCCTGGTTGTCTTCTTGCCTGCCCTGTGTCGTAAAATGGGG
ASCRP3000273	285	1149	571.5	122	327	91	149	225	933.5	155	8.64433	9.37221	8.23967	7.03854	7.9724	7.15716	7.99661	7.71538	9.61716	7.50421	P	P	P	P	P	P	P	P	P	P	hsa_circRNA_008077	hsa_circ_0008077	circBase	chrX	+	37245851	37285253	exonic	NM_000950	PRRG1	AAATAATGAAAAAACTGATGCTCACCCCATTTAGAGAAAGAAATCCACCTCCCCAACCCC
ASCRP3000274	191.5	1061.5	550	168	270.5	152.5	193	402	646.5	204	7.9651	9.26303	8.19196	7.53488	7.69185	8.01252	8.47221	8.49265	9.16222	7.94816	P	P	P	P	P	P	P	P	P	P	hsa_circRNA_034125	hsa_circ_0034125	circBase	chr15	+	25312558	25351441	exonic	uc001yxh.1	SNURF-SNRPN	AAATAATTCTGCCCTCCCATTCTCAAGGGCCAGGGGGAATTCAAATATTGCAGTTGTCAT
ASCRP3000275	38	32	43	38	45	24	30	33	27	31	5.37267	4.83787	5.06459	5.53186	5.30738	5.01489	5.41386	5.20289	5.16183	5.37035	P	P	P	P	P	P	P	P	P	P	hsa_circRNA_000562	hsa_circ_0000562	circBase	chr14	-	93753822	93762503	intronic	ENST00000554565	BTBD7	AAATAATTTTAGTACACAGCATGGCTCAGCAAAATGGATGAAAAGAGGCTGCTGGATCCA
ASCRP3000276	31	37	33	30	35	21	21	26.5	22	21	4.92435	5.05305	4.8785	5.26173	5.14426	4.94869	4.84291	4.93697	4.70221	4.56267	P	P	P	P	M	P	P	P	P	A	hsa_circRNA_404660		25070500	chr1	+	220934999	220943898	sense overlapping	NM_017898	MARC2	AAATACAGATGTTGGAGTAGAGACGGCAGAGTGGAGGATATTTGGCCTTGACATTAAAGG
ASCRP3000277	30	31.5	52	51	52	24	29	38	28	34.5	4.76723	4.85293	5.20745	5.79525	5.47244	5.07747	5.23005	5.27297	5.10008	5.34454	P	P	M	M	P	P	P	P	P	M	hsa_circRNA_103952	hsa_circ_0074079	circBase	chr5	-	137320945	137346838	exonic	NM_016603	FAM13B	AAATACCCAGCATTTACACAGATGTGGAAGACATGAAAGAGCAAGAAATAGTGAGCAGGA
ASCRP3000278	33	49	37	25	39	25	26	37.5	27	42	5.07889	5.47136	4.96495	4.9924	5.14426	5.20289	5.10568	5.37035	5.10008	5.73512	P	P	P	P	P	P	P	P	P	P	hsa_circRNA_400416		25242744	chr1	+	225190484	225284941	exonic	NM_001373	DNAH14	AAATACGAAGGTCATTTTTGTACCACCATCTTTTTTTGGCTGATGACTTGTTTCAAACCT
ASCRP3000279	334	444	715	143	723	75	132	72	112	55	8.96905	8.29706	8.5354	7.31105	9.26444	6.89964	7.78354	6.1632	7.09907	6.04873	P	P	P	P	P	P	P	P	P	P	hsa_circRNA_401977		25242744	chr18	+	55833019	55919286	exonic	NM_015277	NEDD4L	AAATAGACTGGGAGAGTCCCGTATTCTCAGAGTAAAAGTTGTTTCTGGAATTGATCTCGC
ASCRP3000280	40	53	53	31	36	24	27	35	29	30	5.37267	5.53082	5.27297	5.24153	5.08741	4.72603	5.1672	5.1672	5.10008	5.23261	P	P	P	P	P	M	P	P	M	P	hsa_circRNA_039714	hsa_circ_0039714	circBase	chr16	-	58752099	58753159	exonic	NM_002080	GOT2	AAATAGCAACAGTGGTGAAGTTTGTCACTGTGCAGACCATTTCTGGAACTGGAGCCTTAA
ASCRP3000281	1331	2501	1578	261	701.5	210	367	571	1934	357	11.8088	10.2866	9.71333	8.30545	9.20896	8.51996	9.58411	9.02965	10.5584	8.88468	P	P	P	P	P	P	P	P	P	P	hsa_circRNA_401170		25242744	chr13	+	78318417	78320990	exonic	NM_144595	SLAIN1	AAATAGGACCAATGGAGGTTACACTTCCAGGGGCTCCCCACTCAGTCCCCAGTCATCTAT
ASCRP3000282	58	33	62	64	67.5	41	34.5	74	43	76	5.97036	4.91322	5.50352	6.13748	5.8013	5.91963	5.55404	6.19768	5.75841	6.53448	P	P	P	P	P	P	P	P	P	P	hsa_circRNA_101603	hsa_circ_0006842	circBase	chr15	-	76566752	76585041	exonic	NM_000126	ETFA	AAATAGTAGCACCAGTGGCACAAGATCTCTGTAAAGTAGCAGGCATAGCAAAAGTTCTGG
ASCRP3000283	49	65	118.5	98	109	36.5	42	85	39	53	5.75039	5.8728	6.24029	6.73695	6.43154	5.69298	5.79048	6.4037	5.7087	6.06067	P	P	P	P	P	P	M	P	P	P	hsa_circRNA_006345	hsa_circ_0006345	circBase	chr9	+	4823547	4827033	exonic	NM_005772	RCL1	AAATAGTTCTACGAGGAGTGACCAATGATCAGGTTGACCCTTCAATTTTGAAGCCAGCTT
ASCRP3000284	33.5	26	37	33	32	22	23	23	25	28.5	5.07889	4.51719	4.94947	5.35633	4.98787	4.91163	4.91322	4.76723	4.98179	5.18581	P	A	P	P	P	P	P	P	P	P	hsa_circRNA_061975	hsa_circ_0061975	circBase	chr21	-	46225531	46229033	exonic	NM_006936	SUMO3	AAATATAGTTTGGTATTCTGTCGGCTTGTCAATGAGGCAGATCAGATTCAGGTTCGACGG
ASCRP3000285	44	39	47	46	52	39	38	49	33	39.5	5.56677	5.02083	5.18184	5.77255	5.54428	5.84043	5.70317	5.68179	5.41499	5.61467	P	P	P	P	P	P	P	P	P	P	hsa_circRNA_406259		25070500	chr3	+	37440967	37458215	exonic	NM_178339	C3orf35	AAATATCTTTTGGAGCTGCTGGATCAAGTATCACTTGAAGGGGAGAAAGGGATGAGGATG
ASCRP3000286	45	41.5	42	30	42	29	31	33.5	22.5	39	5.60433	5.13881	5.04142	5.18052	5.25922	5.37267	5.38883	5.22234	4.81243	5.50881	P	P	P	P	P	P	P	P	P	P	hsa_circRNA_405211		25070500	chr14	+	40111916	40125012	intergenic			AAATATGAGAGCTACAGTTCTGAGATGAAACCACAGGAGGCTTCTGAGTGGTTCTTCTGC
ASCRP3000287	29	44	42	24.5	34	18.5	20	26	25	23	4.90201	5.25922	5.09868	4.9924	5.02083	4.68549	4.73869	4.96187	4.98179	4.79174	P	P	P	P	P	A	P	P	P	P	hsa_circRNA_086348	hsa_circ_0086348	circBase	chr9	+	7128065	7165357	exonic	NM_015061	KDM4C	AAATATTTTGGATCAAATATTGCCCACATGTACCAGAAGTCCAAGGCTTGCGAGAAGGTC
ASCRP3000288	58	194	118.5	45	75	40	50.5	55	51.5	49	5.97036	7.28539	6.21785	5.70133	5.95222	5.94092	6.19834	5.77079	6.07322	5.86126	P	P	P	P	P	P	P	P	P	P	hsa_circRNA_000449	hsa_circ_0000449	circBase	chr12	-	121154725	121157906	antisense	NM_001080533	UNC119B	AAATCAAAGTCAAAGTTTTTCAGCAAGTGTTCCCGGAAATAGTGCCCTTCGATCATCTCC
ASCRP3000289	50	30.5	118	102	102	26	34	43	33	37	5.75039	4.76899	6.24029	6.7957	6.31588	5.20289	5.52978	5.49608	5.41499	5.49181	P	P	P	P	P	P	P	P	P	P	hsa_circRNA_102987	hsa_circ_0002619	circBase	chr20	-	3274784	3275275	exonic	NM_001009984	C20orf194	AAATCAACACTACTCACAGAATAGAAAGTGACAAGGCACTCCAGTGCACAGAAGCTCTTC
ASCRP3000290	33	41.5	38	25	36	26	23	27	30	22	5.13197	5.18713	4.91003	5.02083	5.02083	5.20289	4.94791	4.96187	5.37151	4.79174	P	P	P	P	P	P	P	P	P	A	hsa_circRNA_015871	hsa_circ_0015871	circBase	chr1	-	201103899	201123087	exonic	uc001gvy.3	TMEM9	AAATCAAGGAAGCCATCATTAAATTGTTTTATTTCTCTCAGTGTCCGGCTTTGCTGGCCC
ASCRP3000291	54	45	94	93	94	27	33.5	45	34.5	42	5.91046	5.28535	5.97266	6.68391	6.2185	5.26173	5.55404	5.55965	5.53186	5.7004	P	P	P	P	P	P	P	P	P	P	hsa_circRNA_100058	hsa_circ_0009986	circBase	chr1	+	12378128	12382803	exonic	NM_015378	VPS13D	AAATCAGAGAAGGGACAAGACACACCTTAGATCCTGTCTTGGATCTACCAAGGATTCCTC
ASCRP3000292	38	35	50	45	41	34	33	47	33	53	5.33147	5.02083	5.25545	5.68179	5.23005	5.5277	5.57487	5.6361	5.41499	5.99621	P	P	P	P	P	P	P	P	P	P	hsa_circRNA_100067	hsa_circ_0000020	circBase	chr1	+	15964801	15978390	exonic	NM_032341	DDI2	AAATCAGCAGAGGATGCAGGCAACAGAACATTGAGGAAAACATGACAATAGCTATGGAAG
ASCRP3000293	47	31	42	33	36.5	20	24.5	31	25	35	5.60433	4.87604	5.06459	5.26173	5.0689	4.80212	4.87604	5.09164	4.87604	5.41217	P	P	P	P	P	P	P	P	P	P	hsa_circRNA_102633	hsa_circ_0005952	circBase	chr2	-	20454623	20455931	exonic	NM_015317	PUM2	AAATCAGGGGAAAGGTTTTAGCCCTGAGTCAACACAAATTTGCCAGAGTGAAATGGTAAA
ASCRP3000294	25	32	32	17.5	26	19	24	22.5	21	26	4.64762	4.87604	4.82606	4.47889	4.80557	4.80212	5.01191	4.68736	4.77252	4.91959	P	P	P	A	P	A	P	P	A	P	hsa_circRNA_407001		25070500	chr7	-	122019421	122047750	exonic	NM_001009571	CADPS2	AAATCATTTCACTGTTAGTTTCAAAGGCATTTGCCTGGTGGCCTGATTTATTGGCTGAAC
ASCRP3000295	246.5	105.5	384	316.5	307	81	122	227.5	66.5	127	8.39731	6.55278	7.73357	8.62808	7.87661	7.03598	7.61642	7.72405	6.42372	7.23728	P	P	P	P	P	P	P	P	P	P	hsa_circRNA_002822	hsa_circ_0002822	circBase	chr2	-	210993754	211019335	exonic	NM_152519	KANSL1L	AAATCCAACAACTAACAGACATTCACAGGCAAATTCGTGCCTCCAAGGTTTCCAATACTT
ASCRP3000296	57	51	56.5	24.5	61.5	24	26	24	24	22.5	6.02824	5.47136	5.40708	4.9924	5.7087	5.07747	5.23005	4.71509	5.01191	4.8907	P	P	P	P	P	P	P	P	P	P	hsa_circRNA_101081	hsa_circ_0000408	circBase	chr12	-	56824664	56826308	exonic	NM_003920	TIMELESS	AAATCCATTGGGGAGAGGGACCTCATCTTTCACAAAGGCCTTCACAACAAGATTGATGAT
ASCRP3000297	59.5	117	90	39.5	72	41	39.5	61	86	43	6.12513	6.69625	5.90365	5.54737	5.89801	5.84043	5.81161	5.92518	6.79028	5.76859	P	P	P	P	P	P	P	P	P	P	hsa_circRNA_404782		25070500	chr10	-	79064144	79065150	intronic	NM_001271518	KCNMA1	AAATCCTGGGGTTAGGGGCCCCTCTGCTATGGAGTTGAGACCCATGCCCTCAACCTCAAA
ASCRP3000298	35	53	57	25	44	26	26	30	35.5	30	5.13197	5.5014	5.39456	5.04797	5.25922	5.20289	5.04433	5.0487	5.53186	5.18581	P	P	P	P	P	P	P	P	P	P	hsa_circRNA_405487		25070500	chr16	-	72318470	72342087	sense overlapping	NR_126330	LINC01572	AAATCGACTCTGACTCAATCCTTGAGGTCTGGCCTCATCAGTGAAAAGAAGGACTGACTT
ASCRP3000299	110.5	39	170	149	147	35	25	45.5	42	67	7.08302	5.12234	6.68461	7.32791	6.82992	5.66956	5.10568	5.59987	5.7087	6.34929	P	P	P	P	P	P	P	P	P	P	hsa_circRNA_103997	hsa_circ_0074816	circBase	chr5	-	158204420	158223483	exonic	NM_024007	EBF1	AAATCTAAGCAGTTCTGCAAAGGAACACCAGGCAGATTCATTTATACAGCTACTCCCTGT
ASCRP3000300	37	98	71	39	58	43	52	102	30	67	5.28165	6.44899	5.63029	5.48538	5.65149	5.96575	6.21785	6.62398	5.22041	6.3279	P	P	P	P	P	P	P	P	P	P	hsa_circRNA_057607	hsa_circ_0057607	circBase	chr2	-	197755551	197763093	exonic	NM_024989	PGAP1	AAATCTACACTCATGTCTATTGTCAGAGCACTATGCTGAGTTCAGCAGTGCCTAAGACCT
ASCRP3000301	1379.5	275	1396	1495	1258	551.5	1047	966	532.5	1481	11.8848	7.7261	9.49792	11.5307	10.218	10.1255	11.3708	9.67971	8.93378	10.9513	P	P	P	P	P	P	P	P	P	P	hsa_circRNA_003251	hsa_circ_0003251	circBase	chr12	+	1003727	1006847	exonic	NM_014823	WNK1	AAATCTAGTCGAAGCAGTTCCTTGGGGAATAAAAGCCCCCAGCTTTCAGTTTCTCAAGTC
ASCRP3000302	89	269	239	76	152	51.5	72.5	103	161.5	73.5	6.69625	7.68882	7.12135	6.38138	6.86169	6.30497	6.77389	6.65557	7.54817	6.45722	P	P	P	P	P	P	P	P	P	P	hsa_circRNA_104213	hsa_circ_0078165	circBase	chr6	+	147581750	147655358	exonic	NM_139244	STXBP5	AAATCTCCAACCTCTGGGTTACATTTTGCCATCTGCCTTTCCAGAGTAAGTGGCTCTATG
ASCRP3000303	150	1623	1041	65	298	42	39	87	415	50	7.57439	9.74085	9.05347	6.17723	7.8392	5.88016	5.79048	6.41839	8.66983	5.94326	P	P	P	P	P	P	P	P	P	P	hsa_circRNA_091722	hsa_circ_0091722	circBase	chrX	-	151934651	151936377	exonic	NM_005362	MAGEA3	AAATCTGAATAAATAATTCTTCCTCTTCAGTTCTGAGGGGACAGGCTGACCTGGAGGACC
ASCRP3000304	51	128	109.5	54	71.5	60	62	83	51	73	5.84963	6.79721	6.15175	5.92794	5.91405	6.52693	6.51542	6.35165	6.05959	6.4665	P	P	P	P	P	P	P	P	P	P	hsa_circRNA_405239		25070500	chr14	+	58965500	58979345	exonic	NM_014749	KIAA0586	AAATCTGATATTGCACCTTCACAGCAACAAGGACTTGGAAAACAGTGTGGGTGAACTTAG
ASCRP3000305	31	46	40	25	35	24	22	28	24.5	26	4.92435	5.31585	4.9924	4.88421	4.99994	5.07747	4.76899	4.96187	4.87604	5.03556	P	P	P	P	P	P	M	P	P	P	hsa_circRNA_406640		25070500	chr5	+	95966670	95970601	intronic	ENST00000505143	CAST	AAATCTTTGCATTCTGACTGTGCGATTTGGGAGATTCAGAAGAGCACTGGAGTCTCCACC
ASCRP3000306	56	96	105	43	73	49	44	48	52	39	5.91046	6.39229	6.07963	5.70133	5.88587	6.18319	6.01343	5.6361	6.11614	5.56373	P	P	P	P	P	P	P	P	P	P	hsa_circRNA_077879	hsa_circ_0077879	circBase	chr6	+	133136110	133138703	exonic	NM_001016	RPS12	AAATCTTTGGCTCACACATTGCTGCTGGAGGTGTAATGGACGTTAATACTGCTTTACAAG
ASCRP3000307	54.5	65	73	52	63	47	61	70.5	47	69.5	5.86457	5.88179	5.68646	5.91485	5.73512	6.18319	6.47787	6.13542	5.97036	6.39172	P	P	P	P	P	P	P	P	P	P	hsa_circRNA_006750	hsa_circ_0006750	circBase	chr10	+	96234424	96260084	exonic	NM_015188	TBC1D12	AAATGAACTAAATATCACTCCTGGAATATGAAGCACGAACGGGGAGGACCTGTAAACCAC
ASCRP3000308	42	87	54	31	48.5	41	40	47	38.5	34	5.45062	6.22623	5.31585	5.28041	5.43291	5.91963	5.79048	5.6361	5.69019	5.45172	P	P	P	P	P	P	P	P	P	P	hsa_circRNA_002912	hsa_circ_0002912	circBase	chr3	+	44871462	44881948	exonic	NM_020242	KIF15	AAATGAGGCAACTAGAACATGTGATGGATTCTGCTGCTGAGGATCCCCAGAAAGTTGTAG
ASCRP3000310	261	124.5	339	124.5	359	98	120	113	84	132	8.47613	6.7428	7.55867	7.0768	8.09934	7.2789	7.60399	6.78156	6.76242	7.29093	P	P	P	P	P	P	P	P	P	P	hsa_circRNA_103730	hsa_circ_0005654	circBase	chr4	-	121675707	121732604	exonic	NM_018699	PRDM5	AAATGATGGACTGAAGATGCACATTCGTACTCACACCAGGGAGATCCTAAGAAAAAGCTT
ASCRP3000311	31	39	60	39	52	25	31	43	30	33	5.02674	5.12234	5.48538	5.56373	5.54428	5.13881	5.48216	5.49608	5.26861	5.32428	P	P	P	P	P	P	P	P	P	P	hsa_circRNA_003033	hsa_circ_0003033	circBase	chr4	+	99300167	99325753	exonic	NM_021159	RAP1GDS1	AAATGATTTTTGAAGTTCTTGCTCCATTGGCAGAAAATGATGAGGGCAGAAGTGCAGTTG
ASCRP3000312	78	102.5	68	39	60	31	30	41	41.5	48	6.47625	6.48969	5.57083	5.5014	5.68179	5.31706	5.28165	5.44069	5.8337	5.86126	P	P	P	P	P	P	P	P	P	P	hsa_circRNA_000564	hsa_circ_0000564	circBase	chr14	-	95606995	95608085	exonic	NM_030621	DICER1	AAATGCAGTTCAGACAAGAGCAACACAGAGATCTCAAACATTAAAACGGTTACCTAGGGT
ASCRP3000313	96.5	148	128.5	69	103	75	67	88.5	54	56	6.85423	6.97765	6.33447	6.25422	6.35342	6.8509	6.5994	6.44181	6.08602	6.07179	P	P	P	P	P	P	P	P	P	P	hsa_circRNA_100167	hsa_circ_0011572	circBase	chr1	-	35940405	35944813	exonic	NM_024874	KIAA0319L	AAATGCATATGTTCTCCAAGAACCACCTAAAGGTCCACAAGGCGATTACAATTTCCAGTC
ASCRP3000314	80	51	251	246	246	93	116	156	61.5	142	6.56983	5.47136	7.18188	8.19705	7.55074	7.22865	7.53228	7.21333	6.34042	7.41221	P	P	P	P	P	P	P	P	P	P	hsa_circRNA_101805	hsa_circ_0039261	circBase	chr16	+	47531309	47537001	exonic	NM_000293	PHKB	AAATGCATGAGAGGAATTCTCTACTGCTATATGCGTCAGGCCGATAAGGCTCAGTTTATG
ASCRP3000315	30	32	41	28	34	24	27	30	27	32	4.92435	4.79174	4.9924	4.76192	5.02083	4.94869	5.1672	4.93697	5.04142	5.23261	P	P	M	M	P	P	P	P	P	M	hsa_circRNA_077745	hsa_circ_0077745	circBase	chr6	-	121491550	121563485	exonic	NR_104452	TBC1D32	AAATGCTCAAGAAGAAAATATCTTGGAGATTTCTGAGAGCCACAGTATGGCTTGGGAAGA
ASCRP3000316	58	127	266	211.5	225	52	52	91.5	124	57	5.99922	6.79721	7.2649	7.93073	7.44556	6.28538	6.24917	6.49583	7.23982	6.12168	P	P	P	P	P	P	P	P	P	P	hsa_circRNA_016661	hsa_circ_0016661	circBase	chr1	-	225718255	225755116	exonic	NM_018212	ENAH	AAATGGCCCATCCCAAGAAGAATTGGAAATTCAAAGAAGTGAACAGAGTATCTGTCAGGC
ASCRP3000317	60.5	114	119	57	105	37	49	70	75	49	6.098	6.65533	6.25422	6.02456	6.36688	5.75841	6.17988	6.12444	6.5994	5.91485	P	P	P	P	P	P	P	P	P	P	hsa_circRNA_083127	hsa_circ_0083127	circBase	chr7	-	156619298	156626486	exonic	NM_022458	LMBR1	AAATGGCTCCCTGATTCATGATGAACAAGAAGATGAAGATGCCATCGTCAACAGGATTTC
ASCRP3000318	38	44.5	49	31	37	24	21	33	31	34	5.33147	5.33147	5.23005	5.2262	5.11681	4.98027	4.84291	5.1672	5.32188	5.41217	P	P	P	P	P	P	P	P	P	P	hsa_circRNA_036127	hsa_circ_0036127	circBase	chr15	+	71433787	72057538	exonic	NM_024817	THSD4	AAATGGTTTAGCACCGAATGGAGCATGGACTTGAACGCAACTCCCAATTGCAGAAAATTG
ASCRP3000319	36	34	37	31.5	37	27	29	44	30	41	5.23005	4.91322	4.91003	5.26173	5.10008	5.20289	5.28165	5.49608	5.26861	5.68085	P	P	P	P	P	P	P	P	P	P	hsa_circRNA_404401		25242744	chrX	+	117676687	117680079	exonic	NM_144658	DOCK11	AAATGTAAATAGTACCATCACAGTAACCATGAAGGAAAAGGCCAAAGTTGTTGAGCCCCT
ASCRP3000320	649	1972.5	1784.5	291	1095	225	281	585	652	290	10.3681	10.0259	9.90066	8.47011	9.93059	8.63487	9.13082	9.06967	9.17484	8.5773	P	P	P	P	P	P	P	P	P	P	hsa_circRNA_031210	hsa_circ_0031210	circBase	chr14	-	23033806	23044133	exonic	NM_001344	DAD1	AAATGTAACCTTTTGCCTTCCAAATTAAAGAACTCCATGCCACTCCTCTTTGCCTGAGAA
ASCRP3000321	28	53	33	17	27	17	23	19	20	18	4.7059	5.53082	4.89394	4.47889	4.80557	4.72603	5.04433	4.46807	4.70221	4.46372	P	P	P	A	P	A	P	A	A	A	hsa_circRNA_075083	hsa_circ_0075083	circBase	chr5	+	175305910	175311023	exonic	NM_006650	CPLX2	AAATGTACAAAATCAACCATGACAACAAAGAAAAAGACCTTGTACAGCGGGCCACAAAGG
ASCRP3000322	59.5	55	87.5	63.5	69	34	44	78	37	67.5	6.04327	5.54531	5.88098	6.17057	5.8596	5.62737	6.01343	6.2903	5.59291	6.37907	P	P	P	P	P	P	P	P	P	P	hsa_circRNA_100594	hsa_circ_0006820	circBase	chr10	+	51381438	51387763	exonic	NR_110767	TIMM23B	AAATGTACAGGATACAGATGAGTTTATTTTACCTACCGGAGCTAATAAAACCCGGGGCAG
ASCRP3000323	309	201	442.5	372.5	388	128	153	282	176.5	212	8.81046	7.34532	7.90828	8.90232	8.21545	7.7085	8.02698	7.99689	7.65475	8.02384	P	P	P	P	P	P	P	P	P	P	hsa_circRNA_100356	hsa_circ_0014624	circBase	chr1	-	155734790	155736500	exonic	NM_001282856	GON4L	AAATGTCATCAGCTTCTGAGGAATCTGTGCTTTCTGTCCCAGAACTCCAGGCCAGTCTGC
ASCRP3000324	34	39	29	23	27	25	29	30	23	26	5.07889	5.15914	4.70221	4.93697	4.72603	5.13881	5.38883	5.09164	4.84459	4.98179	P	P	P	P	P	P	P	P	P	P	hsa_circRNA_407231		25070500	chr9	-	116091160	116094330	exonic	NM_145241	WDR31	AAATGTGGTGAAAAGGTTCAAAGGACATGAACATGAGATCACCAAGGGAACACAACTTCC
ASCRP3000325	79	82	150	140	148	93	87.5	158.5	70	115	6.51357	6.17523	6.53448	7.25847	6.83793	7.18072	7.10397	7.21786	6.48969	7.07323	P	P	P	P	P	P	P	P	P	P	hsa_circRNA_004145	hsa_circ_0004145	circBase	chr5	-	133493397	133509713	sense overlapping	NM_006930	SKP1	AAATGTTGTGCCTGACACTGTAACACTATGCCTTCAATTAAGTTGCAGAGTTCTGATGGA
ASCRP3000326	29	37	27	18	23	19	16	21	24	19	4.92435	5.03556	4.66857	4.60873	4.63413	4.55246	4.35545	4.46807	4.98179	4.6457	P	P	P	A	A	A	A	A	P	A	hsa_circRNA_406172		25070500	chr22	-	21154082	21156260	intronic	ENST00000255882	PI4KA	AAATTAAAAAACAAAAAACCTATCTTGGTTTGATGCCTCAGTGGGAAGCTGGGCAAGTGG
ASCRP3000327	460	136.5	851.5	897.5	835	187	171	325	253	436.5	9.55708	6.85215	8.76354	10.4318	9.51185	8.31409	8.24333	8.2075	8.09574	9.20375	P	P	P	P	P	P	P	P	P	P	hsa_circRNA_103495	hsa_circ_0001349	circBase	chr3	+	152132729	152150709	exonic	NM_021038	MBNL1	AAATTAATGCGAACAGACAGACTTGAGGGCCGTTGCTCCAGGGAGAACTGCAAATATCTT
ASCRP3000328	40.5	54	61	47	55.5	40	38	49	34	50	5.47136	5.61467	5.48538	5.77255	5.61859	5.84043	5.70317	5.6361	5.50881	5.94326	P	P	P	P	P	P	P	P	P	P	hsa_circRNA_402418		25242744	chr2	+	179455865	179465394	exonic	NR_038272	TTN-AS1	AAATTACAGACATCATCTCCTTTGAACAGGGAAAAGGTAACAGGTGGCTGCCATGAGATA
ASCRP3000329	175	706.5	482	130	378	113	143	215	299	94	7.82569	8.79539	8.01355	7.1392	8.17359	7.5099	7.92302	7.65475	8.29132	6.77784	P	P	P	P	P	P	P	P	P	P	hsa_circRNA_103308	hsa_circ_0064584	circBase	chr3	+	25622036	25622213	exonic	NM_000965	RARB	AAATTACCCTGCTGAAGGCCGCCTGCCTGGACATCCTGAATTCCAGTGCTGACCATCGAG
ASCRP3000330	65.5	73	115	83	97	49	59	66	47	58.5	6.23519	6.01045	6.21785	6.50883	6.28846	6.21785	6.44899	6.06749	5.95804	6.16521	P	P	P	P	P	P	P	P	P	P	hsa_circRNA_054547	hsa_circ_0054547	circBase	chr2	-	54119944	54120936	exonic	NM_014614	PSME4	AAATTATAGCTGGTTTAATCAGAGGTTCTAAGCACTGGACATTTGAAAAGGCAGAACAGA
ASCRP3000331	173	124.5	290.5	264	264	435	298	422.5	218	383	7.82982	6.75353	7.36135	8.30545	7.66094	9.70009	9.22303	8.59966	7.91587	8.99105	P	P	P	P	P	M	P	P	P	P	hsa_circRNA_103492	hsa_circ_0001346	circBase	chr3	+	149563797	149639014	exonic	NM_007282	RNF13	AAATTCAAGAAAGGTGATTTTACAACGAGATGCTGCTCTCCATAGGGATGCTCATGCTGT
ASCRP3000332	35	73	54.5	21	34	25	26	35	31.5	30	5.18052	6.01045	5.34573	4.65145	4.96803	5.13881	5.20027	5.1672	5.29396	5.18581	P	P	P	P	P	P	P	P	P	P	hsa_circRNA_405568		25070500	chr17	-	33805093	33807214	exonic	NM_001195790	SLFN12L	AAATTCAGCCACTGAGATATCACCTTCCAGAAAAGAATTTCTGCGTGGAAATGGCTTAGC
ASCRP3000333	46.5	63.5	49	29.5	38.5	25	25	31	24	31	5.65817	5.82694	5.23005	5.24153	5.16183	5.13881	5.10568	5.09164	4.98179	5.23261	P	P	P	P	P	P	P	P	P	P	hsa_circRNA_006861	hsa_circ_0006861	circBase	chr6	+	64356431	64390062	exonic	NM_001290259	PHF3	AAATTCAGTGAGATCTCCAAGAAAATCACCTCGTTTAATGGCACAAGGGCTGAAAGACAC
ASCRP3000334	59	52	173	219	184.5	129	87	104	53.5	109	6.11406	5.54531	6.67758	8.00805	7.12686	7.72155	7.07787	6.66413	6.12857	6.99566	P	P	M	P	M	P	P	P	P	P	hsa_circRNA_403874		25242744	chr7	-	98643320	98645505	exonic	NM_020429	SMURF1	AAATTCCGTGGGGAAGAAGGTTTGGATTACGGTGGTGTGGCCAGTCACCAGTGCCAACTC
ASCRP3000335	38	54.5	60	29.5	50	34	34	35.5	34	28	5.37267	5.59987	5.46157	5.20289	5.51303	5.57638	5.66008	5.27297	5.46593	5.05883	P	P	P	P	P	P	P	P	P	P	hsa_circRNA_104323	hsa_circ_0079534	circBase	chr7	-	20193815	20201493	exonic	NM_182762	MACC1	AAATTCCTCATCGAGGAAACACTGGAGATGTTGCTGTTGAGGTGGAAAAATGCTAATCAC
ASCRP3000336	140	114	220	162	195	70	86	179	98	154	7.49851	6.6496	7.00916	7.46379	7.24633	6.7633	7.05454	7.38801	6.9246	7.52407	P	P	P	P	P	P	P	P	P	P	hsa_circRNA_406724		25070500	chr5	+	179976936	179977117	intronic	ENST00000504343	CNOT6	AAATTCGTAGCTTACCCGCAGAACTCGGAAACATGGTATCACTCAGTAAGAAGCTTAAGC
ASCRP3000337	101	72	201	191.5	210	157.5	97	221	113	282.5	6.91088	6.01045	6.90607	7.74	7.35181	8.04621	7.23919	7.69348	7.11996	8.55234	P	P	P	P	P	M	P	P	P	P	hsa_circRNA_100517	hsa_circ_0017348	circBase	chr1	-	247322307	247323115	exonic	NM_003431	ZNF124	AAATTCTTCAAGAAATCTAAGAACTCGGTTGCCTTTGAGGATGTGGCTGTGAACTTCACC
ASCRP3000338	68	60	59.5	42	61	36	32	38	35.5	35	6.2949	5.74412	5.47461	5.59888	5.68179	5.66956	5.38883	5.37846	5.50881	5.32428	P	P	P	P	P	P	P	P	P	P	hsa_circRNA_406082		25070500	chr20	+	9417648	9424890	exonic	NM_000933	PLCB4	AAATTCTTTAAAGAAGAAACATGCAAAGAGTGACATAGCCGACGTGCCCAGTGACACTTC
ASCRP3000339	40	34	28	20	26	21.5	76	31	22	21	5.49181	4.89394	4.63413	4.60873	4.76723	4.91163	6.82822	5.09164	4.81243	4.56267	M	P	P	A	P	P	P	P	A	A	hsa_circRNA_007019	hsa_circ_0007019	circBase	chr1	+	240421244	240555862	exonic	NM_020066	FMN2	AAATTGACCAAGAGGCAGAGGAAAATTCACTGACAGAGACTCATAAATGGTTGTCAAGTT
ASCRP3000340	46	106.5	61	37	57	45	42	47	36.5	37	5.63755	6.56603	5.43291	5.53186	5.60581	6.07714	5.90445	5.6361	5.57285	5.58342	P	P	P	P	P	P	P	P	P	P	hsa_circRNA_087581	hsa_circ_0087581	circBase	chr9	+	97207245	97213809	exonic	NM_032558	HIATL1	AAATTGCAGCATTCATAGCTATGGTAGGAATTCTGTCTATTGTGGCTCAGGTCTCAGCCA
ASCRP3000341	61	76	101	67	102.5	108	54	64	44	55	6.08389	6.04982	6.04291	6.19768	6.3279	7.43878	6.33923	5.99017	5.84629	6.06067	P	P	P	P	P	P	P	P	P	P	hsa_circRNA_104882	hsa_circ_0003597	circBase	chr9	+	115166274	115181238	exonic	NM_032303	HSDL2	AAATTGCAGTCAATGCATTATGGCCTAAAACAGGAGGCTGGCAGGATGTACAGTTTTTAT
ASCRP3000342	43	75	74	45	51	34	35	49.5	29	53	5.45062	6.06821	5.63803	5.68179	5.44511	5.66956	5.61663	5.62543	5.22041	5.97036	P	P	P	P	P	P	P	P	P	P	hsa_circRNA_002481	hsa_circ_0002481	circBase	chr18	+	43702432	43704859	exonic	NM_138443	HAUS1	AAATTGGAGTCCTATTTAGACTTAATGCCGGGATGTCAAGAAAGCAGAGTTGCATCTGTC
ASCRP3000343	43	37	98	91	100	73	67	135	56	163	5.53186	4.94947	6.03009	6.65342	6.28846	6.83751	6.65055	7.02346	6.2185	7.60868	P	P	P	P	P	P	P	P	P	P	hsa_circRNA_100872	hsa_circ_0000337	circBase	chr11	+	70200406	70202360	exonic	NM_003626	PPFIA1	AAATTGGGGGGACAGGCTGAAAAAAATCGTAAACTTCAAAAAAATTGCCACCTTCCAGAG
ASCRP3000344	80	41	92	76	81	45	44	49	39	60	6.55201	5.18713	5.96729	6.40228	6.05091	6.07714	5.97419	5.66672	5.66956	6.21785	P	P	P	P	P	P	P	P	P	P	hsa_circRNA_004650	hsa_circ_0004650	circBase	chr12	+	47497895	47501947	sense overlapping	NM_138371	PCED1B	AAATTGTTGACTTGCAAGATGATGAGGATTTCCAGATAGACACAGGTAATGAGAGGCCCT
ASCRP3000346	139	113	613	273	277	301.5	179.5	368.5	132	304	7.47112	6.63854	8.33791	8.36208	7.72519	9.09156	8.34459	8.40102	7.3109	8.65188	P	P	P	P	P	P	P	P	P	P	hsa_circRNA_104803	hsa_circ_0087354	circBase	chr9	-	86292641	86292876	exonic	NM_013438	UBQLN1	AAATTTGGTGCCTGGAGTAGGAGTTTGGTGGTAATCCATTTGCTTCCTTGGTGAGCAATA
ASCRP3000347	84	130	222.5	80	234.5	64.5	60	140	53	80	6.62057	6.80304	7.02973	6.45064	7.47977	6.63079	6.47787	7.07751	6.14565	6.58544	P	P	P	P	P	P	P	P	P	P	hsa_circRNA_005185	hsa_circ_0005185	circBase	chr14	-	30093357	30105700	exonic	NM_002742	PRKD1	AACAAAACAAGAAAGCCAGCTTCGTAATGAGGTTGCAATTCTACAGATTTGCTTAGCCCT
ASCRP3000348	1541	377.5	1797	1645.5	1001.5	695	732	1606	999	1563	12.0329	8.0989	9.90576	11.6765	9.82745	10.4492	10.8364	10.3773	9.69847	11.0682	P	P	P	P	P	P	P	P	P	P	hsa_circRNA_049637	hsa_circ_0049637	circBase	chr19	+	13049413	13055304	exonic	NM_004343	CALR	AACAAAATTTCTATTAAATTAAATTTTGTGTCTCCGCGGCGTCCGTCCGTACTGCAGAGC
ASCRP3000349	37	51	42	24	32	28	22	24	26.5	23	5.28165	5.5014	5.09023	5.02083	4.95103	5.26173	4.84291	4.71509	5.07176	4.85791	P	P	P	P	P	P	P	P	P	P	hsa_circRNA_101577	hsa_circ_0003166	circBase	chr15	+	69728476	69729061	exonic	NM_004856	KIF23	AACAAACAATCAAGTCATGAGATTTGCGGAAGTGACTCAAGAAGTTGAAGTAGCAAGACC
ASCRP3000350	105	400	330	99	225	70	78	118	247	82	6.98943	8.18015	7.53228	6.73695	7.43712	6.74077	6.91805	6.83856	8.06725	6.5994	P	P	P	P	P	P	P	P	P	M	hsa_circRNA_003657	hsa_circ_0003657	circBase	chr17	+	41576229	41577471	exonic	NM_004941	DHX8	AACAAACACTGGGTTGACCCTCTGCCTGATGATGAGGACCTTGAGATTGAATTGGTTGAG
ASCRP3000351	70	47	76.5	66	71.5	39	55	63	45	89.5	6.34516	5.37615	5.73963	6.21591	5.88587	5.91963	6.33923	6.02824	5.90806	6.74817	P	P	P	P	P	M	P	M	P	P	hsa_circRNA_100093	hsa_circ_0004808	circBase	chr1	-	22047528	22048257	exonic	NM_032236	USP48	AACAAAGCAACGGAAAGATGAACGGTAGCACCTTAAATAAAGTGAAAGCCCTGTGTAAGG
ASCRP3000352	37	60	98	78	77	42	31.5	56	32	43.5	5.33147	5.74412	5.98714	6.41895	5.92597	5.94092	5.46157	5.83791	5.32188	5.78482	P	P	P	P	P	P	P	P	P	P	hsa_circRNA_061687	hsa_circ_0061687	circBase	chr21	-	38610760	38612940	exonic	NM_006052	DSCR3	AACAAAGTTCTGTATGAGACGTATCATGGCGTGTTTGTCAACATTCAGGAAGTGCTCTCT
ASCRP3000353	29	39	40	26	35	24	22	25	23	23	4.82436	5.09164	4.9924	4.93697	5.02083	5.01489	4.98027	4.71509	4.84459	4.85791	P	P	P	P	P	P	P	P	P	P	hsa_circRNA_402268		25242744	chr2	+	61406115	61413632	exonic	uc002sbb.2	AHSA2	AACAAATAAGAAGATCATCATGAAATGGAGATGTGGGAACTGGCCAGAAGGACAGAGCGG
ASCRP3000354	31	41	48	39	44	29	23	40	23	43.5	4.98027	5.15914	5.23005	5.53186	5.31706	5.42845	4.98027	5.45062	4.84459	5.75039	P	P	P	P	P	P	P	P	P	P	hsa_circRNA_104054	hsa_circ_0075533	circBase	chr6	+	5404774	5431405	exonic	NM_006567	FARS2	AACAACAACTGGTCAATTCAGTTATTTGCTGGTATAAAGGATGGAGAAAGCCTGCAGCTC
ASCRP3000355	157	255	259.5	45.5	202	50	45.5	69	84	33	7.66129	7.61384	7.22367	5.71512	7.28847	6.21785	6.03119	6.12444	6.71423	5.32428	P	P	P	P	P	P	P	P	P	P	hsa_circRNA_400980		25242744	chr12	+	58339410	58347472	exonic	NM_033276	XRCC6BP1	AACAACACCACCAGATCCATATGTCAAACTTCTGCTTGATGCTATGAAACACTCAGGTTG
ASCRP3000357	30	34	32	23	27	22	21	25	24	24	4.92435	4.94947	4.79521	4.88421	4.72603	4.94869	4.84291	4.86948	4.98179	4.91959	P	P	P	A	P	P	P	P	P	P	hsa_circRNA_404803		25070500	chr10	-	103862116	103865001	intergenic			AACAACTGAGGCTGCCTGGAGGATGAGATCTGGCCAGCCTGAAGGACATTTACCAGCCAA
ASCRP3000358	1161	4067	2855	1760	1640	1227.5	1421.5	17052	4260	5671	11.5779	10.9604	10.5941	11.79	10.7134	11.3643	11.9238	12.8408	11.8134	12.5738	P	P	P	P	P	P	P	P	P	P	hsa_circRNA_028826	hsa_circ_0028826	circBase	chr12	-	120600873	120622046	exonic	NM_006836	GCN1L1	AACAACTGGCCCAGGAAATGCTGATCATCTCCCACCACCCATCCTTAGAGATGCAGCCTC
ASCRP3000359	35	65.5	59	37.5	44	31	33	36	32	28	5.18052	5.85047	5.43291	5.48538	5.3398	5.5277	5.52978	5.27297	5.41499	5.18581	P	P	P	P	P	P	P	P	P	P	hsa_circRNA_100613	hsa_circ_0018611	circBase	chr10	+	70958127	70962799	exonic	NM_003171	SUPV3L1	AACAAGAAGCAGCCTTTTGTGTGTTCTTCACTGTTACAGGTTCGAGACTATAAGAGGCTT
ASCRP3000360	36	59	60	40	47.5	29	34.5	34	31	39	5.23005	5.66861	5.40708	5.5014	5.3957	5.37267	5.46157	5.20289	5.37151	5.56373	P	P	M	M	P	P	M	P	P	P	hsa_circRNA_008945	hsa_circ_0008945	circBase	chr14	-	51208299	51211083	exonic	NM_016350	NIN	AACAAGAAGTGATGTCTTTACATAAGCAACTTCAGAATGCTGGTGGCAAGCTGCACAGAT
ASCRP3000361	28	31	37	36	38	20	21	26	20	32	4.87522	4.75303	4.93225	5.47244	5.18713	4.84123	4.76899	4.81585	4.62051	5.32428	P	P	P	P	P	A	P	P	A	P	hsa_circRNA_005995	hsa_circ_0005995	circBase	chr1	+	150933038	150934634	exonic	NM_012432	SETDB1	AACAAGATGTCAGTGCAAAATCCTGACAGATGACTTTGCAGACAAGGAGGGTCTGGAAAT
ASCRP3000362	277	1036	769	312	468	306	285	816.5	889	335	8.5922	9.22545	8.6371	8.59395	8.52617	9.11383	9.17026	9.4693	9.5447	8.79311	P	P	P	P	P	P	P	P	P	P	hsa_circRNA_404177		25242744	chr9	+	71668055	71679951	exonic	NM_000144	FXN	AACAAGCAAATCTGGCTATCTTCTCCATCCAGCTCTCTAGATGAGACCACCTATGAAAGA
ASCRP3000363	95	37	117	122	113.5	66	76	99	54	150	6.81547	4.98179	6.22237	7.04874	6.48728	6.69393	6.87138	6.58294	6.11614	7.48354	P	P	P	P	P	P	P	P	P	P	hsa_circRNA_100080	hsa_circ_0005782	circBase	chr1	-	21097422	21100103	exonic	NM_016287	HP1BP3	AACAAGCACTGAAAAGAGAATTAAATAGAGGAGTCATCAAACAGTGAGAAAGATCAGTCT
ASCRP3000364	32	37	42	32	39	24.5	28.5	47	27	46.5	4.99843	5.02083	5.06459	5.32007	5.20289	5.10568	5.36452	5.6361	5.16183	5.89963	P	P	P	P	P	P	P	P	P	P	hsa_circRNA_006238	hsa_circ_0006238	circBase	chr12	+	49888523	49893988	exonic	NM_023071	SPATS2	AACAAGCCTTTGCTGAATTGGAGAGCTGAACAAAAAGAAGAAAAACAAACCGAAACCTGC
ASCRP3000365	29	29	26	22.5	23	44.5	117	49	34.5	90.5	4.98027	4.75303	4.60478	4.91322	4.59685	6.05742	7.55867	5.66672	5.50881	6.76773	P	P	P	P	P	P	P	P	P	P	hsa_circRNA_017648	hsa_circ_0017648	circBase	chr10	-	7409610	7423911	exonic	NM_001018039	SFMBT2	AACAAGGTGTTGATGCCGCCGGACGGTAATTTTTTCTGCAGGATGAATTAAGAGAAGAGA
ASCRP3000366	32	71	42	20	29	23	25	40	33.5	27	5.02674	5.99017	5.0516	4.68736	4.87931	5.01489	4.98027	5.44069	5.48538	5.11681	P	P	P	A	P	P	P	P	P	P	hsa_circRNA_407083		25070500	chr8	+	67786287	67796229	exonic	NM_173518	MCMDC2	AACAAGTGATACTCTACTCATAGACAGGTTTTCACATCCTTTCTATGAGTTTCGCCATCT
ASCRP3000367	387	151	739.5	634.5	657.5	139	256	310	196	689.5	9.21771	7.00036	8.57856	9.87093	9.06564	7.85507	8.99788	8.13116	7.78397	9.87953	P	P	P	P	P	P	P	P	P	P	hsa_circRNA_404643		25070500	chr1	-	204396775	204397348	exonic	NM_002646	PIK3C2B	AACAATAAACTCTTCATCATGGTGATGCATATTCGGGGCTTGTGTGATTTGGTGTACACC
ASCRP3000368	42	45	77.5	57	70	38	47	58.5	37	47	5.41386	5.30129	5.73512	6.02456	5.8596	5.79871	6.08283	5.8883	5.63223	5.8337	P	P	P	P	P	P	P	P	P	P	hsa_circRNA_002971	hsa_circ_0002971	circBase	chr6	+	158288578	158296208	exonic	NM_016224	SNX9	AACAATCACCAGGCTCGGGTTATGTATGATTTTGCTGCTGAACCTGGAAATAATGAACTG
ASCRP3000369	38	67	99	77.5	79.5	29	29	43	29	39	5.33147	5.88179	6.01863	6.4282	6.01715	5.34099	5.33385	5.49608	5.16183	5.56373	P	P	P	P	P	P	P	P	P	P	hsa_circRNA_004350	hsa_circ_0004350	circBase	chr10	-	120832401	120833449	exonic	NM_003750	EIF3A	AACAATTCTAGAGTAGAGCGCCTGTACCATGATATTGCCCAGCAAGAATTTCTTGAGGTT
ASCRP3000370	41	39	32	24	29	23	22.5	30	21	25	5.49181	5.13881	4.79521	4.9924	4.80557	4.94869	5.01191	5.0487	4.70221	4.98179	P	P	P	P	P	P	P	P	A	P	hsa_circRNA_103663	hsa_circ_0070022	circBase	chr4	-	76885287	76903190	exonic	NM_018115	SDAD1	AACAATTTTGTTACCGACAAGAACTCTGGAGAAGTCATGACAGTAGGTTTCTACAGCAGT
ASCRP3000371	34.5	31	37	25	30	20	20	28	25	29	5.10288	4.75303	4.98027	5.04797	4.87931	4.72603	4.76899	5.00967	4.98179	5.13881	P	P	P	P	P	A	P	P	P	P	hsa_circRNA_008134	hsa_circ_0008134	circBase	chr10	+	26994214	27009288	exonic	NM_014317	PDSS1	AACACACAGTTAATAAGATCTGGGGTGAAAAGAAGGTTTCATCACACAACCCCAGACAGT
ASCRP3000372	423.5	1040	765	198	539	142	151	283	689	167.5	9.40251	9.22954	8.62716	7.82262	8.73047	7.8863	8.00328	8.00103	9.24824	7.64529	P	P	P	P	P	P	P	P	P	P	hsa_circRNA_044014	hsa_circ_0044014	circBase	chr17	-	42155867	42161222	exonic	NM_005474	HDAC5	AACACAGCCCCAGGCCCCATCAGCCAGAAGATGTATGCTGTGCTGCCTTGTGGGGGCATC
ASCRP3000373	71	124.5	112.5	42	91	39	47	63	75	59	6.36921	6.76242	6.17257	5.63029	6.17656	5.88016	6.08283	5.99997	6.58093	6.13816	P	P	P	P	P	P	P	P	P	P	hsa_circRNA_102491	hsa_circ_0008135	circBase	chr19	-	19049161	19049858	exonic	NM_004838	HOMER3	AACACAGTCTACGGCCTGGGCTTTGCCTCTGAACAGCATCTGACACAGGGGCCAAACCAG
ASCRP3000374	90	140	155.5	90.5	105	111.5	78	189	131	121	6.71743	6.90105	6.59194	6.62398	6.39344	7.50183	6.89642	7.47856	7.2992	7.17524	P	P	P	P	P	P	P	P	P	P	hsa_circRNA_040831	hsa_circ_0040831	circBase	chr16	+	88694029	88695262	exonic	NM_144604	ZC3H18	AACACATCCCCAGACCGAGGTCCCTGAGCGTGAGCAGCGTCTCCTCAGTGTCCAGTGCTA
ASCRP3000375	25	25	32	20	31	16	21	24	20	26	4.61659	4.55041	4.79521	4.76192	4.95103	4.36938	4.76899	4.71509	4.57281	5.03556	P	A	P	A	P	A	P	P	A	P	hsa_circRNA_007239	hsa_circ_0007239	circBase	chr7	-	130737183	130738224	intronic	uc011kpk.2	FLJ43663	AACACCCTGTAACAGCTGAAAGAAAATACCAATGAATCAATATTAGGAGACAGAAGCTGT
ASCRP3000376	67	100.5	103.5	70	86	71	70.5	87	55	63	6.27175	6.47192	6.098	6.28969	6.1504	6.83751	6.74257	6.41839	6.17523	6.26426	P	P	P	P	P	P	P	P	P	P	hsa_circRNA_044904	hsa_circ_0044904	circBase	chr17	+	58008982	58022879	exonic	NM_003161	RPS6KB1	AACACCTGTCAGCTTTTACTTGGCAGAAATCTCCATGGCTTTGGGGCATTTACATCAAAA
ASCRP3000377	36	49	59	47	55.5	25.5	30	39	28	38	5.18052	5.4429	5.43291	5.77255	5.55659	5.17254	5.44069	5.40934	5.22041	5.56373	P	P	P	P	P	P	P	P	P	P	hsa_circRNA_104839	hsa_circ_0087643	circBase	chr9	-	99301359	99304174	exonic	NM_003671	CDC14B	AACACTATGAAAGATGCTGCCTATGGAAGTTGCAATTTCTACATTACACTTCTTGACTGT
ASCRP3000378	50.5	46	111.5	97	106	51	47	103.5	61	107	5.83454	5.31585	6.1632	6.72381	6.36688	6.23583	6.05091	6.65557	6.30588	6.97803	P	P	P	P	P	P	P	P	P	P	hsa_circRNA_103462	hsa_circ_0007841	circBase	chr3	+	127778944	127779504	exonic	NM_013336	SEC61A1	AACACTGGCCGAGTATTTGGCATGATCATTACTATCGGCCAGTCTATCGTGTATGTGATG
ASCRP3000379	27	23	31	25	28	18	18	22	18	22.5	4.76723	4.51719	4.71692	5.04797	4.66289	4.72603	4.62441	4.71509	4.53597	4.82775	P	A	M	P	M	A	A	A	A	A	hsa_circRNA_005208	hsa_circ_0005208	circBase	chr7	+	92932771	92963509	exonic	NM_017667	CCDC132	AACAGAATACAAGAAAGCCTTATTGATCTAAACACGGCTCGATGAACTGAGAATGTTCTT
ASCRP3000380	33	53	61	47	59	33	35	34.5	28	28.5	5.07889	5.47136	5.47028	5.79525	5.65149	5.55147	5.57487	5.14834	5.22041	5.18581	P	P	P	P	P	P	P	P	P	P	hsa_circRNA_401601		25242744	chr16	+	47703125	47723086	exonic	NM_000293	PHKB	AACAGAATGGAAGGTAACTCTGGGTGCCTTTGGGCATGAAGAAGAAGTTATCTCTAATCC
ASCRP3000381	24	30	26.5	20	24.5	20.5	20	26.5	19	22	4.55655	4.7059	4.61659	4.60873	4.57281	4.76192	4.84291	4.84375	4.53597	4.79174	A	A	P	A	P	A	A	P	A	A	hsa_circRNA_104081	hsa_circ_0075825	circBase	chr6	+	21909700	22020771	exonic	NR_015410	CASC15	AACAGACAGAAGAAGGAAGTGGCTAATGGTGTGAATCATGGCAATACAGTGAAAGACAGT
ASCRP3000382	75	217	144	50	105	46.5	48	54	147	46	6.41867	7.42905	6.46622	5.84546	6.35342	6.12685	6.08283	5.77079	7.43739	5.8337	P	P	P	P	P	P	P	P	P	P	hsa_circRNA_052254	hsa_circ_0052254	circBase	chr19	+	56111729	56114504	exonic	uc002qlk.1	ZNF524	AACAGACCCTTGGAGGCAGGGGCTGTGGAAATAAATCTCTGCCTGCTGGCCCCGCGCGCG
ASCRP3000383	132	228.5	310.5	72.5	247	86.5	81	102.5	136	62.5	7.36573	7.47977	7.45093	6.31467	7.5607	7.0945	6.96153	6.65557	7.3109	6.21785	P	P	P	P	P	P	P	P	P	P	hsa_circRNA_405143		25070500	chr13	-	45910670	45911523	sense overlapping	NM_003295	TPT1	AACAGACTAGAGCCTGCAAGTTTGCCAGCCCCTGATTTAAAAGATGAAGTAACAAATGTG
ASCRP3000384	9754	1237	11851.5	11987	11302	17024	7639.5	23080	13987	39492	14.7013	9.45704	12.9859	14.1713	13.933	14.7939	13.79	13.1587	13.79	14.8875	P	P	M	M	M	M	P	P	P	P	hsa_circRNA_000166	hsa_circ_0000512	circBase	chr14	-	20811282	20811436	sense overlapping	NR_002312	RPPH1	AACAGACTCACGGCCAGCGAAGTGAGTTCAATGGCTGAGGTGAGGTGAGTTCCCAGAGAA
ASCRP3000385	27	39	37	20	22	21	20	24	17	23	4.82436	5.07462	4.93225	4.71874	4.54424	4.84123	4.70221	4.81585	4.53597	4.72057	P	P	P	A	A	P	A	P	A	P	hsa_circRNA_073630	hsa_circ_0073630	circBase	chr5	+	113740134	113829169	exonic	NM_021614	KCNN2	AACAGAGGAAACTGAATGACCAAGCAAACACTTTGGTGGACTTGGCAAAGTTGTTCATGG
ASCRP3000386	29.5	47	39	20	34	21	21.5	26	25	21	4.90201	5.36452	4.96495	4.76192	5.0516	4.87604	4.87604	4.86948	4.84459	4.85791	P	P	P	A	P	P	A	P	P	A	hsa_circRNA_400659		25242744	chr10	-	119078382	119100613	exonic	NM_173791	PDZD8	AACAGAGGAGTTCTATTAAGACGGTTTAAGCCGTTTTTTCCATACCAGACCTTGCAAGGA
ASCRP3000387	26	31	26	21	28	18	18	25	25.5	20	4.64762	4.79174	4.53597	4.76192	4.80557	4.72603	4.62441	4.81585	5.01191	4.56267	P	P	P	A	P	A	A	P	P	A	hsa_circRNA_080052	hsa_circ_0080052	circBase	chr7	-	44620691	44621422	exonic	NM_182547	TMED4	AACAGATTCAGAAGGAGCAGGATTACCAAAGGGCAACTATCGTACCCAGATGTGGGATAA
ASCRP3000388	33	52	62	43	66.5	36	40	52	46	42.5	5.02674	5.53082	5.52352	5.65817	5.81161	5.71421	5.79048	5.77079	5.89398	5.71512	P	P	P	P	P	P	P	P	P	P	hsa_circRNA_104450	hsa_circ_0002747	circBase	chr7	+	102994367	102996240	exonic	NM_002803	PSMC2	AACAGCCTTTACAGGTTGCCAGCTCTGGATGAGGGGGATATTGCCTTGTTGAAAACTTAT
ASCRP3000389	123	65	351.5	340	326.5	96	70	157	55	129	7.2352	5.84085	7.61384	8.76155	7.96943	7.24602	6.70734	7.21333	6.19768	7.26927	P	P	P	P	P	P	P	P	P	P	hsa_circRNA_102517	hsa_circ_0005325	circBase	chr19	+	34921480	34925873	exonic	NM_005499	UBA2	AACAGCTGGGTATCTTGGACAAGTAACTACTATCAAAAAGATTGATCTGGATACTATTGA
ASCRP3000390	35	97	89	59	73	42	48	69	48	43.5	5.23005	6.43294	5.91485	6.09308	5.89801	5.91963	6.11891	6.08531	5.94326	5.75039	P	P	P	P	P	P	P	P	P	P	hsa_circRNA_062439	hsa_circ_0062439	circBase	chr22	-	22142545	22162135	exonic	NM_002745	MAPK1	AACAGGCTGTTCCCAAATGCTGACTCCAAAGCTCTGCTTATGATAATGTCAACAAAGTTC
ASCRP3000391	113	63.5	86	58	83	51	78	119	50.5	88.5	7.1113	5.7787	5.86291	6.02456	6.06606	6.25169	6.93858	6.88038	6.05959	6.72336	P	P	P	P	P	P	P	P	P	P	hsa_circRNA_079614	hsa_circ_0079614	circBase	chr7	+	24613084	24708279	exonic	uc003swx.3	MPP6	AACAGGTTCATAGTATTGAATCCCACTAGATTTGGAACTACGGTGCCATCAACTACGAGC
ASCRP3000392	246.5	117.5	442	283	362	151	109.5	249	306	272.5	8.40556	6.66295	7.90928	8.43795	8.1172	8.00515	7.46215	7.83204	8.32447	8.49265	P	P	P	P	P	P	P	P	P	P	hsa_circRNA_002084	hsa_circ_0002084	circBase	chr19	+	49416267	49416821	exonic	NM_006184	NUCB1	AACAGGTTTAACCCCAAGACCTTCTTCATACTGCATGGCCACCCGGGACCTTGCCCAGTA
ASCRP3000393	22	24	24	20	25	18	19	27	18	23	4.45717	4.49177	4.57281	4.60873	4.63413	4.60478	4.66478	4.86948	4.4484	4.85791	A	A	A	A	P	A	A	P	A	P	hsa_circRNA_405399		25070500	chr15	-	77576224	77578846	exonic	ENST00000567337	PEAK1	AACAGTAACAAAGAGGAAAAGAATACTTGAGATCCATTTGTAAGGAAAGAAAAGGAAGCA
ASCRP3000394	28.5	32	35.5	29.5	33	22	23	29	24	28	4.79174	4.85293	4.84123	5.28041	4.98787	5.01489	5.04433	4.96187	4.84459	5.09023	P	P	P	P	P	P	P	P	P	P	hsa_circRNA_407276		25070500	chrX	-	19983161	19988416	exonic	ENST00000379682	CXorf23	AACAGTAGATACATTCAGTGTAAAAAGTGGATAGTGGCTCACGTGTCAAAGGATGGCACG
ASCRP3000395	27.5	31	27	20.5	26	20	20	25	20	23	4.79174	4.83787	4.73689	4.79608	4.72603	4.80212	4.84291	4.81585	4.70221	4.79174	P	P	P	A	P	A	A	P	A	P	hsa_circRNA_002509	hsa_circ_0002509	circBase	chr14	+	68582535	68582829	intronic	ENST00000390683	RAD51B	AACAGTGAGGAAGTGGAAGCAAGAAAAATGATTCACAAGACTAGCTCTGTGCATCACAGA
ASCRP3000396	114	50	194	211	191	53	74.5	108.5	56	96.5	7.12824	5.47136	6.8417	7.93073	7.20407	6.28538	6.79656	6.73514	6.19768	6.85796	P	P	P	P	P	P	M	P	P	P	hsa_circRNA_100224	hsa_circ_0012421	circBase	chr1	-	51860052	51866625	exonic	NM_001981	EPS15	AACAGTTGTTGCAGCAAGCGATTCAGGTGATCCTTTCAAGGATGATCCTTTTGGAAAAAT
ASCRP3000397	53	53.5	72	37	77	34	33	46.5	34	41	5.91046	5.56067	5.68646	5.47244	5.99092	5.62737	5.41386	5.56981	5.46593	5.66482	P	P	P	P	P	P	P	P	P	P	hsa_circRNA_100837	hsa_circ_0022537	circBase	chr11	-	62594626	62595103	exonic	NM_003164	STX5	AACATATATCATCAAACAGAATGGAATCCAGACAAATAAGCCAGCTTTGCGTGCTGTCCG
ASCRP3000398	233.5	238	373	187	291	123.5	137	238.5	149.5	162	8.31356	7.53436	7.67489	7.72018	7.77741	7.59643	7.8373	7.78048	7.43295	7.57868	P	P	M	P	M	M	P	P	M	P	hsa_circRNA_103339	hsa_circ_0005870	circBase	chr3	-	47079155	47088111	exonic	NM_014159	SETD2	AACATATGATGAAAACCCCATGAAGAGTTATGCCCAGCCAAGTCTTCAGTATATCCAGGG
ASCRP3000399	30	33	33.5	26.5	33	18.5	25	28	22	28	4.87522	4.94947	4.84123	5.11958	5.02083	4.68549	5.04433	4.86948	4.70221	5.13881	P	P	P	P	P	A	P	P	P	P	hsa_circRNA_405983		25070500	chr2	-	165378489	165383645	exonic	NM_004490	GRB14	AACATCAAAGAAAGAACAATAGAAGACCACGAACTGGTGATTGAAGTGCTATCCAACTGG
ASCRP3000400	34	43	37.5	28	35	25	22	31.5	23	30.5	5.07889	5.25922	4.98027	5.13881	4.95103	4.94869	4.84291	5.07176	4.91322	5.30738	P	P	P	P	P	P	P	P	P	P	hsa_circRNA_406603		25070500	chr5	-	54562965	54566534	exonic	NM_019030	DHX29	AACATCACTGTTAACCCTAGAGGTACCATGAAAGCAGTCAGATGAGTTCTTTGGTGGAGA
ASCRP3000401	40	27	33	33	33	22	19	26	21	24	5.45062	4.7059	4.85293	5.30007	5.02083	4.94869	4.70221	4.84375	4.73869	4.8907	P	A	P	P	P	P	A	P	A	P	hsa_circRNA_101204	hsa_circ_0029346	circBase	chr12	-	125296415	125302253	exonic	NM_005505	SCARB1	AACATCAGCAGGATCCACCTCGTGGACAAGTGGAACGGGCTGAGCAAGAACGTGCGCATC
ASCRP3000402	28	28	25	18	23	17	18	18	19	19	4.76723	4.62246	4.58888	4.52974	4.52974	4.55246	4.66478	4.4037	4.53597	4.56267	P	A	P	A	A	A	A	A	A	A	hsa_circRNA_101526	hsa_circ_0035403	circBase	chr15	-	56434975	56471501	exonic	NM_022841	RFX7	AACATCCGGAGACTTCACTGCCCAAACAGGAAGTCTATGATGAGTACAACAAAACTGTAC
ASCRP3000403	105	341	243.5	54.5	141.5	54	59	93.5	157	50	7.00654	7.98051	7.13407	5.92794	6.75531	6.4037	6.42176	6.52145	7.52329	5.94326	P	P	P	P	P	P	P	P	P	P	hsa_circRNA_000010	hsa_circ_0000263	circBase	chr10	+	125120834	125121663	exonic	ENST00000448347	RP11-282I1.1	AACATCCTTTTGGCCTCACCCAATGACCTGGCTGAAGAAGAGCCCAAGGACCGTAGCAAG
ASCRP3000404	31	29	33	25	28	18	29	30	21	21	4.98027	4.72785	4.84123	4.88421	4.84291	4.64378	5.33385	5.0487	4.70221	4.72057	P	P	P	P	P	A	P	P	A	A	hsa_circRNA_102821	hsa_circ_0056472	circBase	chr2	+	131796425	131799517	exonic	NM_015320	ARHGEF4	AACATCGACAAGATTGCTCAGTGGCAGAGCTCCATAGAGGACTGGGAGCTCATCAGCGAT
ASCRP3000405	29	29	30	19	26	18	18	22	27.5	22	4.76723	4.68736	4.73689	4.52974	4.63413	4.55246	4.54011	4.60676	5.13334	4.85791	P	P	P	A	P	A	A	P	P	A	hsa_circRNA_023305	hsa_circ_0023305	circBase	chr11	+	69457798	69469242	exonic	NM_053056	CCND1	AACATGAAAGTCTAGAAATAAAACTGGTAAAACCCCAGTCTGCGAGGAACAGAAGTGCGA
ASCRP3000406	142.5	155	621	59	73	395	36	52	124	226	7.50593	7.01828	8.35358	6.02456	5.91405	9.56033	5.61663	5.73512	7.2272	8.13971	P	P	P	P	P	P	P	P	P	P	hsa_circRNA_092392	hsa_circ_0000368	circBase	chr11	+	128628009	128638167	exonic	NM_002017	FLI1	AACATGACCACCAACGAGAGGAGAGTCATCGTCCCCGCAGGAGGCTCTGTCGGTGGTGAG
ASCRP3000407	48	49.5	66.5	25	46.5	23	29	33	46	32	5.75039	5.4251	5.54531	5.09446	5.38193	4.98027	5.33385	5.20289	5.90806	5.30738	P	P	P	P	P	P	P	P	P	P	hsa_circRNA_062160	hsa_circ_0062160	circBase	chr22	+	17976434	17984048	exonic	NM_001290046	CECR2	AACATGATCGCCCAGAAGGCCTCAGACATTCCACAGCTACCTAGAGGACATCATCAACTA
ASCRP3000408	31	52	45	28	38.5	30	25	38	26	27.5	4.98027	5.5014	5.06459	5.13881	5.10008	5.34099	5.10568	5.31344	5.10008	5.11681	P	P	P	P	P	P	P	P	P	P	hsa_circRNA_102245	hsa_circ_0046448	circBase	chr17	+	80714040	80755678	exonic	NM_005993	TBCD	AACATGGAAAACGTGAAGACTGTTTGCCCTATGTAATAATGGACAAATACCAGGAGCAGC
ASCRP3000409	70	103	101	58	77	52	45.5	97	32	65	6.33358	6.51094	6.05163	5.9803	5.95958	6.28538	6.03119	6.56882	5.41499	6.26426	P	P	P	P	P	P	P	P	P	P	hsa_circRNA_405979		25070500	chr2	-	160824049	160843869	exonic	NM_007366	PLA2R1	AACATGGAACGTGTCCCAAAGGATGGCTATATTTTAACTATAAGGCTACAGTGGTGGCTG
ASCRP3000410	39	49	34	18.5	28	21.5	19	27	22.5	28.5	5.28165	5.37615	4.86948	4.65145	4.80557	4.91163	4.62441	4.96187	4.73869	5.11681	P	P	P	A	P	P	A	P	P	P	hsa_circRNA_405119		25070500	chr13	-	21729831	21732264	exonic	NM_145061	SKA3	AACATGGACAGAACATCCGAGATGTCAGCAACAAAGAAAACTGGTATCCACAAATTACCC
ASCRP3000411	285	309	326	97	173	240.5	190	199	105	146.5	8.64433	7.86953	7.5149	6.73695	7.05744	8.76205	8.44487	7.55739	6.99961	7.45778	P	P	P	P	P	P	P	P	P	P	hsa_circRNA_002953	hsa_circ_0002953	circBase	chr21	-	11011437	11029717	exonic	uc002yis.1	TPTE	AACATTCAAGGGATGGTGATATGGATGATAGTCGAGGAGGCTTGGAGTACCCATAATACA
ASCRP3000412	62	63.5	62	24	44	32	42.5	52	32.5	54.5	6.16856	5.82694	5.52352	4.9924	5.31706	5.5277	5.92121	5.74502	5.39227	6.06067	P	P	P	P	P	P	P	P	P	P	hsa_circRNA_016458	hsa_circ_0016458	circBase	chr1	+	215259710	215260021	exonic	NM_014217	KCNK2	AACATTCCTGTGTCAATTCGACGGAGCTGGATGAACTCATTCAGTGGCGGCACCTGACTT
ASCRP3000413	37	56	54	38	48	26	26	32	27	31	5.23005	5.65817	5.33385	5.5014	5.37267	5.13881	5.01191	5.1672	5.13334	5.28041	P	P	P	P	P	P	P	P	P	P	hsa_circRNA_038480	hsa_circ_0038480	circBase	chr16	+	21985216	21994668	exonic	NM_003366	UQCRC2	AACATTCTGTTTAAGTTTCTGCATTTAATGCCAGTTACTCAGATTCTGGACTCTTTGGGA
ASCRP3000414	29	29.5	32	24	31	21	25	26	18	23	4.92435	4.81585	4.82606	4.9924	4.91641	4.87604	5.04433	4.86948	4.4484	4.79174	P	A	P	P	P	P	P	P	A	P	hsa_circRNA_406905		25070500	chr7	+	6175471	6180615	exonic	NM_032172	USP42	AACATTGGAGATAAAGGTCATGCAGAAGGCTTTTGTATGATGTGTACAATGCAAGCACAT
ASCRP3000415	53	58	65.5	55	57	31	44	62	46	56	5.84963	5.69855	5.57083	5.91485	5.65149	5.31706	5.94013	5.95881	5.95804	6.09449	P	P	P	P	P	P	P	P	P	P	hsa_circRNA_103029	hsa_circ_0059955	circBase	chr20	+	33057852	33059320	exonic	NM_031483	ITCH	AACATTGTTTGAGGATTCCTTTCAACAGAGACAATGGACCTCAGATAGCCTATGTTCGGG
ASCRP3000416	41	59	40	29.5	39	23	33	37.5	31	30	5.39113	5.69855	4.96495	5.20289	5.11681	5.01489	5.50458	5.33266	5.24026	5.13881	P	P	M	P	P	P	P	P	P	P	hsa_circRNA_031830	hsa_circ_0031830	circBase	chr14	-	50647289	50667802	exonic	NM_006939	SOS2	AACATTTCAATAAATTGATGGCCAGACCTGCAGTTGCTCTACACTTTCAGGAGCGAGTTC
ASCRP3000417	41.5	52	44	33	42	26	30.5	44.5	34.5	31	5.49181	5.47136	5.10986	5.37267	5.25922	5.13881	5.38883	5.54325	5.4429	5.18581	P	P	P	P	P	P	P	P	P	P	hsa_circRNA_031831	hsa_circ_0031831	circBase	chr14	-	50647289	50671127	exonic	NM_006939	SOS2	AACATTTCAATAAATTGATGGCCAGACCTGCAGTTGCTCTACACTTTCAGGTTCAGGAAC
ASCRP3000418	559	665	1753	264	1149.5	127.5	206.5	411.5	209	220	9.93708	8.71464	9.87093	8.31628	10.0283	7.72961	8.60659	8.54657	7.87303	8.10485	P	P	P	P	P	P	P	P	P	P	hsa_circRNA_101089	hsa_circ_0027261	circBase	chr12	+	57891939	57892406	exonic	NM_004990	MARS	AACATTTCGTTTGATATTTTTGGTCGCACCACCACTCCACAGCAGACCAAGTTGCCTGTG
ASCRP3000419	523	156	429	399	387	172	259.5	424	164.5	195	9.78548	7.04784	7.87149	9.03048	8.20538	8.20831	9.02144	8.61071	7.57717	7.87508	P	P	P	P	P	P	P	P	P	P	hsa_circRNA_009181	hsa_circ_0009181	circBase	chr1	-	667396	678730	exonic	uc002khh.3	LOC100133331	AACATTTGGAATTTTCGTATACGTGGATTCTAGAGGGGTGACAGCGAAACCTGGATCTAC
ASCRP3000421	270	422	952	154	581	68	77	151	172	58	8.54657	8.24269	8.92738	7.39388	8.8558	6.7633	6.87138	7.17058	7.62558	6.15175	P	P	P	P	P	P	P	P	P	P	hsa_circRNA_103845	hsa_circ_0072568	circBase	chr5	-	58476420	58511794	exonic	NM_006203	PDE4D	AACCAACCATCCATCAACAAAGCCACCATAACAGTTTTGATGTGGACAATGGCACATCTG
ASCRP3000422	2309.5	6954	7735	1099	3049	402	657	1405	2458	1045	12.7259	11.5862	12.1553	10.8034	12.0401	9.60313	10.6344	10.1392	10.889	10.4705	P	P	P	P	M	P	P	P	P	P	hsa_circRNA_102984	hsa_circ_0006117	circBase	chr20	+	2944917	2945848	exonic	NM_002836	PTPRA	AACCACTCCAGAAACTTTCCCTCCTTCAGATAAGCATGGATTCCTGGTTCATTCTTGTTC
ASCRP3000423	1007	2138.5	3855.5	568	1785.5	225	363	918.5	1401.5	525	11.24	10.1182	11.022	9.67428	10.9018	8.63487	9.54625	9.60313	10.111	9.44742	P	P	P	P	P	P	P	P	P	P	hsa_circRNA_001126	hsa_circ_0001126	circBase	chr20	+	2903852	2945848	exonic	NM_002836	PTPRA	AACCACTCCAGAAACTTTCCCTCCTTCAGGTGACACAACTAAAAAAAAACAAAGGTATTT
ASCRP3000424	83	59	307.5	210	287	342	147.5	176	99	128	6.58043	5.71878	7.44017	7.94202	7.77741	9.32343	7.9677	7.37068	6.93917	7.26927	P	P	P	P	P	P	P	P	P	P	hsa_circRNA_100499	hsa_circ_0004039	circBase	chr1	+	236969443	236979843	exonic	NM_000254	MTR	AACCACTCTGGAATACTTGCTGGCTGGGGCAGATATCATTGAAACAAATACTTTTAGCAG
ASCRP3000425	46	46	67	43	54	31	26	34	36	28	5.63755	5.33147	5.58792	5.68179	5.54428	5.42845	5.10568	5.18449	5.50881	5.03556	P	P	P	P	P	P	P	P	P	P	hsa_circRNA_404704		25070500	chr10	-	355970	415573	exonic	NM_014974	DIP2C	AACCACTGTCTACGTGGACATGAGAGCCCTGAGACACGACAGGCCCACGGATGACAGTAA
ASCRP3000426	32	151.5	66	22	33	32	33	32	27	39.5	4.98027	7.00411	5.57083	4.82775	4.99994	5.5277	5.52978	5.13197	5.16183	5.58342	P	P	P	P	P	P	P	P	P	P	hsa_circRNA_404337		25242744	chrX	-	20211604	20213263	exonic	NM_004586	RPS6KA3	AACCAGAAAATTCGAGACCGAGTTCGGACAAAAATGGAACGTGATATCTTGGTAGAGGTT
ASCRP3000427	34	36	32	23	29	23	22	27.5	25	23	5.07889	5.05305	4.82606	4.93697	4.82775	4.94869	4.91322	4.98787	4.91322	4.98179	P	P	P	P	P	P	P	P	P	P	hsa_circRNA_088749	hsa_circ_0088749	circBase	chr9	+	131001723	131002058	exonic	uc022bnx.1	DNM1	AACCAGATGAACAAGAAGAAGACTTCAGGGAACCAGGTCATGCTTCTCATCGATATCGAG
ASCRP3000428	48	40	56	42	48	28	23	34	28	36	5.71421	5.1752	5.39456	5.63029	5.44511	5.34099	4.98027	5.18449	5.24026	5.41217	P	P	P	P	P	P	P	P	P	P	hsa_circRNA_005432	hsa_circ_0005432	circBase	chr9	+	91943574	91943801	exonic	NM_024077	SECISBP2	AACCAGCTGCAGTGTTATCAAAGATGGTTACCATAAGCGAACAGACAGGAAATCCAGAAT
ASCRP3000429	59	59	104	97	100.5	51	42	98	67	115	6.02824	5.69855	6.06606	6.76242	6.32371	6.3225	5.86951	6.56882	6.43294	7.07323	P	P	P	P	P	P	P	P	P	P	hsa_circRNA_100735	hsa_circ_0020749	circBase	chr11	+	1000431	1003804	exonic	NM_012305	AP2A2	AACCAGCTGCTTCAAATTGGACTTAAGTCTGAATTTCGGCAGAATTTAGTCTACGCCTTC
ASCRP3000430	73.5	85	84	45.5	74	41	52	95	40.5	83	6.43071	6.22623	5.77519	5.68179	5.8596	5.91963	6.21785	6.50407	5.69019	6.6337	P	P	M	M	M	P	P	M	P	P	hsa_circRNA_104191	hsa_circ_0077913	circBase	chr6	-	135679269	135716034	exonic	NM_017651	AHI1	AACCATCAGGTAGATACAGCACCAACGGTCAACAAAAATCTCTCATTTACTTCACCACCA
ASCRP3000431	35.5	42	36.5	26	29	24	27	32	26	27	5.2094	5.22748	4.94947	5.09446	4.87931	4.94869	5.28165	5.14834	5.16183	5.03556	P	P	P	P	P	P	P	P	P	P	hsa_circRNA_406216		25070500	chr3	-	4344838	4346286	intronic	ENST00000448413	SUMF1	AACCATGTAAGATGAAGAAACTCAGGCTCTGGGAAGTAGCTAAGATGTCTAAGCTCCGAA
ASCRP3000432	47	56	49	29	47	27	28	30.5	36	26	5.63755	5.61467	5.23005	5.18052	5.41612	5.23005	5.1672	5.07176	5.50881	4.98179	P	P	P	P	P	P	P	P	P	P	hsa_circRNA_404878		25070500	chr11	-	34904879	34916657	sense overlapping	NM_015957	APIP	AACCATGTGAGACAAGGAGCATCCAAGATACCTGATCCCAGAACTTTGCAAACAGTTTTA
ASCRP3000433	200	340	307	367	216	384	282.5	1500	795	642	8.06922	7.97899	7.44238	8.87375	7.37329	9.50713	9.14966	10.2673	9.40542	9.75914	P	P	P	P	P	P	P	P	P	P	hsa_circRNA_401976		25242744	chr18	+	55398645	55399255	exonic	uc002lgv.1	LOC100505549	AACCATTCAGTACTGATTAAATGCTTGGAACTTGTCAGATATGCTCTCCCAGCCCTTCTT
ASCRP3000434	201.5	89	2503	2414	2290	119	432	1279	143	451	8.08852	6.31467	10.3198	12.1881	11.4127	7.59643	9.88055	10.0259	7.40201	9.24887	P	P	P	P	P	P	P	P	P	P	hsa_circRNA_022382	hsa_circ_0022382	circBase	chr11	+	61605249	61608197	exonic	NM_004265	FADS2	AACCCAAGTGGAACCACCTTGTCCACAAATTCGTCATTGGCCACTTAAAGGATGCCTTCC
ASCRP3000435	50	68	97	66	96	51	71	64	36	46	5.78743	5.92359	5.98714	6.17723	6.23583	6.30497	6.72836	6.02824	5.50881	5.8337	P	P	P	P	P	P	P	P	P	P	hsa_circRNA_102618	hsa_circ_0052612	circBase	chr2	-	10784445	10794673	exonic	NM_024894	NOL10	AACCCCCAAGATGGGCATCTATTACATTCCAGGAAAAATATTTACTTCCTTGGAGCCAGA
ASCRP3000436	45	71.5	85	32	66.5	31	34	51	49.5	33	5.60433	5.95339	5.83074	5.30007	5.78569	5.42845	5.52978	5.71878	6.01566	5.32428	P	P	P	P	P	P	P	P	P	P	hsa_circRNA_100576	hsa_circ_0018037	circBase	chr10	+	27458872	27460012	exonic	NM_032844	MASTL	AACCCCTACTCAAAAAAGAAGATCCTGTATGCCACATCAGGAAAGTGATGAAGCATTGGG
ASCRP3000437	73	80	173	92	158	33	32	54	62	43	6.43071	6.14633	6.71423	6.69718	6.91765	5.57638	5.48216	5.77079	6.30588	5.73512	P	P	P	M	P	P	P	P	P	P	hsa_circRNA_005303	hsa_circ_0005303	circBase	chr1	-	41651792	41660071	sense overlapping	NM_012236	SCMH1	AACCCCTAGACCGGTTTTTAGTCCATTGACTATGCAGCCTAATGATTTCTACATCGTACT
ASCRP3000438	2612.5	8316.5	5090	2504	2736	1525	1653.5	5546	7428.5	3703	12.9453	11.9876	11.5132	12.2566	11.7723	11.6955	12.1027	11.6096	12.7433	12.1448	P	P	P	P	P	P	P	P	P	P	hsa_circRNA_043650	hsa_circ_0043650	circBase	chr17	+	39845126	39847898	exonic	NM_005801	EIF1	AACCCTTATTTAAATAAAACTTGTTTTCAGAAATACCGCCCCTCTGCCCCAGTCACTGAG
ASCRP3000439	1141.5	9669	8550.5	901.5	2138	531	664	4106	5743	1287	11.544	12.1881	12.3481	10.4569	11.2519	10.0601	10.6647	11.3301	12.3164	10.7853	P	P	P	P	P	P	P	P	P	P	hsa_circRNA_007011	hsa_circ_0007011	circBase	chr2	+	181846744	181848820	exonic	NM_006357	UBE2E3	AACCCTTGATCCTCCTCCTAATTGCAGTTTTCCAAGAGATAACTTCACCAAGATGTCCAG
ASCRP3000440	77	104	125	85	113	68	66	128	98	79	6.45174	6.52302	6.30558	6.54867	6.4665	6.74077	6.61273	6.93898	6.93917	6.56882	P	P	P	P	P	P	P	P	P	P	hsa_circRNA_100808	hsa_circ_0003110	circBase	chr11	-	46529740	46534363	exonic	NM_017749	AMBRA1	AACCGACTTGGAATTTGAGGACTTTGAGAGGCTGCTGGAATCTTCCCTCATTTCATTATC
ASCRP3000441	292	110	338	259	299	156	139	278.5	219	441	8.70159	6.61518	7.56554	8.28416	7.8392	8.05347	7.88141	7.9808	7.92362	9.20896	P	P	P	P	P	P	P	P	P	P	hsa_circRNA_101904	hsa_circ_0040827	circBase	chr16	+	88066714	88071617	exonic	NM_017869	BANP	AACCTCCAGATCCATCACGTGGGGCAGGACGGTCAGAGCCGATGATGAGCACCCCACCTC
ASCRP3000442	21	26.5	31.5	22	26	17	20	26	22	27	4.34135	4.64378	4.809	4.82775	4.72603	4.55246	4.76899	4.86948	4.91322	5.09023	A	A	P	P	P	A	P	P	A	P	hsa_circRNA_002197	hsa_circ_0002197	circBase	chr21	-	34906884	34911662	exonic	NM_000819	GART	AACCTGAAGAAGCCTGCAGCTTCATTTTGAGGTTTCATTTTCCTTTGGAATTTCTGCTTT
ASCRP3000443	237	649	435	113	271	113	125	162	319	125	8.3238	8.69824	7.8863	6.91487	7.69417	7.47383	7.65092	7.26521	8.36661	7.20293	P	P	P	P	P	P	P	P	P	P	hsa_circRNA_101661	hsa_circ_0037078	circBase	chr15	+	101550654	101551042	exonic	NM_024652	LRRK1	AACCTGAAGGTGTTTCCAGATCCCTGGGCCTGCCCTTTGGCTACTTGAAATTGACATTTC
ASCRP3000444	143	78	319	330.5	292.5	200	265	292.5	96	204	7.5212	6.11059	7.48004	8.71916	7.79927	8.43587	9.05957	8.03397	6.90206	7.94816	P	P	P	P	P	P	P	P	P	P	hsa_circRNA_092498	hsa_circ_0001104	circBase	chr2	+	227729319	227729842	exonic	NM_032276	RHBDD1	AACCTGACTTCAAAAGGAGCTGTGCTGTAGGTTTCTCAGGTTCAGCCGTCTGTATATCTC
ASCRP3000445	197	182	234.5	106	186	47	75	98.5	130	79.5	8.04019	7.23919	7.08886	6.8417	7.15818	6.14633	6.83919	6.61273	7.27549	6.55891	P	P	P	P	P	P	P	P	P	P	hsa_circRNA_039400	hsa_circ_0039400	circBase	chr16	+	53907697	53968021	exonic	NM_001080432	FTO	AACCTGAGGAGAGAATGGCATGCCAGATGATCTCAATGCCACCCACCAACACTGTGTTTT
ASCRP3000446	55	57	75	33.5	51.5	28	26	40	34	41	5.94287	5.65817	5.73512	5.38366	5.46157	5.31706	5.1672	5.47028	5.50881	5.68085	P	P	P	P	P	P	P	P	P	P	hsa_circRNA_100757	hsa_circ_0021110	circBase	chr11	-	8832793	8860897	exonic	NM_005418	ST5	AACCTGGACAGGCAGCAAGATTTCACACCCTTTGGAGAGTTTCTTTCTTGGATAATTCAG
ASCRP3000447	113	341	269.5	173	203	82.5	125	172	121	178.5	7.10187	7.98574	7.27673	7.58132	7.28847	7.029	7.67053	7.34251	7.18717	7.73673	P	P	P	P	P	P	P	P	P	P	hsa_circRNA_009068	hsa_circ_0009068	circBase	chr17	+	45668082	45682918	exonic	NM_006310	NPEPPS	AACCTGGAGAAGGAATGGTGGACTCATCTTTGGTTAAATGAAGGTTTTGCATCCTGGATT
ASCRP3000448	26	43	30	21	25	24	22	26	25	21.5	4.64762	5.22748	4.70221	4.76192	4.7059	5.07747	4.80557	4.91322	5.04142	4.76192	P	P	P	A	P	P	P	P	P	A	hsa_circRNA_405110		25070500	chr12	-	133242062	133244088	intronic	ENST00000320574	POLE	AACCTGGGCTATTGACTTTGTAGAATGTGAAATGGAAGAATCTGTGAGGTGAGCTCTGAG
ASCRP3000449	48.5	78	96	57	71	31	32	46	43	35	5.67521	6.13748	5.97266	5.99959	5.8596	5.42845	5.48216	5.58592	5.77607	5.45172	P	P	P	P	P	P	P	P	P	P	hsa_circRNA_003673	hsa_circ_0003673	circBase	chr4	-	107216250	107230146	exonic	NM_033115	TBCK	AACCTGTGAGATTATCTTAGAAGACCTAGGACTCCAAAAATGTTTCCCCTGAAGGACGCT
ASCRP3000450	26	35	31	25	29	23	20	23	23	22	4.64762	4.91322	4.73689	4.93697	4.87931	4.94869	4.62441	4.71509	4.77252	4.72057	P	P	P	P	P	P	A	P	A	A	hsa_circRNA_100076	hsa_circ_0010430	circBase	chr1	-	21024871	21031392	exonic	NM_020816	KIF17	AACCTGTGATCCAGCATGACGTGGAGGCCGAGAAGCAGCTGATCCGGGAGATGAGCGGGG
ASCRP3000451	93	222.5	167	61.5	117	53.5	66.5	74	114	61	6.78309	7.45627	6.67758	6.14836	6.50883	6.33923	6.61273	6.17922	7.11996	6.15175	P	P	P	M	P	P	P	P	P	P	hsa_circRNA_102951	hsa_circ_0058805	circBase	chr2	+	236706402	236708166	exonic	NM_014914	AGAP1	AACCTGTTCACCTTGCCCAGAAGATTGTTGCCACAAGGAAGAAGCAGCAGCTGTCCATAG
ASCRP3000452	37	65	69	38	53	49.5	41	66	47	91	5.28165	5.86209	5.6225	5.5014	5.54428	6.23583	5.86951	6.04582	5.94326	6.74817	P	P	P	P	P	P	P	P	P	P	hsa_circRNA_011898	hsa_circ_0011898	circBase	chr1	+	40872407	40882768	exonic	NM_022733	SMAP2	AACCTTACTCAGGGCCGCGATGGGCCTCTTGGAACATTGGTGTGTTCATCTGCATTCGAT
ASCRP3000453	43	38	71	63	67	38	46.5	60	35	62	5.53186	5.09164	5.65722	6.11684	5.77343	5.79871	6.06821	5.93857	5.50881	6.2371	P	P	P	P	P	P	P	P	P	P	hsa_circRNA_043285	hsa_circ_0043285	circBase	chr17	+	35804797	35822225	exonic	NM_001488	TADA2A	AACCTTAGAAAGTTTCAATGAATTTGACAATTATGCAGAATGGGACTTGAGAGACATTGA
ASCRP3000454	233.5	613	647	119	386	95	149.5	180	284	121.5	8.32019	8.62716	8.40953	7.01214	8.19999	7.24602	7.99019	7.39417	8.24078	7.13851	P	P	P	P	P	P	P	P	P	P	hsa_circRNA_104924	hsa_circ_0008240	circBase	chr9	+	129102786	129157976	exonic	NM_033446	MVB12B	AACCTTCCCAGGACCAGTCCACCATGCCTGAAGTCAAAGACCTCTCAGAAGCCTTGCCAG
ASCRP3000455	59	43	105	89	89	38	69	81	38	87.5	6.11406	5.18713	6.08496	6.5994	6.1504	5.75841	6.67852	6.30862	5.59291	6.70918	P	P	P	P	P	P	P	P	P	P	hsa_circRNA_104531	hsa_circ_0001771	circBase	chr7	+	155457868	155473602	exonic	NM_053043	RBM33	AACCTTTAGATGAATTTACAATGATGACTTTGACCAGTTTGATAAGCCTGGCGCGGAACG
ASCRP3000456	25	42	34.5	18.5	25	19	19	20	28	20	4.64762	5.22748	4.91641	4.52974	4.63413	4.87604	4.62441	4.46807	5.18713	4.6457	P	P	P	A	P	A	A	A	P	A	hsa_circRNA_091725	hsa_circ_0091725	circBase	chrX	-	151995870	151998304	exonic	NM_004344	CETN2	AACCTTTCTCAGTTTGAAGCCTCCAACTTTAAGAAGGCAAACATGGCATCAAGTTCTCAG
ASCRP3000457	26	31	32	22	24	21	22	23	21.5	26	4.7059	4.91322	4.82606	4.88421	4.63413	4.87604	4.91322	4.73869	4.81243	5.05883	A	P	P	A	P	A	P	P	P	P	hsa_circRNA_002416	hsa_circ_0002416	circBase	chr2	-	53977919	53992722	exonic	NM_016115	ASB3	AACGACACCATTGTTTTTAGACTGGTCAAACAAATGGATTTTACAGAGGCTTACGCGGAC
ASCRP3000458	37	58	37	17	27	25	24	32	28	24	5.28165	5.69855	4.96495	4.43956	4.678	5.13881	5.10568	5.13197	5.26861	4.85791	P	P	P	A	P	P	P	P	P	P	hsa_circRNA_406261		25070500	chr3	+	39939338	39942417	sense overlapping	NM_015460	MYRIP	AACGACTAAGGTTTGATATGATCAAAGCTGTCACTTCAGTCTTTCACTAACTGGGCTCCT
ASCRP3000459	86	59	152.5	123	135	43	81	124	78.5	161	6.66768	5.71878	6.53965	7.06032	6.71834	5.98562	6.96153	6.90125	6.65629	7.57868	P	P	P	P	P	P	P	P	P	P	hsa_circRNA_075671	hsa_circ_0075671	circBase	chr6	+	15374347	15410596	exonic	NM_004973	JARID2	AACGATGTTAGTTCTTCAGATTTTGAAGAAGGGCCGTCGAGGAAAAGGATGACAGTGATG
ASCRP3000460	35	81	44.5	23	32	21	21.5	31	35.5	24	5.18052	6.15648	5.17121	4.9924	4.98787	4.80212	4.87604	5.09164	5.57285	4.91959	P	P	P	P	P	P	P	P	P	P	hsa_circRNA_101914	hsa_circ_0041019	circBase	chr16	-	89824984	89833645	exonic	NM_000135	FANCA	AACGCACTGATGGATTTCCACCAAAGATTTTGTACAGCAGCAATTTCTTACTCTCTCTGC
ASCRP3000461	68.5	91	142.5	46.5	92	32	38	52	51	35	6.28322	6.31467	6.4153	5.73512	6.16454	5.46048	5.74502	5.77079	6.11614	5.37035	P	P	M	P	P	P	P	P	P	P	hsa_circRNA_100568	hsa_circ_0017979	circBase	chr10	-	24880815	24883968	exonic	NM_020824	ARHGAP21	AACGCTCATCCAGCACATTCACGATTTGCCTGAACATCATTATGAAACACTTAAGTTCCT
ASCRP3000462	34	33	34.5	23	26	208	136	237	96	84	5.18052	4.89394	4.86948	4.82775	4.72603	8.49825	7.82654	7.76021	6.91108	6.65342	P	P	P	P	P	P	P	P	P	P	hsa_circRNA_100258	hsa_circ_0008433	circBase	chr1	+	66378927	66384518	exonic	NM_002600	PDE4B	AACGCTTCCAAGCATTGCTATTACAACTGTAAGCCAGGAGTGGTATTAAAAAGTGTCAGC
ASCRP3000463	63	91	101.5	75	89	53	60	80.5	52	74.5	6.21073	6.34101	6.05163	6.36192	6.15782	6.35106	6.40767	6.3288	6.08602	6.4937	P	P	P	P	P	P	M	P	P	P	hsa_circRNA_104403	hsa_circ_0080628	circBase	chr7	-	74239461	74251505	exonic	NM_173537	GTF2IRD2	AACGGAAATACTCAGGAAGGCAGTGGAGGACTATTTCTGCTTTTGTTATGGGATCATGGC
ASCRP3000464	30.5	30	45	49	44	65	97	127	30	132	4.95103	4.79174	5.16183	5.84546	5.31706	6.64432	7.26114	6.93898	5.32188	7.30164	P	A	P	P	P	P	P	P	P	P	hsa_circRNA_004087	hsa_circ_0004087	circBase	chr16	-	80718434	80719026	exonic	NM_152342	CDYL2	AACGGGCTCGGTTGAAAGGATTGTAGACAAGAGGAAGAACAAGAAAGGAAAATGGGAGTA
ASCRP3000465	38	43	34	25	29.5	25	26	31	29.5	26	5.28165	5.22748	4.91003	5.04797	4.90362	5.13881	5.1672	5.09164	5.24026	5.03556	P	P	P	P	P	P	P	P	P	P	hsa_circRNA_406311		25070500	chr3	+	99742117	99744402	intronic	ENST00000421999	CMSS1	AACGGGGAAAGATGTTATACTCGAATCCCTGAGTGCTTGTCAAAATGCTATGACAACTGA
ASCRP3000466	63	31	60	68	58	48	39	67	30	103.5	6.19768	4.81585	5.48538	6.22172	5.63029	6.18319	5.72243	6.06749	5.26861	6.92717	P	P	P	P	P	P	P	P	P	P	hsa_circRNA_100662	hsa_circ_0006654	circBase	chr10	+	102683731	102685776	exonic	NM_018121	FAM178A	AACGTCTAGTGAAGGAAATGGAAGACACACAAAGCAGGCTCTAAGCAGAATAAATTCCCT
ASCRP3000467	105.5	35	79	84	137	31	34	50	44	59	7.01307	4.91322	5.77519	6.50883	6.73243	5.48216	5.57487	5.69855	5.90806	6.17656	P	P	P	P	P	P	P	P	P	P	hsa_circRNA_001062	hsa_circ_0001062	circBase	chr2	+	113057425	113057606	exonic	NM_198581	ZC3H6	AACGTGAGAAACATAAGAGAAGATGGCGAATTAGAAGATGGTGAAATAGACGATGCAGGA
ASCRP3000468	38	36	52	38	41	19	23	25	26	25	5.23005	4.94947	5.2915	5.47244	5.20289	4.60478	5.04433	4.81585	5.04142	4.98179	P	P	P	P	P	A	P	P	P	P	hsa_circRNA_100343	hsa_circ_0014295	circBase	chr1	+	153724754	153730239	exonic	NM_023015	INTS3	AACGTGCACGTTCATGGAATGTCTGATGATTGGTCGGGATCTCGTAAGACTACTTCAGAA
ASCRP3000469	81	120	132.5	46	86	46	55	78	103.5	61	6.56983	6.72518	6.35312	5.74502	6.10221	6.12685	6.33923	6.24885	6.99434	6.17656	P	P	P	P	P	P	P	P	P	P	hsa_circRNA_035861	hsa_circ_0035861	circBase	chr15	+	65223019	65226434	exonic	NM_182703	ANKDD1A	AACGTGGTTGATCATGAGGGGAACACTGCCCTTCATCTGGCTGCTGGTCGGGGCCATATG
ASCRP3000470	107	197	281	176.5	226.5	83	107.5	199	141	173.5	7.00654	7.3165	7.31755	7.62107	7.44927	7.03598	7.4003	7.55125	7.38398	7.70274	P	P	P	P	P	P	P	P	P	P	hsa_circRNA_103990	hsa_circ_0003967	circBase	chr5	+	151169883	151170623	exonic	NM_005754	G3BP1	AACGTTTGTCCTTGCTCCTGAGATTTTATGGAAAGAACTCTTCTTATGTCCATGGGGGAT
ASCRP3000472	28	50.5	35	23	26	20	20	30	29	23	4.82436	5.45501	4.86948	4.82775	4.72603	4.72603	4.70221	5.0487	5.22041	4.85791	P	P	P	P	P	A	A	P	P	P	hsa_circRNA_059847	hsa_circ_0059847	circBase	chr20	-	31946646	31962018	exonic	uc002wzc.2	CDK5RAP1	AACTAAGGTTGTTCTGCAGCTGATTCATGAGAGAGATAACATCTGTAAACAGATCCACCT
ASCRP3000473	58	152	113	34	61	36	40	89	74	45	6.02824	7.00748	6.1632	5.35633	5.71695	5.75841	5.86951	6.4665	6.5443	5.79611	P	P	P	P	P	P	P	P	P	P	hsa_circRNA_005593	hsa_circ_0005593	circBase	chr5	+	52899281	52900725	exonic	ENST00000502423	NDUFS4	AACTAATCCTGAGGACTTCATCCGGTCACCATCTACCTATTCTTCAAATGGTCGTTGAGG
ASCRP3000474	937	2555	2195	822	1315	371	704	2473	1732	1542	11.0883	10.3165	10.1431	10.2911	10.2889	9.45895	10.7452	10.7577	10.427	11.029	P	P	P	P	P	P	P	P	P	P	hsa_circRNA_061343	hsa_circ_0061343	circBase	chr21	-	27347382	27369731	exonic	NM_000484	APP	AACTACATCACCGCTCTGCAGGCTGTTCCTCCTCGGTGTCCCAAAGTTTACTCAAGACTA
ASCRP3000475	36	45	59.5	56	62	74.5	44.5	53	46	61	5.28165	5.34454	5.46157	5.99959	5.71695	6.86994	5.99621	5.79351	5.94326	6.21785	P	P	P	P	P	P	P	P	P	P	hsa_circRNA_061900	hsa_circ_0061900	circBase	chr21	+	45165959	45172510	exonic	NM_003681	PDXK	AACTACCTGATTGTGCTGGGGAGTCAGAGGAGGATGTGTGATCCAGTCTTGGGTGACAAG
ASCRP3000476	529	80	1267	1684	1408	303	609	2592	542	2340	9.80947	6.15648	9.34059	11.7201	10.4129	9.09636	10.4593	10.8236	8.96	11.6096	P	P	P	P	P	P	P	P	P	P	hsa_circRNA_087856	hsa_circ_0087856	circBase	chr9	+	110062421	110084399	exonic	NM_002874	RAD23B	AACTACGACAGCAACAACTACAACAACAAGTTCTGGAGGTGAAAGCACTGAAAGAGAAGA
ASCRP3000477	136	44.5	138	119	122	79.5	110	278	50	252	7.42905	5.28535	6.42512	6.99848	6.59044	6.98089	7.43753	7.97268	6.05959	8.36091	P	P	P	P	P	P	P	P	P	P	hsa_circRNA_406327		25070500	chr3	-	114069116	114070725	intronic	ENST00000479879	ZBTB20	AACTACGTCAAGCACATGTTCGTACACACAGGTGAGTGACATCAGTTGCAAGGGGATGAC
ASCRP3000478	229	352.5	226	111	198	100	104.5	160	187.5	87	8.28878	8.0181	7.03598	6.89964	7.23967	7.31317	7.37474	7.24237	7.73301	6.67758	M	P	P	P	P	P	P	P	P	P	hsa_circRNA_100780	hsa_circ_0021569	circBase	chr11	+	32948702	32949669	exonic	NM_001076786	QSER1	AACTACTCTCTTACCACAATTCAGGGCTCCATCCTGGCAGACAGTTTAAGCTATGAAGAA
ASCRP3000479	164.5	50	230	209	195	100	79.5	232	68	197	7.75031	5.4429	7.05762	7.89137	7.24633	7.27238	6.97726	7.74438	6.42372	7.87855	P	P	P	P	P	M	P	P	P	P	hsa_circRNA_105023	hsa_circ_0002153	circBase	chrX	+	107083899	107097934	exonic	NM_012216	MID2	AACTAGAAAATCAAATGGCCAAACTAATACAGATCTGCCAGCAGGTTGAGGTGAAAGCCC
ASCRP3000480	37	83	62	26	36	25.5	24	41	32.5	30	5.28165	6.17523	5.50352	5.04797	5.08741	5.10568	5.10568	5.47028	5.39227	5.23261	P	P	P	P	P	P	P	P	P	P	hsa_circRNA_405402		25070500	chr15	+	78885433	78893729	sense overlapping	NM_000745	CHRNA5	AACTAGAGCTTCTCGTGAGGTTGTTGAAGATTGGAAATTCATAGCCCAGGTTCTTGATCG
ASCRP3000481	106	446	328	114	191	87	137.5	194	166	123	7.00654	8.30871	7.52799	6.95263	7.21058	7.13201	7.84192	7.49904	7.57439	7.18849	P	P	P	P	P	P	P	P	P	P	hsa_circRNA_103563	hsa_circ_0008583	circBase	chr3	-	196817782	196846401	exonic	NM_004087	DLG1	AACTAGCCAGAAGCGATCCCTCTATGTCAGCTTCTTCTCAGCCTGTTGATAACCATGTTA
ASCRP3000482	51.5	77	91	87	84	48	41	59	36	49	5.84963	6.06821	5.90365	6.5994	6.07322	6.14633	5.83286	5.88098	5.59291	5.88505	P	P	P	P	P	P	P	P	P	P	hsa_circRNA_068465	hsa_circ_0068465	circBase	chr3	+	186504915	186505671	exonic	NM_001967	EIF4A2	AACTATATTCACAGGAATGGAAGTTGGATACACTTTGTGACTTGTACGAGACACTGACCA
ASCRP3000483	29.5	32	26	18	24	19	25	25	30.5	22	4.92435	4.87604	4.66857	4.43956	4.63413	4.64378	5.10568	4.81585	5.34454	4.6457	P	P	P	A	P	A	P	P	P	A	hsa_circRNA_066556	hsa_circ_0066556	circBase	chr3	+	77147164	77147491	exonic	NM_002942	ROBO2	AACTATCTTGGTGAAGCAGTGAGTCGAAATGCGTCTCTGGAAGTGGCATGATCGCGTCTT
ASCRP3000484	52	129	78.5	31	51.5	33	30	61	80	38	5.84963	6.79721	5.76107	5.33385	5.54428	5.5277	5.38883	5.96921	6.68274	5.59789	P	P	P	P	P	P	P	P	P	P	hsa_circRNA_406886		25070500	chr6	+	157469757	157471987	sense overlapping	NM_017519	ARID1B	AACTATGGCAACTCTCAGGCTCCCATGGTGCACCAGCCTGACCAGTACGGGTAACTACTC
ASCRP3000485	74	119.5	126	68	99	58	57	125.5	148	102	6.41867	6.71033	6.3001	6.23583	6.28846	6.45613	6.33923	6.92282	7.43295	6.93544	P	P	P	P	P	P	P	P	P	P	hsa_circRNA_002837	hsa_circ_0002837	circBase	chr19	-	41847787	41848152	exonic	NM_000660	TGFB1	AACTATTGCTTCAGGGGAAATTGAGGGCTTTCGCCTTAGCGCCCACTGCTCCTGTGACAG
ASCRP3000486	54	114	112	31	68.5	33	38	44	105	33	5.91046	6.6436	6.17623	5.26173	5.83454	5.57638	5.70317	5.58592	7.01009	5.30738	P	P	P	P	P	P	P	P	P	P	hsa_circRNA_058060	hsa_circ_0058060	circBase	chr2	+	216177220	216200847	exonic	NM_004044	ATIC	AACTATTGTGTCCTTCAGCCTTATTTAGTGTCTCTGACAAAACCGGCCTTGTGGAATTTG
ASCRP3000487	169	57	161	149	150	99	64	176	81	181.5	7.79873	5.66861	6.61125	7.34945	6.86169	7.29813	6.62398	7.37561	6.68274	7.79029	P	P	P	P	P	P	P	P	P	M	hsa_circRNA_101608	hsa_circ_0036408	circBase	chr15	-	76580186	76588078	exonic	NM_000126	ETFA	AACTATTTATGCAGGCCTCATTGCTACGATTTCAGAGTACCCTGGTAATAGCTGAGCATG
ASCRP3000488	140.5	112	136	82.5	104.5	39	29	55	47.5	50.5	7.46542	6.6496	6.40313	6.48969	6.36046	5.84043	5.28165	5.8146	5.89398	5.92834	P	P	P	P	P	P	P	P	M	P	hsa_circRNA_018758	hsa_circ_0018758	circBase	chr10	+	74474868	74644140	exonic	NR_073062	MCU	AACTCAAGGATGCAATTGCTCAGGTCTTTCACTACCATTCCTACAGTGATTGGCAAGATA
ASCRP3000489	52	44	68	45.5	59	31	29	41	36	41	5.81759	5.24153	5.58792	5.75841	5.68179	5.46048	5.33385	5.45062	5.50881	5.63126	P	P	P	P	P	P	P	P	P	P	hsa_circRNA_101754	hsa_circ_0038465	circBase	chr16	+	21973780	21983443	exonic	NM_003366	UQCRC2	AACTCAGCAGCCATTTGATTGTGACCGCAACAAGGGAAAACATGGCTTATACTGTGGAAT
ASCRP3000490	74.5	146	111	36	75.5	30	34	49	101	34.5	6.43071	6.96654	6.16689	5.46048	5.98182	5.48216	5.52978	5.66672	6.97574	5.34454	P	P	P	P	P	P	P	P	P	P	hsa_circRNA_022149	hsa_circ_0022149	circBase	chr11	-	57258696	57268516	exonic	NM_003627	SLC43A1	AACTCAGGGCACTGTCCTCGGAGATGCCAGTGCCTGCTTCACTGCGTCCTGCACCCTCAT
ASCRP3000491	102	411.5	490	174	246	354	58.5	114	269.5	80	6.94015	8.21447	8.03781	7.60941	7.55637	9.37003	6.40767	6.79483	8.17009	6.56882	P	P	P	P	P	P	P	P	P	P	hsa_circRNA_009044	hsa_circ_0009044	circBase	chr1	-	227213755	227223308	exonic	NM_003607	CDC42BPA	AACTCCATGGAATGGATTCAGACTCTTCCTCTCAAAAAGTGTGTGGATTCTCATGCCATA
ASCRP3000492	54	239	127.5	44.5	120	38	31	64	28	44	5.91046	7.53785	6.31648	5.78743	6.53344	5.78132	5.38883	6.0097	5.22041	5.66482	P	P	P	P	P	P	P	P	P	P	hsa_circRNA_403834		25242744	chr7	-	72863871	72865324	exonic	NM_032408	BAZ1B	AACTCCCGTGGCAGGTTGCATCTGCACTGGAGAAATGGAAGACAGCAATCCGGGAAGCTC
ASCRP3000493	37	37	61	50	50.5	30	36	48.5	31	40	5.18052	4.98179	5.50352	5.84546	5.48538	5.37267	5.66008	5.62543	5.22041	5.66482	P	P	P	P	P	P	P	P	P	P	hsa_circRNA_105005	hsa_circ_0090879	circBase	chrX	-	64743439	64752510	exonic	NM_031206	LAS1L	AACTCCTTCGGATGTTTGTGAATCTTATCTCAGAGAGGAAGACAAAGTTTGCCAAGGTCC
ASCRP3000494	48	96	100	49.5	73	36	48	47.5	73	41.5	5.69577	6.40483	6.03009	5.85836	5.91405	5.66956	6.13645	5.59987	6.5443	5.64958	P	P	P	P	P	P	P	P	P	P	hsa_circRNA_100740	hsa_circ_0006430	circBase	chr11	-	3712576	3716836	exonic	NM_016320	NUP98	AACTCTACAGTGACAGGGGATCATCGTCTTGCTCTTCTTTTATCTCAGTTTGTGGGTAGC
ASCRP3000495	206.5	109	315.5	255	265	137	179	377	175.5	238	8.12446	6.59791	7.47532	8.24301	7.67501	7.84485	8.34975	8.42598	7.64481	8.23081	P	P	P	P	P	P	P	P	P	P	hsa_circRNA_102027	hsa_circ_0042961	circBase	chr17	+	30267304	30267505	exonic	NM_015355	SUZ12	AACTCTTACTTACATGTCTCATCGAAACTCCAGAACAAACATCAAAAGAGCCAACACAGA
ASCRP3000496	33.5	31.5	44	27.5	32	29.5	34	29	21	34	5.15914	4.75303	5.09023	5.11958	4.95103	5.29028	5.61663	5.00967	4.62051	5.41217	P	P	P	P	P	P	P	P	A	P	hsa_circRNA_404035		25242744	chr8	-	54682177	54684727	exonic	NM_015941	ATP6V1H	AACTCTTGAAAACTTTTTAGAAAAATCAACTGAAAGAGAAACTCGCCAAGAATATGCCCT
ASCRP3000497	327	67.5	283	288	300	91	133.5	241	116	420	8.94031	5.89478	7.34221	8.47011	7.84485	7.18072	7.81633	7.78746	7.14124	9.14006	P	P	P	P	P	P	P	P	P	P	hsa_circRNA_103740	hsa_circ_0001439	circBase	chr4	-	129913321	129925031	exonic	NM_144643	SCLT1	AACTGAACAAAGTGTGATAATCGAACAACTCCGAAAAAAACTTAGGTTGCACAGTGAATT
ASCRP3000498	38.5	69	93	55	65	31.5	34	57	34.5	42	5.30859	5.94405	5.95804	5.96498	5.77343	5.55147	5.52978	5.8596	5.48538	5.7004	P	P	P	P	P	P	P	P	P	P	hsa_circRNA_102672	hsa_circ_0003195	circBase	chr2	+	32858942	32865477	exonic	NM_017735	TTC27	AACTGACAGCTATTCAGACAACAGTTGATATTTCTACTTGGTGTGAGCAGTTTGCAACTT
ASCRP3000499	25	30	36	28	32	22	26	35	22	25	4.64762	4.75303	4.93225	5.13881	4.96803	4.94869	5.1672	5.23516	4.4484	4.85791	P	P	P	P	P	P	P	P	A	P	hsa_circRNA_007468	hsa_circ_0007468	circBase	chr12	-	108136973	108140201	exonic	NM_012406	PRDM4	AACTGATGAAAATGAATGTAATTGGATGATGTTTGTGCGCAAAGCCAGGGTGTACTCTGT
ASCRP3000500	62	124.5	128	52.5	89	52	56	83	55	64	6.11406	6.77323	6.32491	5.92794	6.1504	6.3225	6.36892	6.35165	6.17523	6.26426	P	P	P	P	P	P	P	P	P	P	hsa_circRNA_103424	hsa_circ_0066642	circBase	chr3	+	100013930	100018175	exonic	NM_018309	TBC1D23	AACTGCTTTCCACTTAGATTCAGACCTGCTTGGAAGTCTTTTTGCATGTTACTGTTCCAC
ASCRP3000501	33	29	56.5	56	53	25.5	35	47	24	42.5	5.0516	4.75303	5.40708	5.99959	5.56373	5.29028	5.66008	5.59987	4.91322	5.71512	P	P	P	P	P	M	P	P	P	P	hsa_circRNA_003200	hsa_circ_0003200	circBase	chr14	+	74358729	74364965	exonic	NM_021188	ZNF410	AACTGGCAAAGAATGCAAAAACCAGCAGCAATGGTTACATTGATTACCCACCTAGTACAA
ASCRP3000503	47	31	56	49	53	30	32	47	35	54	5.67521	4.83787	5.39456	5.84546	5.51303	5.42845	5.52978	5.6361	5.50881	5.99621	P	P	P	P	P	P	P	P	P	P	hsa_circRNA_101406	hsa_circ_0000557	circBase	chr14	-	75576387	75577074	exonic	NM_033116	NEK9	AACTGTACACTTGGGTGAGAGATGGAGGAAAAAGTCACTCTGCTTAATGCACCTACAAAG
ASCRP3000504	45	81	78	41	61	29	29.5	56	39	32	5.60433	6.13748	5.73512	5.61369	5.66956	5.34099	5.31223	5.8146	5.66956	5.28041	P	P	P	P	P	P	P	P	P	P	hsa_circRNA_407149		25070500	chr9	-	5954015	5988545	exonic	NM_001017969	KIAA2026	AACTGTCATAAAGTCACCTACTGTACCAGAGTTTCAGGCACTTGAGAGAAAAGACAACGA
ASCRP3000505	27	37	44.5	37	47.5	26	40	35	30	37	4.64762	5.02083	5.14834	5.4429	5.43291	5.17254	5.86951	5.23516	5.26861	5.5277	P	P	P	P	P	P	P	P	P	P	hsa_circRNA_101619	hsa_circ_0036516	circBase	chr15	+	80743220	80767564	exonic	NM_014862	ARNT2	AACTGTGCACCTCAGAAAACTCAATGACAGAAATGGCTTCAGACATACCTGGATCTGTGA
ASCRP3000506	27	42	40	22	30	20	26.5	26	22	21.5	4.82436	5.25922	5.02674	4.82775	4.87931	4.80212	5.20027	4.86948	4.77252	4.76192	P	P	P	P	P	P	P	P	A	A	hsa_circRNA_406565		25070500	chr4	+	177069283	177073118	exonic	NM_170710	WDR17	AACTTATGGTTGAACTTGGAGAGTACCGTTCGAATCTGGGATTATACTCAGGATGCTTGC
ASCRP3000507	50.5	55.5	112	76	82.5	83	68	130.5	55.5	121	5.8	5.57083	6.15782	6.36192	6.04837	7.0205	6.63854	6.96808	6.18518	7.12635	P	P	P	P	P	P	P	P	P	P	hsa_circRNA_000224	hsa_circ_0000224	circBase	chr10	+	20436712	20466338	exonic	NM_032812	PLXDC2	AACTTCAAAGGCACAGCACTTGTGGTCCAGTGGGACCATGTACATCTCCAGGATAATTAT
ASCRP3000508	31	56	40	24	34	19	23	22.5	25	23	4.92435	5.66861	5.01638	4.96649	5.08741	4.64378	4.91322	4.63413	4.91322	4.8907	P	P	P	P	P	A	P	P	P	P	hsa_circRNA_021526	hsa_circ_0021526	circBase	chr11	-	27395097	27395593	exonic	NM_018490	LGR4	AACTTCAAGCTGAAAGAAGCCTTAGCAGCAAAAGACTTTGTTAACCTCAGAGATCTGAGT
ASCRP3000509	187	149	202.5	180	176	93.5	111	188	93	121	7.91886	6.95844	6.91726	7.65534	7.09521	7.21722	7.47275	7.46515	6.8509	7.15818	P	M	P	P	P	P	P	P	P	P	hsa_circRNA_083423	hsa_circ_0083423	circBase	chr8	+	17137883	17143936	exonic	NM_152415	VPS37A	AACTTCAGCAGGCGATAGCAATGCACAGCCAATTTCATGCTCCACTATAGTATGAATTAC
ASCRP3000510	64	57	91	91	98	38.5	36	55.5	29	53	6.16856	5.66861	5.90365	6.63588	6.23583	5.81929	5.57487	5.80302	5.22041	6.00858	P	P	P	P	P	P	P	P	P	P	hsa_circRNA_101335	hsa_circ_0031482	circBase	chr14	-	31596990	31641328	exonic	NM_015382	HECTD1	AACTTCCAGTGAGAGTGACACAGGTCAGGAAGCAGAATATTCCTTATATGCCTTTGAAGT
ASCRP3000511	73	59	95.5	76	83	52	68.5	77	64	70	6.41867	5.71878	5.98714	6.43349	6.08105	6.28538	6.66508	6.25673	6.3727	6.40256	P	P	P	M	P	P	P	P	P	P	hsa_circRNA_000859	hsa_circ_0000859	circBase	chr18	+	77208781	77211816	exonic	NM_006162	NFATC1	AACTTCCTGCAGGACTCCAAGGTCATTTTCGTGGAGAAAGCCCCAGCTGCATGGCTACTT
ASCRP3000512	32.5	29	40	31.5	32	20.5	24	35	24	30	4.99843	4.75303	5.01638	5.28041	4.98787	4.91163	5.10568	5.23516	4.91322	5.23261	P	P	P	P	P	P	P	P	P	P	hsa_circRNA_070829	hsa_circ_0070829	circBase	chr4	-	122754385	122756438	exonic	NM_018190	BBS7	AACTTGAAAGTACCTACAGATTCGCTCAATTGAAGGCCAGTATGGCACACTACAAGCATA
ASCRP3000513	113	1537	7987	3700	4047	19980.5	2160	1276	570	861.5	7.11685	9.6766	12.2141	12.8584	12.4325	14.9438	12.4384	10.0175	9.01243	10.214	P	M	P	P	P	P	P	P	P	P	hsa_circRNA_103361	hsa_circ_0001296	circBase	chr3	-	47719687	47727660	exonic	NM_003074	SMARCC1	AACTTGACTGGAGATGTGTGTGCTGTGATGAGGAAGATGAAGATCCTGCCAAAGGTGATC
ASCRP3000514	70	40	90	83.5	90.5	55	59	86	36	81	6.3225	5.1752	5.91485	6.4977	6.18319	6.42904	6.44899	6.4037	5.55557	6.61518	P	P	P	P	P	P	P	P	P	P	hsa_circRNA_405928		25070500	chr2	-	95814629	95819004	sense overlapping	NM_032788	ZNF514	AACTTGTACTGGAGAGAAATCCTACAAGTGTGGACCTGATGACATTTGAAGATGTGGCTG
ASCRP3000515	332	188	539	500	445.5	470	513.5	814.5	274	540	8.95303	7.26755	8.15835	9.40921	8.45395	9.86142	10.1489	9.46631	8.19991	9.50044	P	P	P	P	P	P	P	P	P	P	hsa_circRNA_102927	hsa_circ_0058493	circBase	chr2	+	227729319	227732034	exonic	NM_032276	RHBDD1	AACTTGTGGCTATTCATTTATTCTCACCAGGGTTCAGCCGTCTGTATATCTCCCCAGATA
ASCRP3000516	44	58	60	34	46.5	29	34	44	37	33.5	5.53186	5.66861	5.48538	5.40708	5.40821	5.37267	5.57487	5.55965	5.59291	5.38883	P	P	P	P	P	P	P	P	P	P	hsa_circRNA_406694		25070500	chr5	-	145083537	145083858	intronic	ENST00000510259	PRELID2	AACTTTAACCACAAAACCTGCTTCTGAACCAACTGAGGAAGACACCTCAGGTTGCAGCTG
ASCRP3000517	126	387	319	94	191.5	94.5	200	210	168	99.5	7.28755	8.12867	7.48394	6.68391	7.20781	7.21722	8.53501	7.61776	7.59668	6.87568	P	P	P	P	P	P	P	P	P	P	hsa_circRNA_001526	hsa_circ_0001526	circBase	chr5	-	131822730	131823714	sense overlapping	NM_002198	IRF1	AACTTTCGCTGTGCCATGAACTCCCTGCCAGATATCGAGGAGGAGATGATCTTCCAGATC
ASCRP3000518	31	85	31	24	21	30	44	43	30	60	5.0516	6.22623	4.77954	4.93697	4.59685	5.37267	6.01343	5.47028	5.26861	6.15175	P	P	P	P	A	P	P	P	P	P	hsa_circRNA_104975	hsa_circ_0089823	circBase	chrX	-	2871183	2873578	exonic	NM_000047	ARSE	AACTTTTGCAAAAATACTGAAAGAGAAAGGCTATGCCACTGGACTCATTGGACTCCGAAT
ASCRP3000519	29	59	39	35	40	41	26	29	21	23	4.87522	5.71878	4.9924	5.38366	5.23005	5.88016	5.10568	5.00967	4.77252	4.79174	P	P	P	P	P	P	P	P	A	A	hsa_circRNA_048410	hsa_circ_0048410	circBase	chr19	-	2428163	2431900	exonic	ENST00000325327	LMNB2	AACTTTTTTGTACAACACTCCAATAAACATTTTGATTTTAGTGTGGGCAGCTGGTGCGGG
ASCRP3000520	73	73.5	152	116.5	130	73	67	95	46.5	101	6.41867	5.99997	6.54275	6.99848	6.6448	6.86169	6.5994	6.52145	5.92121	6.89561	P	P	P	P	P	P	P	M	P	P	hsa_circRNA_018634	hsa_circ_0018634	circBase	chr10	-	71913593	71921687	exonic	NM_020150	SAR1A	AAGAAAAACTCCGTGAGATATTTGGGCTTTATGGACAGACCACAGGAAAGGTAGTAAGCA
ASCRP3000521	174	470.5	382	99	223	98	115	202.5	307	95.5	7.83436	8.35835	7.722	6.76773	7.42583	7.28493	7.55061	7.572	8.32447	6.82907	P	P	P	P	P	P	P	P	P	P	hsa_circRNA_406730		25070500	chr6	-	1099947	1101761	sense overlapping	NR_027115	LOC285768	AAGAAAAATGAAAGGGTCCTGCCTACCCATCTGAGGACATGTCTGCTCATCACCCATGTG
ASCRP3000522	105	249	167	71	116	68	87.5	127	152	90	7.00654	7.59045	6.65772	6.27361	6.5141	6.74077	7.10397	6.92974	7.48219	6.74817	P	P	P	P	P	P	P	P	P	P	hsa_circRNA_405841		25070500	chr2	+	28210859	28218323	sense overlapping	NM_004899	BRE	AAGAAAAATGTTTACAGGGTCTGGCCCCCGCTTCATAAACAGGGGGATATCATTTTCAAT
ASCRP3000523	66.5	55	94	72	76	42	49	47.5	41	60	6.23519	5.58592	5.97036	6.33417	5.94522	6.00372	6.17988	5.65149	5.66956	6.19834	P	P	P	P	P	P	P	P	P	P	hsa_circRNA_005585	hsa_circ_0005585	circBase	chr5	+	43675612	43704502	sense overlapping	NM_012343	NNT	AAGAAAACATGTGACGCGCTCCAGGCGAAAGTTAGAGAATCCTATCAGAAGCAATGAATC
ASCRP3000524	51	37	173	181	165	34	42	46	31	43	5.81759	5.09164	6.71423	7.66177	6.97726	5.62737	5.90445	5.58592	5.46593	5.7004	P	P	P	P	P	P	P	P	P	P	hsa_circRNA_004580	hsa_circ_0004580	circBase	chr20	-	13539654	13568017	exonic	NM_017714	TASP1	AAGAAAAGAAGACAATCAAGTGAGAAGGATTCTCCTTTTACAAATGCAGGAATGGGATCT
ASCRP3000525	167	77.5	381	335	374	84	96.5	203.5	103	159	7.75555	6.09026	7.71435	8.74236	8.16188	7.10187	7.23919	7.5837	6.97917	7.56959	P	P	P	P	P	P	P	P	P	P	hsa_circRNA_001985	hsa_circ_0001985	circBase	chr3	-	33450727	33467233	exonic	NM_014517	UBP1	AAGAAAAGTATCAGCCGTCCTATGATACCACAATCCTCACAGAGTGATGTCTTGGCATTG
ASCRP3000526	29	27.5	28	27	30	20	46	30	18	22	4.82436	4.6028	4.66857	5.09446	4.91641	4.72603	6.08283	5.0487	4.4484	4.72057	P	P	P	P	P	P	P	P	A	P	hsa_circRNA_092566	hsa_circ_0001678	circBase	chr7	+	8043537	8099878	exonic	NM_138426	GLCCI1	AAGAAAATAATGGGAAGGAAGAAGTATCCAAGCGGACAAGGCAAAATCTCAGCAAGTTCG
ASCRP3000527	36	47	51	35	42	30	38	41	30	40	5.13197	5.34454	5.2915	5.40708	5.28782	5.40254	5.74502	5.40934	5.32188	5.66482	P	P	P	P	P	P	P	P	P	P	hsa_circRNA_104672	hsa_circ_0003304	circBase	chr8	-	103850971	103855975	exonic	NM_015878	AZIN1	AAGAAAATTGCACGTAATCACCCAAATGCCAATTTGTTGCATATTCTAAGGACCCAGACA
ASCRP3000528	82.5	94	131	89	99	65.5	56	72	62	69	6.59194	6.37502	6.3282	6.61346	6.27548	6.63079	6.33923	6.12444	6.31648	6.34929	P	P	P	P	P	P	P	P	P	P	hsa_circRNA_015524	hsa_circ_0015524	circBase	chr1	-	180953812	180957481	exonic	NM_005819	STX6	AAGAAACTTGCAAAAGTATCTCATATGACCAGTGTTGATCGTGGAACAGCAGGATGAGCA
ASCRP3000529	39	53	49	36	43	27.5	31	32	36	33	5.41386	5.53082	5.23005	5.40708	5.25922	5.31706	5.36452	5.13197	5.61467	5.37035	P	P	P	P	P	P	P	P	P	P	hsa_circRNA_092436	hsa_circ_0000709	circBase	chr16	+	67660457	67663436	exonic	NM_006565	CTCF	AAGAAAGAAGATTCCTCTGACAGTGGTGTCCACTTGCGAAAGCAGCATTCCTATATTGAG
ASCRP3000530	67	90	166	47	166	48	39.5	70	55	41	6.22043	6.32371	6.66626	5.77255	7.0058	6.21785	5.79048	6.14565	6.17523	5.66482	P	P	P	P	P	P	P	P	P	P	hsa_circRNA_407079		25070500	chr8	+	61653817	61693989	exonic	NM_017780	CHD7	AAGAAAGCAAAAACTGCCACGCCAAAACCCAAATCCAGCAAAAAGTCAAGGACCTATATC
ASCRP3000531	57.5	94	124.5	80.5	106	37	52	76	45	54	6.01343	6.38483	6.30558	6.44292	6.36688	5.71421	6.24917	6.22623	5.89398	6.02308	P	P	P	P	P	P	P	P	P	P	hsa_circRNA_104210	hsa_circ_0007828	circBase	chr6	+	147581750	147588303	exonic	NM_139244	STXBP5	AAGAAAGCCGACTACAGATACACATATGATGAGGGTTACATTTTGCCATCTGCCTTTCCA
ASCRP3000532	62	84	59	34	43.5	31	32	39	39.5	28	6.22043	6.21785	5.3575	5.30007	5.27297	5.42845	5.38883	5.27297	5.69019	5.13881	M	P	M	M	P	P	M	M	P	P	hsa_circRNA_104782	hsa_circ_0087071	circBase	chr9	+	37495165	37495983	exonic	NM_022490	POLR1E	AAGAAATACTGAAGATGATTGAGGAGAACAGCTCTGGTCAGCGATGCTATCCACAATGAC
ASCRP3000533	37.5	43	33.5	24	30	24	23	31	26	25	5.30859	5.25922	4.84123	5.02083	4.84291	5.07747	5.04433	5.1672	5.01191	4.98179	P	P	P	P	P	P	P	P	P	P	hsa_circRNA_406798		25070500	chr6	-	74345104	74351647	exonic	NM_012434	SLC17A5	AAGAAATCAGGGTAAGAAGTACCAATGGGATGCAGAAACTCAAGGATGGATTCTCGGTTC
ASCRP3000534	45	95	77	58	79	46	47	83	49	44	5.60433	6.40483	5.74502	6.02456	5.99092	6.0216	6.08283	6.35165	5.99922	5.73512	P	P	P	P	P	P	P	P	P	P	hsa_circRNA_400584		25242744	chr10	+	72604229	72610967	exonic	NM_003901	SGPL1	AAGAAATGTTTTAAGCTCACCAGGAAGATGCCCATTATTGGTCGTAAGAAGGCCTTTGAG
ASCRP3000535	24.5	33	25	18	21	17	17	23	16	20	4.52974	4.91322	4.49497	4.52974	4.50242	4.45936	4.4506	4.66478	4.1513	4.6457	A	P	P	A	A	A	A	P	A	A	hsa_circRNA_034693	hsa_circ_0034693	circBase	chr15	+	41648236	41650456	exonic	NM_016359	NUSAP1	AAGAACACAATTCCATGAATGAACTGAAGGTAACAGAGATTCAAAGGTACCTTCAGAAGG
ASCRP3000536	184.5	111	223	150	234.5	85	97	129	83	106	7.92866	6.62252	7.01531	7.37459	7.48434	7.06572	7.27673	6.9464	6.72994	6.98924	P	P	P	P	P	P	P	P	P	P	hsa_circRNA_102032	hsa_circ_0008604	circBase	chr17	+	30498061	30503232	exonic	NM_018307	RHOT1	AAGAACAGACAAAGACAGCAGCTAGAGTTGGGAAGACATCACTGATTATGTCTCTGGTCA
ASCRP3000537	123	107	958	1371.5	907	2236	2455.5	10060.5	169	5742	7.24316	6.54456	8.93595	11.3386	9.65636	12.1201	12.513	12.3001	7.59668	12.6034	P	P	P	P	P	P	P	P	P	P	hsa_circRNA_001937	hsa_circ_0000700	circBase	chr16	+	53155459	53155541	intronic	ENST00000447540	CHD9	AAGAACAGCTCTCTGGCTGAACATATCCCTTGGATACTCTAAGACCTGACCCTGATTAAG
ASCRP3000538	109.5	210	206	145	161	46	104	132	124	102	7.05473	7.40626	6.93623	7.31105	6.94894	6.14633	7.39059	6.96384	7.23041	6.90687	P	P	P	P	P	P	P	P	P	P	hsa_circRNA_030431	hsa_circ_0030431	circBase	chr13	-	75936161	75936743	exonic	NM_014832	TBC1D4	AAGAACAGGACCATGCTCTTCCAGGTTCCTGATGTTATTAGCAGCATAAGGCAATTATCT
ASCRP3000539	69	119.5	218	101.5	172.5	62.5	73.5	129	94.5	86	6.3225	6.70088	7.00916	6.7957	7.06338	6.60632	6.81675	6.96384	6.88974	6.68508	P	P	P	P	P	P	P	P	P	P	hsa_circRNA_092519	hsa_circ_0001233	circBase	chr22	-	40825609	40859290	exonic	NM_020831	MKL1	AAGAACATCCTTCCTGTTGAGTCCAGCCTGAAGGAAGCCATCATTGTGCTACAGTTGAAA
ASCRP3000540	44	34	53	50	49	25	30	51.5	26	58	5.53186	4.9291	5.33385	5.86951	5.44511	5.0487	5.28165	5.75752	5.10008	6.15175	P	P	P	P	P	P	P	P	P	P	hsa_circRNA_405113		25070500	chr13	-	20315704	20333558	exonic	NR_003272	PSPC1	AAGAACTCAGAAACCAAGAGTTGCAAAAACGGAAGCAAATACAACTAAGGACCCCTCGTC
ASCRP3000541	38.5	29.5	48	46.5	44	23	28	43	25	52	5.34691	4.68736	5.23005	5.73512	5.28782	4.94869	5.25922	5.48216	4.98179	6.04873	P	P	P	P	P	P	P	P	P	M	hsa_circRNA_000464	hsa_circ_0000464	circBase	chr13	-	20315704	20356931	exonic	NM_001042414	PSPC1	AAGAACTCAGAAACCAAGAGTTGCAAAAACGGAAGCAAATACAACTAAGGCCTGTATCCG
ASCRP3000542	54	63	88	79	88.5	33	52	59	47	53	5.84963	5.81503	5.87362	6.43349	6.14565	5.57638	6.24917	5.92518	5.97036	6.02308	P	P	P	P	P	P	P	P	P	P	hsa_circRNA_063453	hsa_circ_0063453	circBase	chr22	-	40859224	40948371	exonic	NM_020831	MKL1	AAGAACTGGTGAGCCAAGGGATCATGCCGCATTGCCATCACGAAAGCCAAAGTGGATTTC
ASCRP3000543	66	67	77.5	42	65	36.5	59	66	73	60	6.246	5.86209	5.72516	5.63029	5.81161	5.78132	6.44899	6.07963	6.5443	6.17656	P	P	P	P	P	P	P	P	P	P	hsa_circRNA_042079	hsa_circ_0042079	circBase	chr17	-	9843442	9850300	exonic	NM_003644	GAS7	AAGAACTTAGCTAAGCTCTCTCAGAACTCCTTGGCTTCACAGGAGGAAGGATAAACTGTG
ASCRP3000544	208.5	603	410	226	278.5	185	239	539	413	364	8.13408	8.60979	7.81228	8.05573	7.7228	8.32117	8.83468	8.94754	8.65708	8.91518	P	P	P	P	P	P	P	P	P	P	hsa_circRNA_101034	hsa_circ_0007723	circBase	chr12	+	28458581	28460682	exonic	NM_018318	CCDC91	AAGAACTTCAGTATCTGGAGTCCATCTTTCACCATCTTCTCCTGAGATTGTACTGGACCG
ASCRP3000545	77	40	89.5	79	84	28	80	71	41	46	6.51357	5.18713	5.92121	6.41895	6.06606	5.26173	6.96153	6.1632	5.74143	5.79611	P	P	P	P	P	P	P	P	P	P	hsa_circRNA_006192	hsa_circ_0006192	circBase	chr20	-	39896102	39897723	exonic	uc002xjt.1	ZHX3	AAGAACTTTATCCCCAGGATCTAAACCAGTGCTGGACAATAGATGCTCAGACTGAAATGC
ASCRP3000546	27	30	23	19	19	17.5	19.5	24	22	24	4.7059	4.79174	4.49497	4.60873	4.29887	4.60478	4.66478	4.81585	4.84459	4.91959	P	A	A	A	A	A	A	P	A	P	hsa_circRNA_079279	hsa_circ_0079279	circBase	chr7	+	5643126	5643248	exonic	NM_003088	FSCN1	AAGAAGAATGGGCAGCTGGCCGCCTCGGTGGAGACAGCAGGAATGCCAGCTGCTACTTTG
ASCRP3000547	38	80	52.5	33	44	25	27	33	35	22	5.33147	6.14633	5.33385	5.30007	5.28782	5.23005	5.1672	5.13197	5.50881	4.79174	P	P	P	P	P	P	P	P	P	P	hsa_circRNA_047448	hsa_circ_0047448	circBase	chr18	+	33783075	33840138	exonic	NM_017947	MOCOS	AAGAAGAGAAATGGGATGAGATTTCAATTGGCTCTTTGCGTTTCCAGGTTTGAAGATGGC
ASCRP3000548	291	331	743	86.5	614.5	188	68	191	174	105	8.69435	7.94426	8.58858	6.57135	8.95807	8.32447	6.70734	7.48703	7.64481	6.94991	P	P	P	P	P	P	P	P	P	P	hsa_circRNA_104084	hsa_circ_0075829	circBase	chr6	+	22020567	22056919	exonic	NR_015410	CASC15	AAGAAGAGAGCCAGCCAGGATCTGCATTTACTGCTCAACCACATCTAATTTGATGTCCTC
ASCRP3000549	32	35	33	18	23	15.5	16	22	22.5	17	5.0516	4.98179	4.79521	4.57281	4.678	4.415	4.35545	4.71509	4.84459	4.29644	P	P	P	A	A	A	A	A	P	A	hsa_circRNA_070692	hsa_circ_0070692	circBase	chr4	-	113530534	113541346	exonic	NM_018392	ZGRF1	AAGAAGATGAAGTTGAACTAAGTGAACCACTTCAGTCTGTGCAGGTGAAACCTGGAGATG
ASCRP3000550	2333	704	3189	2826	2966.5	487.5	628	1460	1013	2103	12.7595	8.79668	10.7577	12.4325	11.9876	9.94651	10.4996	10.2104	9.72519	11.4187	P	P	P	P	M	P	P	P	P	P	hsa_circRNA_103514	hsa_circ_0006156	circBase	chr3	+	171965322	171969331	exonic	NM_022763	FNDC3B	AAGAAGCAGCCCAAAGTCGAATGATTCAGACTTGCAAGGTGATTGAAGATAGTACTGGAG
ASCRP3000551	58	90	83	32	56	30	38	42	49	29	6.04327	6.29766	5.81161	5.30007	5.60581	5.37267	5.70317	5.49608	6.01566	5.18581	P	P	P	P	P	P	P	P	P	P	hsa_circRNA_101992	hsa_circ_0002896	circBase	chr17	+	18607931	18608477	exonic	uc002guf.2	TRIM16L	AAGAAGCAGCTGTACACAACCCCATGCAGGTGTTTCAGGGCTTTACGTCATTCAAGGATG
ASCRP3000552	67	273.5	318	116.5	164.5	76	86	135	52	115.5	6.23519	7.71515	7.48219	6.96037	6.97726	6.92282	7.05454	7.03762	6.08602	7.09591	P	P	P	P	P	P	P	P	P	P	hsa_circRNA_092416	hsa_circ_0000593	circBase	chr15	+	41988272	42005694	exonic	NM_001080541	MGA	AAGAAGCTAGAATACATCTTATTGCCAGCAGTTTTGAAGATGACTCCCGTGTAGCCTCAC
ASCRP3000553	33	26	63	77	58	38	24	28.5	20	29	4.98027	4.53597	5.48538	6.38138	5.63029	5.75841	5.04433	4.98787	4.53597	5.11681	P	A	P	P	P	P	P	P	A	P	hsa_circRNA_090797	hsa_circ_0090797	circBase	chrX	-	53654360	53674517	exonic	NM_031407	HUWE1	AAGAAGGAGAGGAAATGGAAACTGATATGGATGTGCGAGTTATATCACTGGGTGGACCTG
ASCRP3000554	295	2148	873	167	394	132	171.5	360	796	236	8.73222	10.1302	8.79841	7.52277	8.23457	7.78746	8.24333	8.3677	9.40921	8.22295	P	P	P	P	P	P	P	P	P	P	hsa_circRNA_406091		25070500	chr20	-	25000645	25004277	exonic	NM_032501	ACSS1	AAGAAGTATGATCGCTCCTCCCTGCGGACCCTGGGGTCAGCCAAGTGCAAGGTGGTTATC
ASCRP3000555	41	72	56	26	41	40	35	39.5	29	30.5	5.45062	6.01045	5.33385	5.13881	5.23005	5.88016	5.59789	5.37035	5.18713	5.25922	P	P	P	P	P	P	P	P	P	P	hsa_circRNA_102346	hsa_circ_0047398	circBase	chr18	-	33058245	33060527	exonic	NM_194281	INO80C	AAGAAGTATTCTGATGTTTCAGGTCTGCTTGGTATCAGCATGGAAGCCATGAGTGAGAAT
ASCRP3000556	89	55	196.5	236	203	75	70	108	53	96	6.68508	5.57083	6.86376	8.13468	7.28847	6.86994	6.67852	6.7156	6.11614	6.81995	P	P	P	P	P	P	P	P	P	P	hsa_circRNA_101825	hsa_circ_0008242	circBase	chr16	-	66759730	66763002	exonic	NM_006141	DYNC1LI2	AAGAAGTCAGCTGGTCCACGACAAAGAGTTGGCAGCAGAAGATGAGCAGGTGTTCCTAAT
ASCRP3000557	43	45	48	24	35.5	24	27	32	28	29	5.53186	5.31585	5.20745	4.91322	5.03556	4.94869	5.04433	5.13197	5.16183	5.13881	P	P	P	P	P	P	P	P	P	P	hsa_circRNA_002567	hsa_circ_0002567	circBase	chr18	-	66364462	66369027	exonic	NM_019022	TMX3	AAGAAGTGGTTCCTGAGGCATTGCTTCAGAGTTTGGAGTTCGAGGTTATCCAACAATTAA
ASCRP3000558	89	109	154.5	72.5	151	45	52	92	80.5	53	6.69625	6.61125	6.56578	6.31467	6.86169	6.14633	6.2792	6.51094	6.675	5.99621	P	P	P	P	P	P	P	P	P	P	hsa_circRNA_101630	hsa_circ_0036627	circBase	chr15	+	85656607	85669605	exonic	NM_002605	PDE8A	AAGAATATTTTTCTCAGTTTCCAGCCAGAGACGACACTCTTCCATGGCCCGGATACATTC
ASCRP3000559	47	43	57	48	58	41.5	33	44	30	46.5	5.67521	5.25922	5.39456	5.79525	5.66956	5.89963	5.52978	5.49608	5.18713	5.8728	P	P	P	P	P	P	P	P	M	P	hsa_circRNA_007258	hsa_circ_0007258	circBase	chr16	+	29847024	29848279	exonic	NM_005115	MVP	AAGAATCAGCTGGGGCAGAAGCGCGTGGTCAAGGGGAAGAATGGCTGGTCACCACAGTAG
ASCRP3000560	49	71	134	128.5	147	23	26	40	43.5	26	5.71421	5.93778	6.34042	7.11095	6.82016	4.87604	5.10568	5.42174	5.79351	4.98179	P	P	P	P	P	P	P	P	P	P	hsa_circRNA_406699		25070500	chr5	+	151326199	151327356	intergenic			AAGAATCTCATCTTGTATAAAGACAGACCAAGCTCCGTTCCTGTGAGGGAAGGGAGAGAA
ASCRP3000561	43	65	75	24	61	24	22	34.5	28	23	5.55147	5.86209	5.68646	4.88421	5.70225	5.07747	4.76899	5.22234	5.16183	4.72057	P	P	P	P	P	P	P	P	P	P	hsa_circRNA_001830	hsa_circ_0001370	circBase	chr3	-	183448510	183448699	antisense	NM_018023	YEATS2	AAGAATGACAGCAAGAGTTATGGTAGAGAGAAAATCAGTAAACCAGCCATCACTGCTCTT
ASCRP3000562	84.5	77	94.5	82.5	85	51.5	52	93	57	66	6.63854	6.06821	5.96729	6.48299	6.08105	6.23583	6.14972	6.49583	6.24092	6.3279	P	P	P	P	P	P	M	M	P	P	hsa_circRNA_407136		25070500	chr8	+	142170730	142173528	exonic	NM_014957	DENND3	AAGAATTTCTCAAAACCAGGGCTCCAGGGGACCATCAGTTTTATAAGCAGGGTGCAGAGC
ASCRP3000563	62	130	112	55	86	47	50.5	74	41	61.5	6.11406	6.81846	6.17623	5.9803	6.08708	6.09378	6.23519	6.21785	5.77607	6.22623	P	P	P	P	P	P	P	P	P	P	hsa_circRNA_101890	hsa_circ_0040708	circBase	chr16	+	84806146	84808831	exonic	NM_005153	USP10	AAGAATTTTAAATGCCACCGAACCTATCGGCTCTTTGCAGGTTGAGATAAGTCGAAGAGT
ASCRP3000564	81	51	62	38.5	57	29	31	44	53	55	6.56983	5.47136	5.48538	5.54737	5.63803	5.31706	5.44069	5.55965	6.14565	6.07179	P	P	P	P	P	P	P	P	P	P	hsa_circRNA_101355	hsa_circ_0031933	circBase	chr14	-	52520296	52527074	exonic	NM_007361	NID2	AAGACAACATAGGTTCCAACACCGAGGCTGAACACTTTCCAGGCAGTTTTGGCATCTGAT
ASCRP3000565	58	51	292	434.5	311	65	48	65	44	72	5.99922	5.45501	7.36922	9.20281	7.89501	6.64432	6.08283	6.02012	5.86209	6.43071	P	P	P	P	P	P	P	P	P	P	hsa_circRNA_101129	hsa_circ_0007007	circBase	chr12	-	109052513	109055934	exonic	NM_014325	CORO1C	AAGACAAGAAAGTGAGAGTCATTGATCCCAGGAAACAAGAGATTGTTGCTGTATGGCAGA
ASCRP3000566	1234.5	228.5	699.5	886.5	572.5	457	291	392	754	921	11.6955	7.49117	8.51346	10.4111	8.8341	9.78237	9.20281	8.47465	9.35204	10.3064	P	P	P	P	P	P	P	P	P	P	hsa_circRNA_062557	hsa_circ_0062557	circBase	chr22	-	24108020	24109780	exonic	NM_213720	CHCHD10	AAGACACAAATGTGCAATTAAAAGTTTATTTTAGACCACACCGCCCAGCCGCGCCCTCTG
ASCRP3000567	92	156.5	110	49	81	53.5	59	61	52	48.5	6.80045	7.03488	6.14667	5.82524	6.00821	6.36455	6.44899	5.96921	6.05959	5.89963	P	P	P	P	P	P	P	P	P	P	hsa_circRNA_102750	hsa_circ_0055004	circBase	chr2	+	66739280	66775151	exonic	NM_002398	MEIS1	AAGACACGGGACTCACCATCCTTCAAGTGAACAATTGGTGATGGCTTGGACAACAGTGTA
ASCRP3000569	47	94.5	102	59.5	91	51.5	61	72	40	48	5.65817	6.38483	6.03009	6.0097	6.16454	6.23583	6.46486	6.17357	5.74143	5.88505	P	P	P	P	P	P	P	P	P	P	hsa_circRNA_401988		25242744	chr18	+	60497267	60497464	exonic	NM_194449	PHLPP1	AAGACAGCTTGACCGGAAAGATGCATGTTCTGCCACTAATTGGTGGAAAAGAAAACCTCA
ASCRP3000570	42	35	45	33	42	21	32	31	27	35	5.49181	4.98179	5.13334	5.37267	5.25922	4.87604	5.50458	5.09164	5.16183	5.45172	P	P	P	P	P	P	P	P	P	P	hsa_circRNA_104424	hsa_circ_0008751	circBase	chr7	+	90585011	90613556	exonic	NM_012395	CDK14	AAGACATTCAGGATCAACTTGAACGAATATTTCTGGTCTTGCAAGAGCAAAATCCGTCCC
ASCRP3000571	27	47	33	18	25	22	21	23	24	21.5	4.73869	5.31585	4.84123	4.52974	4.678	4.84123	4.76899	4.71509	4.91322	4.76192	P	P	P	A	P	P	P	P	P	A	hsa_circRNA_405334		25070500	chr15	-	48691188	48691736	intergenic			AAGACATTTCTGGCTGAGAAGAACCAGAGTAAACATGCAGAATTGGGAAGGTGTTCCTGG
ASCRP3000572	213	279	466.5	77.5	449.5	113	59.5	104	110	47	8.17209	7.74415	7.97994	6.4282	8.46746	7.5099	6.43627	6.67758	7.06894	5.91485	P	P	P	P	P	P	P	P	P	P	hsa_circRNA_103179	hsa_circ_0062593	circBase	chr22	+	24509532	24530382	exonic	NM_012295	CABIN1	AAGACCAATTTCTTCAACACCGAAGCCAGGACAGCACAGCCGTAGCACTCTCAGACTCTA
ASCRP3000573	57	43	440.5	525	457	98	40	296	70	144	5.97036	5.18713	7.90508	9.52728	8.49592	7.29813	5.81161	8.06518	6.52667	7.41221	P	P	P	P	P	P	P	P	P	P	hsa_circRNA_102674	hsa_circ_0053932	circBase	chr2	+	33525517	33525640	exonic	NM_000627	LTBP1	AAGACCAGTGTGAAGATATTGATGAATGTCAGCAAGGGAATCTATGTGTAAACGGGCAGT
ASCRP3000574	43	45	70	37.5	66	25.5	26	34	26	29	5.56677	5.31585	5.6225	5.48538	5.81161	5.29028	5.20027	5.31344	5.04142	5.18581	P	P	P	P	P	M	P	P	P	P	hsa_circRNA_405736		25070500	chr19	-	13064495	13065340	sense overlapping	NM_052850	GADD45GIP1	AAGACCCAGACAGGGAGCAGCACATCGCAGAGTGCATGGCCAAGATGCCACAGATGATTG
ASCRP3000575	99.5	236	198	127.5	140	116	107	206	266	135	6.88629	7.52903	6.88283	7.12048	6.76773	7.55151	7.42121	7.59643	8.15944	7.33687	P	P	P	P	P	P	P	P	P	P	hsa_circRNA_100445	hsa_circ_0016404	circBase	chr1	+	212977661	212977993	exonic	NM_001042552	TATDN3	AAGACCTACCATCAACCTTTTACAAGAGCAAGGTTGGACTAGATTTCTCCCCCAGATTTG
ASCRP3000576	27	30	31	22	32	21	27	24	27	23.5	4.7059	4.83787	4.82606	4.88421	4.87931	4.80212	5.10568	4.76723	5.10008	4.82775	P	P	P	A	P	P	P	P	P	P	hsa_circRNA_102459	hsa_circ_0049613	circBase	chr19	+	12962747	12963209	exonic	NM_014975	MAST1	AAGACGATCTCTCTGAGGCCTATGAACGCTCTGAGAGCTTGGAGGTGGCCTTCGTTACTC
ASCRP3000577	71	125.5	158	48	103	41	43.5	90.5	96	42	6.38138	6.76242	6.58594	5.79525	6.34752	5.91963	5.95881	6.45859	6.91108	5.7004	P	P	P	P	P	P	P	P	P	P	hsa_circRNA_405953		25070500	chr2	+	122797766	122800683	intergenic			AAGACTAATTACCCAACTGCCTCCGACTGACAAGATTGAGCATTTACAGAAGCAGGAATC
ASCRP3000579	219	84.5	103.5	81	90	69	68	140	76	118	8.21876	6.19834	6.05959	6.47625	6.16454	6.74077	6.70734	7.07288	6.61518	7.10187	P	P	P	P	P	P	P	P	P	P	hsa_circRNA_100213	hsa_circ_0000069	circBase	chr1	-	47745912	47748131	exonic	NM_003035	STIL	AAGACTACTTCAGGCACAGGTCTTCCCAAAAGTTATCTTCTGGGAAGATGCCAATACATG
ASCRP3000580	25.5	26	28	21	25	16	20	20	17	19	4.678	4.57483	4.66857	4.82775	4.63413	4.415	4.84291	4.44619	4.35661	4.56267	P	A	P	A	P	A	A	A	A	A	hsa_circRNA_400270		25242744	chr1	+	76269415	76282231	exonic	NM_002440	MSH4	AAGACTATAGGTTCATACTTTGGAAACAAAAGAGCTTATGCAGAAAACACAGTTGCATCA
ASCRP3000582	198	169	296	313.5	298	155	161.5	204	132	171.5	8.0531	7.14022	7.37401	8.60486	7.82781	8.03488	8.13784	7.58169	7.28539	7.66343	P	P	P	P	P	P	P	P	P	P	hsa_circRNA_017215	hsa_circ_0017215	circBase	chr1	-	243242289	243265046	exonic	NR_029401	LINC01347	AAGACTTCTGAATCCAGGAAGAGAAACTGACTGGGCAACATGTTATTCAGGCGACGTCAG
ASCRP3000583	48	38	48	44	53	32	34	34	28	40	5.71421	5.05305	5.20745	5.68179	5.49927	5.5277	5.48216	5.23516	5.16183	5.59789	P	P	P	P	P	P	P	P	P	P	hsa_circRNA_092470	hsa_circ_0000941	circBase	chr19	+	45781180	45781873	exonic	NM_031417	MARK4	AAGAGAATTGGAGCTGCGGGAGCGAGTACTCAGAGGGAAGTACCGGGTCCCTTTCTACAT
ASCRP3000584	410	2100	1317	227.5	767	165	201.5	376	1103	184.5	9.3075	10.0907	9.38956	8.05961	9.35101	8.13989	8.5378	8.41883	9.83626	7.79808	P	P	P	P	P	P	P	P	P	P	hsa_circRNA_000931	hsa_circ_0001045	circBase	chr2	-	95756566	95756769	intronic	ENST00000272418	MRPS5	AAGAGACGTGTCCCTCCATCCTTAGTTAAATGAGTCTGGGGGGAGACCCCCCAAGATTTA
ASCRP3000585	71	63.5	76	46	63	31	42	61	44	54	6.30862	5.79351	5.73512	5.71512	5.74412	5.48216	5.94013	5.92518	5.84629	6.02308	P	P	P	P	P	P	P	P	P	P	hsa_circRNA_102726	hsa_circ_0001009	circBase	chr2	-	58449076	58459247	exonic	NM_018062	FANCL	AAGAGATAGGAACTCTTGGTTGGGATAAGGAAGAGACTTCCACCTTAGGATAGTGTTGCC
ASCRP3000586	39	39	34	21	29	24	26	29	29	27	5.37267	5.12234	4.8785	4.71874	4.87931	5.13881	5.23005	5.00967	5.22041	5.03556	P	P	P	A	P	P	P	P	P	P	hsa_circRNA_074018	hsa_circ_0074018	circBase	chr5	+	134153185	134153404	exonic	NM_014829	DDX46	AAGAGATATGAAGAAGAATTAGAGATCAATGACTTCCCACAGGATGTGATGCAGCAGGCC
ASCRP3000587	81.5	402	581	134	323	165.5	139.5	291	112	249	6.58043	8.18569	8.26491	7.17724	7.94172	8.13639	7.89501	8.02845	7.11996	8.34459	P	P	P	P	P	P	P	P	P	P	hsa_circRNA_007672	hsa_circ_0007672	circBase	chr7	+	65705311	65706257	exonic	NM_003596	TPST1	AAGAGATGATTGGGAAAGCTGGGGGAGTGTCTCTGTCAAAATGTTGGTTATCTTTCTGAA
ASCRP3000588	37	36	36	30	36	32	33	29	33	31	5.30859	5.02083	4.91003	5.26173	5.0516	5.62737	5.48216	5.00967	5.37151	5.30738	P	P	P	P	P	P	P	P	P	P	hsa_circRNA_407261		25070500	chrX	-	2828699	2856298	sense overlapping	NM_000047	ARSE	AAGAGATGGACACAGCCAGTTAGGGGGATGGAACGGAATTTACAAAGGTGGGAAGGGCAT
ASCRP3000589	31	45	44.5	30	33	27	22	37.5	27	39	4.99843	5.31585	5.09868	5.2262	4.98787	5.20289	4.91322	5.27297	5.10008	5.59789	P	P	P	P	P	P	P	P	P	P	hsa_circRNA_101343	hsa_circ_0031632	circBase	chr14	-	35261980	35331528	exonic	NM_013448	BAZ1A	AAGAGCAACTAACTGATGCTGACACCAAAGTGACTTTTTTGAACGAACCATTCTGTGCAA
ASCRP3000590	33	37	55	58	54.5	42	32	47	29	46	5.13197	5.02083	5.3575	5.99959	5.59491	5.96575	5.48216	5.61369	5.22041	5.86126	P	P	P	P	P	P	P	P	P	P	hsa_circRNA_101382	hsa_circ_0008682	circBase	chr14	+	71428942	71445365	exonic	NM_014982	PCNX	AAGAGCAAGATGCAGTCAGTGGAGTGATCCTGGTGGAGGGATTGAAATGTCTGAGTTCAT
ASCRP3000591	39	40	60	55	65	28	33	45	33	32	5.41386	5.1752	5.47028	5.94013	5.73512	5.26173	5.48216	5.58592	5.48538	5.34454	P	P	P	P	P	P	P	P	P	P	hsa_circRNA_102823	hsa_circ_0002291	circBase	chr2	+	135848567	135851263	exonic	NM_012233	RAB3GAP1	AAGAGCACATTGCCTGGTAAGATGGGTATATTTACTTCTGGCACATGGGAAGAGAAATCA
ASCRP3000592	74	167	219.5	64.5	135	66.5	58	67.5	116	44.5	6.44403	7.11408	7.01233	6.17057	6.70964	6.70734	6.44899	6.04582	7.11996	5.75039	P	P	P	P	P	P	P	P	P	P	hsa_circRNA_103676	hsa_circ_0070133	circBase	chr4	+	79229219	79258971	exonic	NM_025074	FRAS1	AAGAGCAGTTCCTCAACCTCGTGGGATACTGTGCTGTCTGCCATGAGTCCTGTGCAGGTT
ASCRP3000593	139	387.5	263	78.5	146.5	95.5	99	208	251	135	7.4616	8.13562	7.24443	6.4088	6.7957	7.25044	7.27673	7.60547	8.08852	7.32462	P	P	P	P	P	P	P	P	P	P	hsa_circRNA_058188	hsa_circ_0058188	circBase	chr2	+	217329319	217332769	exonic	NM_014140	SMARCAL1	AAGAGCTTGAGAGAAAGAAACAGCAGCAGAAAGATGCCCTCATTCTCTTCTTCAACAGAA
ASCRP3000594	134	43	150.5	142	140	53	92	132	63.5	88	7.40357	5.2107	6.5311	7.27983	6.76773	6.37502	7.15345	6.98753	6.38368	6.71606	P	P	P	P	P	P	P	P	P	P	hsa_circRNA_039934	hsa_circ_0039934	circBase	chr16	+	68215377	68217269	exonic	NM_004555	NFATC3	AAGAGGAAAAAAAGCCAGTCTCAACGTTTTACTTATACACCAGATGGACGACCTCAGTGG
ASCRP3000595	67	125	83	43	66	58	90	100	85.5	89	6.25799	6.76773	5.81759	5.65817	5.79351	6.47084	7.16036	6.62008	6.782	6.71606	P	P	P	P	P	P	P	P	P	P	hsa_circRNA_404729		25070500	chr10	+	26789747	26802589	exonic	NM_019043	APBB1IP	AAGAGGAGAAATATGCTGTATTTAAAAACCCCCAGAGTCCTTAAATGCACTGGAAGACCA
ASCRP3000596	140.5	50.5	54	39	50	40.5	53	61	58	47	7.49304	5.51828	5.3575	5.56373	5.44511	5.89963	6.2792	5.93857	6.24092	5.79611	P	P	P	P	P	P	P	P	P	P	hsa_circRNA_002115	hsa_circ_0001676	circBase	chr7	+	7826418	7841374	sense overlapping	NM_001302348	UMAD1	AAGAGGCAAAACTTCGGACATAGAGGCCAACCAACCTTTGGAGAGTGAAGAGAGAACCTG
ASCRP3000597	86	41	49.5	43	43	25	29	41	35	44	6.65724	5.12234	5.26173	5.64093	5.28782	5.13881	5.38883	5.37035	5.55557	5.76859	P	P	P	P	P	P	P	P	P	P	hsa_circRNA_002004	hsa_circ_0002004	circBase	chr3	+	180665652	180667131	exonic	NM_005087	FXR1	AAGAGGCCACTAAGCATTTAGAAGTATATTCAAGAGCAAATGACCAAGAGCCATGTGGGT
ASCRP3000598	33.5	28	25	21	24	29	28.5	26.5	28	44	5.0516	4.66857	4.53597	4.76192	4.678	5.26173	5.33385	4.93697	5.26861	5.76859	P	A	P	P	P	P	P	P	P	P	hsa_circRNA_104371	hsa_circ_0001708	circBase	chr7	+	50358643	50367353	exonic	NM_006060	IKZF1	AAGAGTGACAGAGTCGTGGATAACCTGAGGACCATGGATGCTGATGAGGGTCAAGACATG
ASCRP3000599	119	52.5	154	130	171	57.5	70.5	150.5	85	121.5	7.20031	5.51828	6.55993	7.126	7.03854	6.44292	6.69463	7.16406	6.75531	7.15176	P	P	P	P	P	P	P	P	P	P	hsa_circRNA_100363	hsa_circ_0014717	circBase	chr1	-	156290629	156304709	exonic	NM_005998	CCT3	AAGAGTGGAAAAGACTATTGCAGATATCATCCGAACATGTTTGGGACCCAAGTCCATGAT
ASCRP3000600	75	105.5	124	62	101.5	26.5	32	37	47.5	32	6.4605	6.53965	6.27486	6.09308	6.32371	5.20289	5.38883	5.27297	5.98562	5.28041	P	P	P	P	P	P	P	P	P	P	hsa_circRNA_102332	hsa_circ_0047288	circBase	chr18	-	21757976	21759799	exonic	NM_018030	OSBPL1A	AAGAGTGTAGAAGCAGAACCCAAAGGAACCATCACCTTGGAGCTCCTTGATGTGTAGCTG
ASCRP3000601	30	30	35	20	26	21	18	19	21	23	4.92435	4.7059	4.76546	4.60873	4.63413	4.64378	4.1876	4.4037	4.70221	4.79174	P	P	M	A	P	A	A	A	A	P	hsa_circRNA_406863		25070500	chr6	-	140290904	140290999	intergenic			AAGATAAGGATACTGTCTATTTTATGTGGTTCAGACTTGGAACCGTCACGGGACTGAGGT
ASCRP3000602	152	47	796.5	786	728.5	178	107.5	380.5	194	423	7.61862	5.37615	8.67818	10.2368	9.27317	8.25258	7.4296	8.43643	7.77697	9.14244	P	P	P	P	P	P	P	P	P	P	hsa_circRNA_063147	hsa_circ_0063147	circBase	chr22	-	36723505	36737571	exonic	NM_002473	MYH9	AAGATCAATCCATCTTGTGCACACCTATTCAGGCCTGTTCTGTGTGGTCATCAATCCTTA
ASCRP3000603	28.5	24	87.5	59.5	51	134	26	31	25	27	4.73869	4.4506	5.8964	6.05959	5.47244	7.79808	5.10568	5.09164	4.98179	5.13881	P	A	P	P	P	P	P	P	P	P	hsa_circRNA_102631	hsa_circ_0005556	circBase	chr2	-	15693549	15698758	exonic	NM_015909	NBAS	AAGATCAGTGTGTGGAAATCAGCCTAGAGGCAACCAAAAACATGGTGCATCCTTTATCAT
ASCRP3000604	40	60	62	38	51	27	27	36	46	50	5.30859	5.74412	5.52352	5.53186	5.49927	5.20289	5.1672	5.31344	5.87853	5.91485	P	P	P	P	P	P	P	P	P	P	hsa_circRNA_406336		25070500	chr3	+	122808014	122825688	exonic	NM_006810	PDIA5	AAGATCCTGGAGCCAAAGATGTTGTCCACCTTGACAGTGAAAAGGTGGTCCTGCCATCAT
ASCRP3000605	6128	49797	27008	8215	11666.5	7705.5	10332.5	48468	21167	14322	14.1713	15.0138	14.2473	13.6759	14.072	13.6623	14.1395	14.3651	14.5619	13.6483	P	P	M	P	M	P	P	M	P	P	hsa_circRNA_406757		25070500	chr6	+	33653604	33653803	intronic	ENST00000374316	ITPR3	AAGATCGTGCTTCCCAGGCCAGCCTCCCTCTCCGTGCTGTAGCTGTGCTGTGAGTGCCTC
ASCRP3000606	48.5	40	28.5	22.5	29	56	63	53.5	46	74	5.69577	5.13881	4.73689	4.85791	4.84291	6.42904	6.57287	5.78307	5.90806	6.4665	P	P	P	P	P	P	P	P	P	P	hsa_circRNA_101797	hsa_circ_0000690	circBase	chr16	+	30495147	30495584	exonic	NM_002209	ITGAL	AAGATCTATTCACTGAGCTGCAGAAGAAGATCTATGTCATTGAGGGACAGAGGTGTTCCG
ASCRP3000607	379	906	787	415	478	306.5	299	880	741	475	9.19311	9.04885	8.66343	9.11517	8.55484	9.12084	9.23804	9.56542	9.33233	9.31892	P	P	P	P	P	P	P	P	P	P	hsa_circRNA_401965		25242744	chr18	+	42529845	42533305	exonic	NM_015559	SETBP1	AAGATGAACCGCAAGGAGAGAAGTTCTTATGACTCCTCCATGTCTCCAGGCTTACGAGAG
ASCRP3000608	145.5	1839	1134.5	52	302	38	33.5	68	317	49	7.53371	9.92501	9.15894	5.91485	7.86273	5.88016	5.59789	6.11684	8.3615	5.89963	P	P	P	P	P	P	P	P	P	P	hsa_circRNA_402819		25242744	chr3	-	33114035	33118729	exonic	uc011axk.1	GLB1	AAGATGAAGATGGCTGGGCTGAACGCCATCCAGACTCTCGATTCCTTCCTTGGGCTTTTC
ASCRP3000609	53	39	53	50	57	38	36.5	48	33	48	5.88179	5.12234	5.27297	5.84546	5.65149	5.75841	5.63513	5.61369	5.41499	5.8337	P	P	P	P	P	P	P	P	P	P	hsa_circRNA_009074	hsa_circ_0009074	circBase	chr6	-	149833290	149838586	exonic	NM_139126	PPIL4	AAGATGAGGACTACATGCCAATCAAAAATACTAATCAGGTGGGAAATACACCAAGAGTGA
ASCRP3000610	32	33	41	34.5	36	20	19	28	23	26	4.99843	4.91322	5.06459	5.42174	5.11681	4.80212	4.70221	5.00967	4.84459	4.98179	P	P	P	P	P	A	A	P	P	P	hsa_circRNA_404077		25242744	chr8	+	100108539	100123507	exonic	NM_015243	VPS13B	AAGATGCCATCTGTTATTAAAGATGACCATGAAAGCTGTGGTTCTAATTCTACCAACCGT
ASCRP3000611	57	33.5	64	31	48	20	30	37	35.5	39.5	5.97036	4.89394	5.55659	5.30007	5.37267	4.72603	5.28165	5.29028	5.53186	5.58342	P	P	P	P	P	P	P	P	P	P	hsa_circRNA_006515	hsa_circ_0006515	circBase	chr9	-	36351111	36353328	exonic	NM_022781	RNF38	AAGATGGAGAAGTAGAAAATTACGAGCCTCTGCAAAGGATAGAAAATGAAGTGGAACTCT
ASCRP3000612	28	25	32	31	33	20	22	26	21	28	4.76723	4.53597	4.82606	5.2262	4.95103	4.72603	4.76899	4.8907	4.70221	5.18581	P	A	P	P	P	P	P	P	P	P	hsa_circRNA_037192	hsa_circ_0037192	circBase	chr16	+	553003	560800	exonic	NM_014700	RAB11FIP3	AAGATGGAGAGGGAGAAGAGCATTGAGATCGAGAACCTGCAGACCAGGTACCTGCACCAG
ASCRP3000613	54	28	70	66	71	34	54	71	41.5	84.5	5.94287	4.68736	5.58792	6.21591	5.87935	5.60383	6.36892	6.14565	5.72516	6.69393	P	P	P	P	P	P	M	P	P	P	hsa_circRNA_003998	hsa_circ_0003998	circBase	chr20	+	47570092	47580435	exonic	NM_006420	ARFGEF2	AAGATGTAGTCACATCTGCCATTAAAGTTGCAGGAGGCCAGAGAACTGGAAAAACCAATC
ASCRP3000614	362.5	1099	832	572	478	581	575	2447	1306	1337.5	9.12006	9.30245	8.72678	9.68334	8.55113	10.1919	10.3451	10.7418	10.0175	10.8289	P	P	P	P	P	P	P	P	P	P	hsa_circRNA_066970	hsa_circ_0066970	circBase	chr3	+	121563299	121576003	exonic	NM_018456	EAF2	AAGATGTCCCCAGCATCTCCAATAGATGATATCGAAAGAGATGACTTCAAACCTGCTTCT
ASCRP3000615	56	97.5	92	91	96	40.5	45	65.5	45	71	6.02824	6.41389	5.94053	6.65342	6.26363	5.89963	5.94013	6.05742	5.8337	6.40256	P	P	P	P	P	P	P	P	P	P	hsa_circRNA_102711	hsa_circ_0054406	circBase	chr2	+	44436348	44436466	exonic	NM_002706	PPM1B	AAGATTCAGAGTTGGATAAGCACTTGGAATCACGGGTTGAAGGGAAGTCGAGATAACATG
ASCRP3000616	70.5	129	145.5	60	118	73	63	92.5	86.5	59.5	6.33358	6.79721	6.47868	6.04764	6.53344	6.83751	6.54069	6.48916	6.77609	6.15175	P	P	P	P	P	P	P	P	P	P	hsa_circRNA_401876		25242744	chr17	+	72285732	72287272	exonic	NM_023036	DNAI2	AAGATTCCCACGTACTCCTGGGTGGCTGCTACAATGGACAGATAGGGACCCCCAGGAAAT
ASCRP3000617	40	51	45	30	41	31	31	34	35	36	5.41386	5.5014	5.10986	5.2262	5.23005	5.48216	5.48216	5.20289	5.46593	5.49181	P	P	P	P	P	P	P	P	P	P	hsa_circRNA_404026		25242744	chr8	+	42401611	42403923	exonic	NM_138436	SMIM19	AAGATTCGTTTAAGACAACAACTGGAAATGTATTCCATTTCCCCATGGCTGGGGGTTATG
ASCRP3000618	21.5	51	34	17.5	24	17	18	21	23	19	4.36478	5.47136	4.91003	4.57281	4.678	4.51719	4.54011	4.71509	4.91322	4.56267	A	P	P	A	P	A	A	A	P	A	hsa_circRNA_104520	hsa_circ_0082892	circBase	chr7	+	150022929	150023099	exonic	NM_001142928	LRRC61	AAGATTGTGAAGCAATAGCCTAAGATTCATTTGGATTCAAGGTTGGCTCTCAACAGTGCC
ASCRP3000619	65	42	52	48.5	46	42	40	49	40	76	6.16856	5.25922	5.31585	5.78743	5.41612	5.98562	5.83286	5.66672	5.81674	6.50407	P	P	P	P	P	P	P	P	P	P	hsa_circRNA_003131	hsa_circ_0003131	circBase	chr6	-	36492117	36507984	exonic	NM_007271	STK38	AAGATTTTGAGTCCTTAAAAGTAATAGGCAGAGGAGCATTTGGTGAGCAGCCATGGCAAT
ASCRP3000620	49.5	52.5	38	21	33	26.5	22	26	22	22	5.8	5.47136	4.96495	4.82775	5.02083	5.23005	4.98027	4.86948	4.84459	4.72057	P	P	P	A	P	P	P	P	P	P	hsa_circRNA_404529		25070500	chr1	-	68656995	68659910	intronic	ENST00000370976	WLS	AAGCAAAGGAGAATAAGGACAACAAGAAGAGCCATGGGAGGATGAGATAGCTCCAGGGCC
ASCRP3000621	77.5	36.5	60	41	46	35	31	55.5	64	63	6.48862	5.10568	5.48538	5.59888	5.38193	5.64958	5.41386	5.82524	6.39344	6.2371	P	P	P	P	P	P	P	P	P	P	hsa_circRNA_402608		25242744	chr20	+	47591302	47592736	exonic	NM_006420	ARFGEF2	AAGCAACAAAAAGAAATCATTGAACACGGCATCGAGCTGAGCTCAGCCTGAGGAAGAAAG
ASCRP3000622	28	48	37	20	33	20	19	27	24	23	4.82436	5.36452	4.91003	4.68736	4.98787	4.87604	4.62441	5.00967	5.01191	4.85791	P	P	P	A	P	A	A	P	P	P	hsa_circRNA_400298		25242744	chr1	+	112954815	112958886	exonic	NM_018704	CTTNBP2NL	AAGCAAGGGACCTTGTTATAGAAGCCTTAAAGCATTGGACACATTTCCACCATGCTAATG
ASCRP3000623	49	89.5	144	90.5	120	86	69	105	60.5	68	5.75039	6.32371	6.45695	6.59169	6.53344	7.06572	6.67852	6.66413	6.2946	6.41106	P	P	P	P	P	P	P	P	P	P	hsa_circRNA_101467	hsa_circ_0034293	circBase	chr15	-	30053341	30065560	exonic	NM_003257	TJP1	AAGCAATGGCAGGCTCCTGGATTTGGATTTGGAATTGCAATATCTGGTGGACGAGATAAT
ASCRP3000624	30	28	28	19	22	21	21	23.5	19	23	4.87522	4.7059	4.68736	4.60873	4.54424	4.84123	4.84291	4.73869	4.62051	4.85791	P	A	P	A	A	P	P	P	A	P	hsa_circRNA_007136	hsa_circ_0007136	circBase	chr2	-	45704131	45715470	exonic	NM_018079	SRBD1	AAGCACATTGGAGTTGGAATGTATCAGTATCGTCAGTGAAGCAGGAGCATCAATCTACAG
ASCRP3000625	55	29	37	21	27	24	25.5	30	27	31.5	5.91046	4.7059	4.93225	4.88421	4.76723	5.07747	5.13608	5.0487	4.94947	5.23261	P	P	P	A	P	P	P	P	M	P	hsa_circRNA_101418	hsa_circ_0032825	circBase	chr14	-	81297486	81307112	exonic	NM_152446	CEP128	AAGCACATTTGGCATCACAAGTAGAGGCACTAAAGAAACAAGAAGCTAAAGCAGATGAGC
ASCRP3000626	39	38	53	37	43.5	24.5	26	37.5	37	44	5.37267	5.12234	5.3575	5.47244	5.30738	5.0487	5.1672	5.39684	5.59291	5.73512	P	P	P	P	P	P	P	P	P	P	hsa_circRNA_030340	hsa_circ_0030340	circBase	chr13	-	52992126	53000201	exonic	NM_016075	VPS36	AAGCACTGAAATTACCTCTCAGACCATCAGGTTTAAATCCTACTTGCTGAGCATGGGAAT
ASCRP3000627	232	745.5	498	111	246	133	162.5	422	375	143	8.295	8.85305	8.05491	6.88731	7.56833	7.79808	8.13784	8.60158	8.54837	7.41221	P	P	P	P	P	P	P	P	P	P	hsa_circRNA_011588	hsa_circ_0011588	circBase	chr1	-	36211051	36212593	exonic	NM_022111	CLSPN	AAGCACTTGCTCTTTGCTCAGGCTCTTTTCCCACAGACAAGTTCTTAAATGTTAGAAACC
ASCRP3000628	69	55	55	36.5	48	36	35	37	36	42	6.3225	5.64189	5.31585	5.46048	5.44511	5.71421	5.57487	5.33266	5.55557	5.7004	P	P	M	P	P	P	P	P	P	P	hsa_circRNA_000104	hsa_circ_0000266	circBase	chr10	-	126336614	126337010	intronic	ENST00000337318	FAM53B	AAGCAGATTTTCAGCATCCTAGGAAGAACCAAGAATGCAGAAGTCTGGGGGTGGTGGAGA
ASCRP3000629	93	103	208.5	192.5	197	102	152.5	242	55	160	6.79115	6.5324	6.95496	7.7695	7.23967	7.3327	8.02347	7.78441	6.17523	7.56528	P	P	P	P	P	P	P	M	P	P	hsa_circRNA_101490	hsa_circ_0000592	circBase	chr15	+	41988272	41991357	exonic	NM_001080541	MGA	AAGCAGGTGATACATCCTGGTCTTCAAGAAGTCTTATTGCCAGCAGTTTTGAAGATGACT
ASCRP3000630	62.5	129	110	54	75	52	51	59	51	63	6.12513	6.80884	6.14667	5.91485	5.92597	6.35106	6.21785	5.90284	6.08602	6.28661	P	P	P	P	P	P	P	P	P	P	hsa_circRNA_102560	hsa_circ_0051245	circBase	chr19	+	42373100	42375484	exonic	NM_001022	RPS19	AAGCATTAGAACAAACCATGCTGGGTTAATAAATTGCCTCATTCGTAACTTCCACAGCGC
ASCRP3000632	28	30	31	20	23	20	20	20.5	23	24	4.82436	4.7059	4.79521	4.76192	4.63413	4.68549	4.70221	4.63413	4.73869	5.03556	P	P	P	A	A	A	A	A	A	P	hsa_circRNA_401140		25242744	chr13	-	38225401	38248504	exonic	NM_016179	TRPC4	AAGCCAGAAAGTTTTGGAACAATAGGGGCTTCATATGGGGAGAAATTAAACAGATGTGGG
ASCRP3000633	43	63	57	31.5	45	27	28	37	39	29	5.56677	5.75796	5.41386	5.28041	5.3398	5.31706	5.25922	5.35163	5.66956	5.16586	P	P	P	P	P	P	P	P	P	P	hsa_circRNA_405832		25070500	chr2	-	24098698	24111269	exonic	NM_017552	ATAD2B	AAGCCATATTAGGTTAACTTCTCAGCCTGGTGCTACATTACCAAATGGACATAGTGGCTT
ASCRP3000634	54	42	39	24	35	27	27	31	29.5	33	5.91046	5.22748	4.9924	4.88421	4.98787	5.26173	5.1672	5.10847	5.34454	5.32428	P	P	P	P	P	P	P	P	P	P	hsa_circRNA_021714	hsa_circ_0021714	circBase	chr11	+	35160416	35222742	exonic	NM_000610	CD44	AAGCCATTCAAATCCGGAAGTGCTACTTCAGACAACCACAAGGATGACTGGAGAAGAAAG
ASCRP3000635	192	758	415.5	136	269	188	202.5	479.5	449	217	7.97019	8.87149	7.82675	7.20178	7.68299	8.33031	8.54657	8.80644	8.75611	8.08196	P	P	P	P	P	P	P	P	P	P	hsa_circRNA_000624	hsa_circ_0000751	circBase	chr17	-	27620262	27620746	intronic	ENST00000225388	NUFIP2	AAGCCCACCTGTGGCCTTGGGGCTCCCCGTCTCGATGGGGGTGGGGCTGGATCCGAAAAG
ASCRP3000636	26	64	45.5	30	38.5	30	26.5	41	22	30	4.58888	5.81503	5.13334	5.18052	5.13334	5.37267	5.13608	5.47028	4.77252	5.23261	P	P	P	P	P	P	P	P	P	P	hsa_circRNA_402767		25242744	chr22	+	46739158	46742441	exonic	NM_018006	TRMU	AAGCCCGAAGGGCTTTTCAGAAATCGGTTTGAAGTTAGAAATGTGACTTTTTGAATGAGT
ASCRP3000637	47	32	77	62.5	77	38	41.5	63.5	39	53	5.67521	4.83787	5.70502	6.14836	5.95222	5.79871	5.84963	5.99997	5.66956	5.99621	P	P	M	P	P	P	P	P	P	P	hsa_circRNA_102347	hsa_circ_0000842	circBase	chr18	-	33606862	33613800	exonic	NM_018170	RPRD1A	AAGCCCTTGCAGAGAAAGAGCATAAATTGGAACCAAACCAAACAGGAAGCTTACTTTTCT
ASCRP3000638	38	38	46	37	36	25	26	44.5	23	31	5.33147	5.09164	5.16183	5.47244	5.11681	5.07747	5.1672	5.58592	4.70221	5.34454	P	P	P	P	P	P	P	P	P	P	hsa_circRNA_001152	hsa_circ_0001152	circBase	chr20	-	35539620	35540955	exonic	NM_015474	SAMHD1	AAGCCTATACTAAGCTGACAGGAAGTTGGAAATCTGTATGACATGTTCCACACTCGCAAC
ASCRP3000639	69	194	134	47	84	40	49	66.5	94	42	6.2949	7.29231	6.39172	5.77255	6.06606	5.86126	6.17988	6.05742	6.89642	5.66482	P	P	P	P	P	P	P	P	P	P	hsa_circRNA_005135	hsa_circ_0005135	circBase	chr19	-	50347572	50347855	exonic	ENST00000600742	PTOV1-AS1	AAGCCTGGATTCTTGACCCCCAGCAACGAGAAGCTGGATGCCACATTGCAACTGCAAGGT
ASCRP3000640	5158	49470.5	50034	5186	35542.5	2963.5	3781.5	26504.5	18975	4126	13.8388	14.9695	15.3574	13.3152	15.5267	12.477	12.9611	13.4932	14.2949	12.2815	P	P	M	M	M	M	M	M	M	P	hsa_circRNA_044097	hsa_circ_0044097	circBase	chr17	-	42929776	42932372	exonic	NM_004247	EFTUD2	AAGCCTTTTCTCTGTCTGTCTTCCACCACTGGCAGGAACAAGATCACCATGATTGCTGAG
ASCRP3000641	38	37	80	68	76	64	32.5	44	32	43	5.37267	4.98179	5.76107	6.23583	5.97113	6.61763	5.46157	5.47028	5.32188	5.7004	P	P	P	P	P	P	P	P	P	P	hsa_circRNA_105033	hsa_circ_0002372	circBase	chrX	-	138897036	138908982	exonic	NM_173694	ATP11C	AAGCGAGTGAGAAAAGAAAGTGAAAAAATCAAGTGTGCTGGAGAAGAGAAACGAGTTGGC
ASCRP3000642	307	1088	526.5	210	292	407	379	1056	620	433	8.80138	9.29355	8.11989	7.91188	7.78822	9.61918	9.64614	9.78548	9.10425	9.18363	P	P	P	P	P	P	P	P	P	P	hsa_circRNA_049851	hsa_circ_0049851	circBase	chr19	+	15939756	15946230	exonic	TCONS_00026750	XLOC_012981	AAGCTAATATGCCTGATTGACATTCTTCTGGACAATGAGTCCCATCATCTCTCCACCATG
ASCRP3000643	125.5	539	281.5	80	177	77	88.5	289	216	97.5	7.28755	8.49131	7.33165	6.45613	7.08816	6.94328	7.10397	8.02605	7.90066	6.80519	P	P	P	P	P	P	P	P	P	P	hsa_circRNA_103700	hsa_circ_0070421	circBase	chr4	+	89396991	89400658	exonic	NM_016323	HERC5	AAGCTCTCCTAGAAATGTTGAAGAAGCTGCACAGGATAACCACCTGCCTCAAAGATAATC
ASCRP3000644	54	140	98.5	48	65	59	45.5	72	50	52	5.91046	6.91088	6.01343	5.79525	5.77343	6.51094	5.95881	6.1632	6.02972	5.97036	P	P	P	P	P	P	P	P	P	P	hsa_circRNA_103773	hsa_circ_0003437	circBase	chr4	+	184114751	184130178	exonic	NM_024949	WWC2	AAGCTGAGATCTCCACTACAAGATTAAGGGTTAACGAAGCCCTTGTCATTTGCTGATTGT
ASCRP3000645	33	46	51	49	49	30	32	68	37	75	5.0516	5.37615	5.2915	5.82524	5.47244	5.48216	5.46157	6.06749	5.63223	6.50407	P	P	P	P	P	P	P	P	P	P	hsa_circRNA_031607	hsa_circ_0031607	circBase	chr14	-	35044961	35078948	exonic	NM_021249	SNX6	AAGCTGCTAAGCTTAAAGCAATAAATGTAGATCTTCAAAGTGATGCTGCTCTGCAGGTGG
ASCRP3000646	241	246	661.5	230	686	74	71	208	165.5	245.5	8.36398	7.57817	8.42877	8.09293	9.15481	6.86169	6.75776	7.60151	7.56959	8.29354	P	P	M	P	M	P	P	P	P	P	hsa_circRNA_103515	hsa_circ_0067991	circBase	chr3	+	171969049	172025291	exonic	NM_022763	FNDC3B	AAGCTGGCACATAGGAGCAAAAGTTCACTAACCCTGCAGTGGAAGAAATTATACCATTTT
ASCRP3000647	165	652	421	129	254	120	135	268.5	411	188	7.75555	8.69986	7.84882	7.126	7.59643	7.62253	7.80649	7.92421	8.65009	7.81804	P	P	P	P	P	P	P	P	P	P	hsa_circRNA_104396	hsa_circ_0002690	circBase	chr7	+	73510951	73511519	exonic	NM_002314	LIMK1	AAGCTGTACTGGTGTTGTGACTGCAGTGCCTCCCTGTCGCACCAGTACTATGAGAAGGAT
ASCRP3000648	49	170.5	120.5	54	100	71	73.5	62	62	50	5.69577	7.15716	6.2705	5.91485	6.30558	6.79049	6.81675	5.92518	6.30588	5.89963	P	P	P	P	P	P	P	P	P	P	hsa_circRNA_026129	hsa_circ_0026129	circBase	chr12	-	49578582	49579773	sense overlapping	NM_006009	TUBA1A	AAGCTGTCCATTTCTGTGATGGGTTTTGAATAAAGTATTCCCTGTCTTAAGCCGACCAGT
ASCRP3000649	118	72	148	160	155	63	78	115	72	134	7.18354	5.99017	6.4977	7.43753	6.8869	6.59443	6.89642	6.77609	6.48969	7.30164	P	P	P	P	P	P	P	M	P	P	hsa_circRNA_104527	hsa_circ_0083054	circBase	chr7	-	152007050	152009031	exonic	NM_170606	KMT2C	AAGCTGTTGTCTCAGGGAGCACAGAAAGAACGATCTCCTCAGCAGAATATAGTATCTTGT
ASCRP3000650	30	40	35	25	30	20	20	25	26	24	4.98027	5.12234	4.8785	4.9924	4.95103	4.72603	4.70221	4.79001	5.10008	4.8907	P	P	P	P	P	A	P	P	P	P	hsa_circRNA_060078	hsa_circ_0060078	circBase	chr20	+	34082350	34086545	exonic	NM_007186	CEP250	AAGCTTCATCAAGACCTGTGGAAGACTCAACAGACCCGGGTGGAGGACTTGAAGTCTCAG
ASCRP3000651	37	50	55	33	43.5	30	35	48	34	35	5.23005	5.4429	5.3575	5.37267	5.30738	5.31706	5.66008	5.6361	5.50881	5.49181	P	P	P	P	P	P	P	P	P	P	hsa_circRNA_100800	hsa_circ_0021773	circBase	chr11	+	43421437	43429127	exonic	NM_018259	TTC17	AAGCTTTGGCCATCAATAGCTCTGAGATCTCTCCAGCGAACACTGAATGAGTTAAAAGAG
ASCRP3000652	57	44.5	55	39	48	30	26	42	37	44.5	5.97036	5.28535	5.31585	5.51933	5.37267	5.37267	5.13608	5.47028	5.61467	5.71512	P	P	P	P	M	P	P	P	P	P	hsa_circRNA_036389	hsa_circ_0036389	circBase	chr15	-	76508628	76588078	exonic	NM_000126	ETFA	AAGCTTTTCCACAGCTTTAAAACTATCAGAAGCCTCATTGCTACGATTTCAGAGTACCCT
ASCRP3000654	42	28	93.5	86	82	54	61	87	34.5	104	5.45062	4.7059	5.95804	6.53784	6.04218	6.3225	6.50407	6.44899	5.50881	6.93544	P	P	P	P	P	P	P	P	P	P	hsa_circRNA_100786	hsa_circ_0005974	circBase	chr11	+	34093272	34098189	exonic	NM_005898	CAPRIN1	AAGGAAAAACCTGTATGTGGAACCACCTGGTAAGCTTGATGATTACCAGGAACGAATGAA
ASCRP3000655	874.5	143	2273	2975.5	2463	418	473.5	852	445	490.5	10.9309	6.91327	10.2104	12.5963	11.5779	9.64889	9.98622	9.51675	8.74701	9.37003	P	P	P	M	M	P	P	P	P	P	hsa_circRNA_007878	hsa_circ_0007878	circBase	chr3	-	47956306	47960331	exonic	NM_002375	MAP4	AAGGAAACCATGCAACAGTCAACCTTCTGAGCTTTCTTCAGAGACCTCAGGTATGTCTCC
ASCRP3000656	36	62	66.5	35.5	56.5	29	30	47	31	47	5.23005	5.74412	5.58792	5.46048	5.61859	5.37267	5.44069	5.61369	5.32188	5.88505	P	P	P	P	P	P	P	P	P	P	hsa_circRNA_103854	hsa_circ_0004418	circBase	chr5	-	64556426	64587297	exonic	NM_197941	ADAMTS6	AAGGAAACGGTATCGCTCCTGTAACACAGATTTCAGGCCGTGGTACTTGCCTTGATAATG
ASCRP3000657	60	137	138	45	64	35	36	51	87.5	46	6.04327	6.87568	6.41952	5.71512	5.73512	5.62737	5.66008	5.66672	6.782	5.8337	P	P	P	P	P	P	P	P	P	P	hsa_circRNA_003850	hsa_circ_0003850	circBase	chr4	+	3088665	3117990	exonic	NM_002111	HTT	AAGGAAAGAAATGGAAGTCTCTCCTTCTGCAGAGCAGCTTGTCCAGAAAGAAAGAACTTT
ASCRP3000658	30	36	37	27	42	48	32	36	24	28	4.92435	4.91322	4.91003	5.09446	5.25922	6.18319	5.48216	5.31344	4.98179	5.13881	P	M	P	P	P	P	P	P	P	P	hsa_circRNA_402621		25242744	chr20	-	49558567	49571822	exonic	NM_003859	DPM1	AAGGAAATGGAGGTGTATATGGCTGGGATTTGAAAAGAAAAATAATCAGTGGAATCAACT
ASCRP3000659	115	36	128	135	124.5	109	110	115	68	172	7.1548	4.98179	6.3282	7.20178	6.60484	7.46351	7.49371	6.84631	6.45229	7.68591	P	P	P	P	P	P	P	M	P	P	hsa_circRNA_103344	hsa_circ_0001290	circBase	chr3	-	47139444	47147610	exonic	NM_014159	SETD2	AAGGAACGATCTCGTAAGAAGGATTCAGAACACCTTTGTCCTAGAATATTGTGGAGAGGT
ASCRP3000660	123	41	76	73.5	77	52	52	55	51	61	7.27394	5.18713	5.74502	6.35165	5.95958	6.35106	6.21785	5.8146	6.08602	6.21785	P	P	P	P	P	P	P	P	P	P	hsa_circRNA_001314	hsa_circ_0001314	circBase	chr3	-	56661064	56662642	exonic	NM_015224	FAM208A	AAGGAACTAGGCAGGAATATCTTATCAAATTAGGCAATACAGAATGTCATCCTGAACAGT
ASCRP3000661	119	203	226	74	202	50	59	63.5	88	57	7.18354	7.3496	7.03854	6.32431	7.28847	6.25169	6.44899	5.99997	6.81269	6.12168	P	P	P	P	P	P	P	P	P	P	hsa_circRNA_008289	hsa_circ_0008289	circBase	chr6	+	155448623	155451551	exonic	NM_012454	TIAM2	AAGGAAGAAAAGGAAACTCCAGGCTCACTTCATGGACTCACTTTGCGTGCTTGTTAAATG
ASCRP3000662	37.5	34	29	21	26	18	19	21	26	20.5	5.25922	4.91322	4.76546	4.82775	4.74409	4.55246	4.54011	4.60676	5.16183	4.68736	P	P	P	A	P	A	A	A	P	A	hsa_circRNA_407025		25070500	chr7	-	149930123	149934697	sense overlapping	TCONS_00014005	XLOC_006645	AAGGAAGAGTGCCAAAGAAGGAATAAATAAAGGTACTTGGAGTTCTTCCAGGGCGTTACC
ASCRP3000664	29	24	22	34	23	47	46	34	22	31	4.84626	4.49177	4.57281	5.4429	4.59685	6.14633	5.94013	5.20289	4.91322	5.28041	P	A	A	P	P	P	M	P	P	P	hsa_circRNA_004092	hsa_circ_0004092	circBase	chr6	-	74149931	74150168	exonic	NM_138441	MB21D1	AAGGAAGGAAATGGTTTCCAAGATACAGATGTCATCATGAAGAGGAAAAGAGGAGGGAGC
ASCRP3000665	405	256	1151	387.5	845.5	99	155.5	438.5	218	192	9.29454	7.62314	9.1845	8.96693	9.53922	7.28493	8.06653	8.67101	7.92362	7.85434	P	P	P	P	P	P	P	P	P	P	hsa_circRNA_007877	hsa_circ_0007877	circBase	chr1	-	21573713	21585332	exonic	NM_001397	ECE1	AAGGAATACCTTGAGCAGATCTCCACTCTCATCAACACCACCGACAGATGCTCGGGGGCT
ASCRP3000666	34.5	34	46	46	44	24	34	36	24	33	5.15914	4.87604	5.09023	5.74502	5.28782	5.01489	5.52978	5.31344	4.91322	5.32428	P	P	P	P	P	P	P	P	P	P	hsa_circRNA_401746		25242744	chr17	+	25932459	25938655	exonic	NM_014238	KSR1	AAGGAATGAAGCGTGTCCTGACTTCTGTCAGCTTGGGGAAGGAAGTCAGTGCTGAGGAGC
ASCRP3000667	29	31	30	24	27	22	22.5	34	21	29	4.87522	4.87604	4.76546	4.93697	4.78653	5.01489	4.94791	5.23516	4.70221	5.18581	P	P	P	P	P	P	P	P	A	P	hsa_circRNA_101507	hsa_circ_0035052	circBase	chr15	+	44620882	44673174	exonic	NM_138423	CASC4	AAGGACAGAGTCAGTGATTTCCATAAATTGAAGCAAAAGCAACTTGCTGAGCTTCGTCAG
ASCRP3000668	66.5	57	101.5	87.5	96	37	35	63	46	50	6.25799	5.65817	6.04873	6.57135	6.24917	5.66956	5.61663	5.96921	5.94326	5.94326	P	P	P	P	P	P	P	P	P	P	hsa_circRNA_010009	hsa_circ_0010009	circBase	chr1	+	12422775	12557685	exonic	NM_015378	VPS13D	AAGGACAGGAGCAGCTCTTCAAACTCACAGACAACATACAGGACGAATTGTATTGATGTC
ASCRP3000669	55.5	65	70	43.5	61	35	33	46	44	44	5.95804	5.88179	5.6225	5.70133	5.70225	5.62737	5.52978	5.59987	5.81674	5.73512	P	P	P	P	P	P	P	P	P	P	hsa_circRNA_003196	hsa_circ_0003196	circBase	chr4	-	170458959	170477246	exonic	NM_012224	NEK1	AAGGACATATGGCTCCTTTTCTGGGCAGTGGAGGGACTATAGCTCCATCATCTTTTTCTT
ASCRP3000670	52	227.5	113.5	27	68.5	32	30	32	43.5	26	5.88179	7.49438	6.16689	4.93697	5.81759	5.42845	5.36452	5.1672	5.8337	5.03556	P	P	P	P	P	M	P	P	P	P	hsa_circRNA_103286	hsa_circ_0003862	circBase	chr3	+	11354777	11356967	exonic	NM_006395	ATG7	AAGGACGAAGGATCTAAAGAAGTACCACTTCTACTATTGGTTTTGCTATCCTGCCCTCTG
ASCRP3000671	74.5	239	142.5	40.5	91	55.5	54	85	97	68	6.43071	7.54958	6.45146	5.58392	6.1504	6.36455	6.2792	6.39458	6.91108	6.36921	P	P	P	P	P	P	P	P	P	P	hsa_circRNA_403718		25242744	chr6	-	142221459	142231148	exonic	uc003qit.1	AK097143	AAGGACTGCTGGAATGCTGACTTGGTTTATGTATCTATCTCTTTCCCACACCATCTATGC
ASCRP3000672	40	80	53.5	35	49	27	31	38	29	28	5.37267	6.13748	5.37035	5.40708	5.47244	5.26173	5.44069	5.40934	5.29396	5.13881	P	P	P	P	P	P	P	P	P	P	hsa_circRNA_023641	hsa_circ_0023641	circBase	chr11	+	75718577	75728024	exonic	NM_003369	UVRAG	AAGGAGAGAGAAGAACTCTTCTTGAAGACTAATGCTCAGTTGACAATTCGTTGCAGGCAG
ASCRP3000673	39	29	36	29	36	25	26.5	38	23	47	5.41386	4.66857	4.8785	5.16183	5.0689	5.01489	5.13608	5.33266	4.91322	5.8337	P	P	P	P	P	P	P	P	P	P	hsa_circRNA_101098	hsa_circ_0027493	circBase	chr12	+	69218142	69218431	exonic	NM_002392	MDM2	AAGGAGAGCAATTAGTGAGACAGAATCATCGGACTCAGGTACATCTGTGAGTGAGAACAG
ASCRP3000674	45	33	86.5	87	88	44	48	60	38	75	5.56677	4.87604	5.88098	6.5994	6.12306	6.03633	6.11891	5.95881	5.66956	6.5272	P	P	P	P	P	P	P	P	P	P	hsa_circRNA_105041	hsa_circ_0092125	circBase	chrX	-	153762552	153762711	exonic	NM_000402	G6PD	AAGGAGATGGTGCAGAACCTCATGGTGCTGAGAGGCTGGAACCGCATCATCGTGGAGAAG
ASCRP3000675	50	49	41	23	36.5	28	36	33	41	27	5.73512	5.4429	5.06459	4.88421	5.10008	5.26173	5.66008	5.20289	5.74143	5.05883	P	P	P	P	P	P	P	P	P	P	hsa_circRNA_104006	hsa_circ_0074945	circBase	chr5	+	169108747	169116337	exonic	NM_004946	DOCK2	AAGGAGATTGAGATGCTCAACAATCTGAAGGTGGTCTTCACGAATCCTTGAGCTTGATTT
ASCRP3000676	68	87	71	40	67	31	55.5	46	50	39	6.27175	6.26489	5.61369	5.54737	5.77343	5.42845	6.32371	5.55965	5.99922	5.59789	P	P	P	P	P	P	P	P	P	P	hsa_circRNA_406353		25070500	chr3	-	129684543	129690951	sense overlapping	ENST00000509201	RP11-93K22.6	AAGGAGCAACAGGATTACTGTCCACAAACAAACAAACAGCACCAAAACTCCCAACAATAA
ASCRP3000677	35	61	50	30	40	30	47	66	42	35	5.13197	5.79351	5.27297	5.18052	5.20289	5.31706	6.05091	6.06749	5.81674	5.49181	P	P	P	P	P	P	P	P	P	P	hsa_circRNA_019061	hsa_circ_0019061	circBase	chr10	+	90661412	90682193	exonic	NM_020799	STAMBPL1	AAGGAGCCCAGGCTGTTCAGTATGAAGTGATTGAGAAGAAACAGTGAACATCCTCATTTC
ASCRP3000678	35	40	46	38	43	25	25.5	44	27	28.5	5.07889	5.15914	5.16183	5.53186	5.31706	5.10568	5.13608	5.52978	5.10008	5.16586	P	P	P	P	P	P	P	P	P	P	hsa_circRNA_043523	hsa_circ_0043523	circBase	chr17	+	38416786	38418893	exonic	NM_133264	WIPF2	AAGGAGGAGTGCTGAAGCTTCGACCTGTGGGAGCCAAGGATGGTTCAGGCAAACACAGAG
ASCRP3000679	30	42	42	31	38	22	19	29	22	20	4.82436	5.22748	5.06459	5.30007	5.11681	4.94869	4.62441	5.00967	4.81243	4.6457	P	P	P	P	P	P	A	P	A	A	hsa_circRNA_407028		25070500	chr7	+	152561969	152563402	intergenic			AAGGAGTTACAGATGCTGGTGATTCTGACAGCATTAACCAATGGGAGTTGCAGATTGCTC
ASCRP3000680	122.5	69	173	160.5	170	92	95	117	64.5	148	7.24316	5.88179	6.71743	7.46379	7.02309	7.20993	7.2272	6.83287	6.38368	7.48354	P	M	P	P	P	P	P	P	P	P	hsa_circRNA_103407	hsa_circ_0007761	circBase	chr3	+	63898263	63898901	exonic	NM_000333	ATXN7	AAGGAGTTTGGGAAAAACCGCGAAGTCATGGGGCTCTGTCGGGAAGGAGCGGAAAGAATG
ASCRP3000681	47	65	77.5	52	63	38.5	30	57	45	84	5.63755	5.86209	5.74502	5.86951	5.7655	5.81929	5.38883	5.8596	5.84629	6.6337	P	P	P	P	P	P	P	P	P	P	hsa_circRNA_035152	hsa_circ_0035152	circBase	chr15	-	48766451	48786451	exonic	NM_000138	FBN1	AAGGATACACAGGTGATGGCTTCACTTGTACAGATCCCATATGTGGTAAAGGGTACTCAA
ASCRP3000682	55	45	58.5	39	50	31	37	41	39	36	5.91046	5.22748	5.42174	5.56373	5.44511	5.5277	5.66008	5.45062	5.7087	5.5277	P	P	P	P	P	P	P	P	P	P	hsa_circRNA_100394	hsa_circ_0015272	circBase	chr1	+	173702851	173703425	exonic	NM_014458	KLHL20	AAGGATAGCAGACAAGTTCACCCAACATAACTTTCAAGAGGTGTACCAACATTCGACCAG
ASCRP3000683	27	39	37	22	26	17	18	23	21	22	4.73869	5.10568	4.85293	4.65145	4.678	4.55246	4.54011	4.71509	4.70221	4.56267	P	P	P	M	P	A	A	P	A	M	hsa_circRNA_404494		25070500	chr1	+	43435919	43439859	exonic	NR_033967	SLC2A1-AS1	AAGGATTGATGAGAAAAGCAGATGGTTAAGAGCTCTACAACTTCTGTGAGGCCTGTTCTG
ASCRP3000684	387	2385.5	1495	463.5	778.5	762	815.5	2436	1257	1007	9.22303	10.2295	9.61716	9.30245	9.37764	10.5742	11.0115	10.7307	9.95966	10.3879	P	P	P	P	P	P	P	P	P	P	hsa_circRNA_101275	hsa_circ_0030428	circBase	chr13	-	75915260	75915723	exonic	NM_014832	TBC1D4	AAGGCCCTTCTGTCTCTACCCACCAAGAGCCAAGCTGGTGATACAGAGGCATCTCTCATC
ASCRP3000685	42	83	80	29	57.5	31	39	35	45.5	34	5.37267	6.19046	5.77519	5.13881	5.63803	5.48216	5.83286	5.27297	5.92121	5.37035	P	P	P	P	P	P	P	P	P	P	hsa_circRNA_101329	hsa_circ_0031408	circBase	chr14	-	25443870	25444056	exonic	NM_014178	STXBP6	AAGGCGAATATTTAACTTATATCTGCCTGTCAGATTCACTGCGTGCTGTCCTCACTTGTT
ASCRP3000686	58	92	92.5	62	66	48.5	56	73	49	59	6.02824	6.36863	5.95804	6.12513	5.82694	6.25169	6.33923	6.19768	6.02972	6.15175	P	P	P	P	P	P	P	P	P	P	hsa_circRNA_003627	hsa_circ_0003627	circBase	chr17	+	1778954	1787238	exonic	NM_002945	RPA1	AAGGCGACAAGGTTCTACTGTTTCTAAGGCTTATGGTGCTTCAAAGACATTTGGAAAAGC
ASCRP3000687	25	29.5	27.5	17	23	18	17.5	19	19	20.5	4.678	4.81585	4.58888	4.3484	4.57281	4.64378	4.58888	4.54011	4.62051	4.76192	P	P	P	A	A	A	A	A	A	A	hsa_circRNA_406052		25070500	chr2	-	225393663	225422573	sense overlapping	NM_003590	CUL3	AAGGCTAATAGAAGAATTGCTGTGCAAAACTTTATGGAGAATTTCAAAGATGACCATGGA
ASCRP3000688	26	31	39	23	30	22	22	29	20	26.5	4.7059	4.79174	4.93225	4.88421	4.85957	4.87604	4.80557	5.02674	4.53597	4.95103	P	P	P	P	P	P	P	P	P	P	hsa_circRNA_047807	hsa_circ_0047807	circBase	chr18	+	56402433	56409246	exonic	NM_006785	MALT1	AAGGCTCATGGTGTCAAGGAGCAGAAGCTTTTGAAATCCAGCATTCTGGATTGGCAAATG
ASCRP3000689	61	65	254	236	220	31	64	62	42	44.5	6.13816	5.84085	7.20031	8.12687	7.40924	5.50458	6.54069	5.94678	5.81674	5.81503	P	P	P	P	P	P	P	P	P	P	hsa_circRNA_102447	hsa_circ_0005360	circBase	chr19	+	11221327	11222315	exonic	NM_000527	LDLR	AAGGCTGTGGGGACCAACGAATGCTTGGACAACAACGGCGGCTGTTCCCACGTCTGCAAT
ASCRP3000690	46	52.5	53.5	35	50	25	27	31	43	46.5	5.67521	5.56067	5.3575	5.40708	5.44511	5.20289	5.28165	5.13197	5.86209	5.88505	P	P	P	P	P	P	P	P	P	P	hsa_circRNA_100521	hsa_circ_0017438	circBase	chr10	+	1118055	1126416	exonic	NM_014023	WDR37	AAGGCTTCCACCAGCAAGCTTATTGCAGGAGTGACCAGGACACTACCTCCTAGAAGTAAT
ASCRP3000691	31	33.5	34	34.5	31	56	53	39	25	33.5	4.98027	4.85293	4.85293	5.38366	4.95103	6.42904	6.24917	5.40934	5.04142	5.38883	P	P	P	P	P	P	P	P	P	P	hsa_circRNA_405661		25070500	chr18	-	14077332	14085075	sense overlapping	NR_033354	ZNF519	AAGGGAAGGAAGTATATTGGGAGTGGAAAAGCGAGATTGTCTTTGACCATTTGCTATGGA
ASCRP3000692	27	59	44	25	31	31	26	33	20	23	4.73869	5.74412	5.16183	5.09446	4.98787	5.48216	5.23005	5.20289	4.62051	4.72057	P	P	P	P	P	P	P	P	A	P	hsa_circRNA_102695	hsa_circ_0054134	circBase	chr2	-	38570409	38570654	exonic	NM_022374	ATL2	AAGGGAAGTCATTTCTACTGGACTTCATGCTTAGATACATGTATAACAAGGTGAGAATTA
ASCRP3000693	99	71	130.5	101	114	71.5	72	109	81	155.5	6.91088	6.01045	6.34634	6.79006	6.48164	6.83751	6.78832	6.72858	6.68274	7.51871	P	P	P	P	P	P	P	P	P	P	hsa_circRNA_104543	hsa_circ_0083172	circBase	chr7	+	157151240	157160177	exonic	NM_005494	DNAJB6	AAGGGACCCATTTTCATTTGACTTCTTTGGACCCATTCCAACAATCTCGTAAAACATGGT
ASCRP3000694	77	93	201	189	197.5	78	126	147.5	59	166	6.4605	6.36863	6.91088	7.74	7.25737	6.94328	7.69185	7.12549	6.26457	7.62277	P	P	P	P	P	P	P	P	P	M	hsa_circRNA_040698	hsa_circ_0040698	circBase	chr16	+	84767040	84779279	exonic	NM_005153	USP10	AAGGGCTTGTTCCGGTTTCAGAGGATCCTGTAGCCATAAAGATTGCAGTATATTTTTGGA
ASCRP3000695	44	61	64.5	57	65.5	52	51	76.5	38	78.5	5.49181	5.74412	5.52352	5.99959	5.74412	6.3225	6.14972	6.22623	5.7087	6.54275	P	P	P	P	P	P	P	P	P	P	hsa_circRNA_404964		25070500	chr12	-	11273608	11276922	intronic	uc001qzf.2	PRB4	AAGGGGAATAAGACTGCATCTGTTCATATGAGGTAATGATGGAGTTCAAAGGCACAGAGC
ASCRP3000696	502	590	1073.5	281	1227.5	117.5	216	200	125	148	9.70609	8.59096	9.08666	8.41953	10.155	7.55994	8.6687	7.54457	7.24411	7.48354	P	P	P	P	P	P	P	P	P	P	hsa_circRNA_103224	hsa_circ_0063329	circBase	chr22	-	38894089	38894578	exonic	NM_006386	DDX17	AAGGGGAGATGGCCCAATCAATATGTAATGGATGTGTTGATGGATCAGCACTTTACAGAA
ASCRP3000697	387	620	3128.5	97.5	151	1714	63	74.5	462	1005.5	9.22303	8.63867	10.719	6.72381	6.86169	11.8378	6.54069	6.21008	8.79246	10.3802	P	P	P	P	P	P	P	P	P	P	hsa_circRNA_001264	hsa_circ_0000086	circBase	chr1	-	76694158	76694273	antisense	NM_152996	ST6GALNAC3	AAGGGGGCTTCACATGGTTTTAAAATGTGCTGCTGTGGTTTGACCTAGAGTACAAAATAG
ASCRP3000698	53	110.5	122	52	105	68	63	69.5	88	48	5.88179	6.60484	6.26489	5.89317	6.35342	6.73107	6.52798	6.11684	6.74638	5.8337	P	P	P	P	P	P	P	P	M	P	hsa_circRNA_405921		25070500	chr2	+	85241058	85255179	exonic	ENST00000456682	KCMF1	AAGGGTAGATTTTGGCCAGAGGTCCCTGTTGCTGTGCATATATTATTAGCCGAGTATATG
ASCRP3000699	45	55	71	57	62	24	23.5	34	30	25	5.63755	5.61467	5.65722	6.04764	5.70225	5.13881	4.98027	5.20289	5.32188	4.85791	P	P	P	P	P	P	P	P	P	P	hsa_circRNA_406298		25070500	chr3	-	69037419	69038168	intronic	ENST00000295571	EOGT	AAGGTAATGGATACACTGCGGATTCTGAGAGTTCTTACGGATATGGTGACCTATTCTCCG
ASCRP3000700	88	56	75	49	64	48	44.5	53	311	59	6.7078	5.64189	5.70502	5.82524	5.77343	6.21785	6.03119	5.77079	8.14957	6.15175	P	P	P	P	P	P	P	P	A	P	hsa_circRNA_102595	hsa_circ_0052095	circBase	chr19	+	52785363	52786666	exonic	NM_001010851	ZNF766	AAGGTATCAAAGATATCAACACAGGGACACTTGACATTCAGGGACGTGGCCATAGAATTC
ASCRP3000701	42	36.5	45	34	39	24	27	37	33	33	5.53186	4.99843	5.13334	5.37267	5.20289	5.20289	5.23005	5.31344	5.41499	5.41217	P	P	P	P	P	P	P	P	M	P	hsa_circRNA_000155	hsa_circ_0000155	circBase	chr1	+	168007608	168014465	exonic	NM_018442	DCAF6	AAGGTATCGAGCAGGACCTGGTGATAGATAACAATAATGAAAAGCTGAGCCCCAAACCAG
ASCRP3000702	47	40	72	66	69	30	34	38.5	32.5	44	5.71421	5.18713	5.66956	6.21591	5.84294	5.42845	5.61663	5.33266	5.4429	5.73512	P	P	P	P	P	P	P	P	P	P	hsa_circRNA_002533	hsa_circ_0002533	circBase	chr10	+	114286845	114298089	exonic	NM_145206	VTI1A	AAGGTCATCTCGGAGACTAGAGGCTGGATACCAAATAGCAGTGGAAACCGAAAAGGTCAC
ASCRP3000703	145	57	125.5	131	137.5	63.5	70	113	80	140	7.5212	5.66861	6.3001	7.157	6.73243	6.60632	6.67852	6.79483	6.66674	7.37126	P	P	P	P	P	P	P	P	P	P	hsa_circRNA_101533	hsa_circ_0003713	circBase	chr15	-	59204761	59205895	exonic	NM_024755	SLTM	AAGGTGAAGATGATACCTTTCTAACAGCCCAAGACTGTGAATTGGAGAATCAAGAGGCAC
ASCRP3000704	68	89	116	69	91	111	50	57	57	46.5	6.27175	6.30619	6.19834	6.23583	6.17656	7.48112	6.11891	5.8596	6.2185	5.81503	P	P	P	P	P	P	P	P	P	P	hsa_circRNA_406193		25070500	chr22	-	36872786	36872903	sense overlapping	NM_012473	TXN2	AAGGTGGATATTGATGACCACACAGACCTCGCCATTGAGTGGTGTGGACCCTGCAAGATC
ASCRP3000705	1877	12009.5	8728	1883	2832	839.5	1197.5	6481	6892	3083	12.4067	12.5738	12.3713	11.8904	11.8848	10.7268	11.631	11.7845	12.5394	11.8419	P	P	M	P	P	P	P	P	P	P	hsa_circRNA_036783	hsa_circ_0036783	circBase	chr15	+	90800369	90815443	exonic	uc002bpe.1	TTLL13	AAGTAAAATGTAGCAGTCCCCCTCCTCATTGATGGCTTCAAGTTTGATATGCGAGTCTAC
ASCRP3000706	39	77	56	25	43	24	25	40	38	27	5.33147	6.11059	5.39456	4.9924	5.24534	5.13881	5.07747	5.45062	5.66956	5.13881	P	P	P	P	P	P	P	P	P	P	hsa_circRNA_033075	hsa_circ_0033075	circBase	chr14	-	95552564	95557000	exonic	NM_030621	DICER1	AAGTAAATCTCCAATAAAGTTATCGTCTGTTCACCCGGCTGAGAGAACTTACGACGGGAA
ASCRP3000707	57	74	143.5	123	131.5	53	199	73.5	38.5	59	6.02824	6.02898	6.45146	7.06032	6.66603	6.28538	8.52414	6.17922	5.69019	6.16521	P	P	P	P	P	P	P	P	P	P	hsa_circRNA_005202	hsa_circ_0005202	circBase	chr9	-	88190229	88211364	exonic	NM_015239	AGTPBP1	AAGTAACTAGGTATGCAACCACTCATGTATTCGGTTCAGGAAGCATTAAATGCCAGACCA
ASCRP3000708	266.5	87	276.5	194	244.5	90	110	226	133	280	8.54103	6.26489	7.30924	7.78048	7.56376	7.18072	7.47275	7.71538	7.32342	8.53501	P	P	P	P	P	P	P	P	P	P	hsa_circRNA_008337	hsa_circ_0008337	circBase	chr8	-	62546241	62596747	exonic	NM_004318	ASPH	AAGTAAGCATTTTTCCTGTGGAAGAACAGCAGGAAGTACCACCAGAGACAAAGCATGGAG
ASCRP3000709	34	54	49	38	40	29	25	28	24	33.5	5.18052	5.58592	5.25545	5.53186	5.20289	5.37267	5.04433	4.86948	4.91322	5.34454	P	P	P	P	P	P	P	P	P	P	hsa_circRNA_001621	hsa_circ_0001621	circBase	chr6	+	90556280	90566918	exonic	NM_012115	CASP8AP2	AAGTAATCTTCACCAAAGGTGGTGACTCTCAAAAGGAAATAGGATCATGGCAGCAGATGA
ASCRP3000710	58	85	385	220	229	658	104	100	50	123.5	5.99922	6.22623	7.72564	7.99227	7.46583	10.3787	7.34251	6.62398	6.02972	7.15176	P	P	P	P	P	P	P	P	P	P	hsa_circRNA_104400	hsa_circ_0006944	circBase	chr7	+	74119495	74131270	exonic	NM_001518	GTF2I	AAGTACCAGCAGAAGGTGGTCGTGTGATGGTAACAGATGCTGACAGGTCAATACTATCTC
ASCRP3000711	36	76	69	57.5	67	26	26	33	29	31	5.18052	6.06821	5.6225	6.03339	5.79351	5.26173	5.10568	5.20289	5.18713	5.28041	P	P	P	P	P	P	P	P	P	P	hsa_circRNA_000115	hsa_circ_0000115	circBase	chr1	-	115276352	115280693	exonic	NM_007158	CSDE1	AAGTACCCAGTAAAAACCAGATGATGTTGAATTTGAAGTATCATCGGACCGACGGACTGG
ASCRP3000712	127	255	291	167	219	99	107	190	151	126	7.30285	7.62168	7.36587	7.53111	7.40115	7.29813	7.40626	7.48703	7.44707	7.21366	P	P	P	P	P	P	P	P	P	P	hsa_circRNA_100172	hsa_circ_0011615	circBase	chr1	+	36354027	36360003	exonic	NM_012199	AGO1	AAGTACCGCGTGTGTAATGTTACCCGTCGCCCTGCTAGCCATCAGACCTGCGGGCGCTTA
ASCRP3000713	80.5	91	74	44.5	52	33	31	39	45	39.5	6.55967	6.3587	5.70502	5.71512	5.52456	5.57638	5.28165	5.37846	5.90806	5.58342	P	P	P	P	P	P	P	P	P	P	hsa_circRNA_091025	hsa_circ_0091025	circBase	chrX	+	70642966	70644088	exonic	NM_004606	TAF1	AAGTATAATGAAAGAAGACAAATTAGCTCGCTTAGAGAAAGCTATCAACCCCTTGCTGGA
ASCRP3000714	172	258.5	314.5	189	248	68	87	145	154	95.5	7.82145	7.64337	7.46515	7.74438	7.56833	6.74077	7.09556	7.11182	7.49704	6.83456	P	P	P	P	P	P	P	P	P	P	hsa_circRNA_043781	hsa_circ_0043781	circBase	chr17	-	40359575	40369482	exonic	NM_012448	STAT5B	AAGTATACTCCAAATACTACACACCAGTTCCCTGCGAGTCTGCTACTGTGATTACAGTGG
ASCRP3000715	31	42	38	21	27	30	27	27.5	26	26	4.92435	5.22748	4.98027	4.76192	4.84291	5.37267	5.1672	4.86948	5.10008	4.98179	P	P	P	P	P	P	P	P	P	P	hsa_circRNA_000814	hsa_circ_0000381	circBase	chr12	+	25214525	25222365	exonic	uc001rgg.2	LRMP	AAGTATGGAACAACAATTGAGTCACTTCAAAAGGAGTTCATTGAAGGGGAACACCATGGC
ASCRP3000716	33.5	44	46.5	26	35	20	21	24	27	25.5	5.0516	5.27172	5.17121	5.09446	5.11681	4.72603	4.76899	4.76723	5.16183	4.98179	P	P	P	P	P	A	P	P	P	P	hsa_circRNA_406144		25070500	chr21	-	35276238	35286804	exonic	NM_001697	ATP5O	AAGTATTGAAATTGGAGGCTAAGGTGCGATGCTTCAGTACCTCTGTGGTCAGACCATTTG
ASCRP3000717	92	301	177	57	117.5	51	51	92.5	178	54	6.74817	7.8393	6.73559	5.9803	6.5272	6.28538	6.11891	6.48272	7.6626	6.07179	P	P	P	P	P	P	P	P	P	P	hsa_circRNA_000459	hsa_circ_0000459	circBase	chr12	+	124091978	124101150	exonic	NM_020936	DDX55	AAGTCAACTGGGTTTTGCAGTATGACCCTCCCAGCAATGCAAGGTTGGAGCCATAATCAT
ASCRP3000719	61	68	101	52.5	87.5	80	46.5	53	45	66.5	6.11406	5.90445	6.05163	5.91485	6.13269	6.98089	6.10221	5.79351	5.89398	6.3279	P	P	P	P	P	P	P	P	P	P	hsa_circRNA_402813		25242744	chr3	-	31871531	31921322	exonic	NM_017784	OSBPL10	AAGTCAGAGAGGTACTTCGTACTGGATTTCGAGGCTGGCATCCTGCAGTATTTTGTGAAT
ASCRP3000720	61	117	123	62	85	37.5	41	67	79	61	6.13816	6.67758	6.27486	6.13748	6.06606	5.81929	5.83286	6.08531	6.66674	6.19834	P	P	P	P	P	P	P	P	P	P	hsa_circRNA_100749	hsa_circ_0020927	circBase	chr11	+	3988781	4045217	exonic	NM_003156	STIM1	AAGTCATCAGAAGAGTTTTGCCGAATTGACAAGCCCCTGTGTCACAGTGAGGATGAGAAA
ASCRP3000722	309	78	314	264	268	165	139.5	253	200	477	8.81367	6.1196	7.47058	8.31628	7.68135	8.13989	7.88833	7.86418	7.819	9.32635	P	P	P	P	P	P	P	P	P	P	hsa_circRNA_040822	hsa_circ_0040822	circBase	chr16	+	88061088	88069000	exonic	NM_017869	BANP	AAGTCCAGATCACGCAGGACAGCGAGGTCACCTTTTCTATAAATTTGGCATCACAGAATC
ASCRP3000723	50	46	59	43	48	25	31.5	41	27	42	5.75039	5.33147	5.44842	5.65817	5.41612	5.07747	5.50458	5.47028	5.04142	5.71512	P	P	P	P	P	P	P	P	P	P	hsa_circRNA_405236		25070500	chr14	+	56122759	56125332	exonic	NM_004986	KTN1	AAGTCCCAAATTGAGCAGCTTAAACAACAAAACTACCAACAGGTTGAAAGAAAAGGAAAA
ASCRP3000724	122	213	197	83	142	215	74	96	122	56	7.24316	7.40626	6.88283	6.50883	6.77696	8.56173	6.86169	6.56882	7.21722	6.09449	P	P	P	P	P	P	P	P	P	P	hsa_circRNA_103162	hsa_circ_0062317	circBase	chr22	+	20754921	20755662	exonic	NM_003426	ZNF74	AAGTCCCCAGAGGGCCCTGTCCAGGAATCGGTGAGTTTCAAGGATGTGGCTGTGGACTTC
ASCRP3000725	317	170.5	361.5	229	253	89	107	192	84	115.5	8.85974	7.15227	7.64096	8.06447	7.59643	7.14939	7.42121	7.49438	6.74638	7.09591	P	P	P	P	P	P	P	P	P	P	hsa_circRNA_103655	hsa_circ_0007883	circBase	chr4	-	73956383	73958017	exonic	NM_032217	ANKRD17	AAGTCCCTCAGGGGTGGCACTGAATCAACAAGACAAGCAACTCAATTGATTAATGCTTTG
ASCRP3000726	38	62	120	122	122	91	76	184	46	88	5.23005	5.84085	6.25422	7.06032	6.56679	7.16556	6.85132	7.44707	5.92121	6.73107	P	P	P	P	P	P	P	P	P	P	hsa_circRNA_007054	hsa_circ_0007054	circBase	chr1	+	25666964	25678184	exonic	NM_014313	TMEM50A	AAGTCCGAGGTGATAGTTACAGTGAAGGTTGTCTGGGTCAAACAGTGACCTGAAAAAAAT
ASCRP3000727	26.5	26	30	25	27	18	22	25	25	30	4.55655	4.62246	4.73689	4.96649	4.72603	4.55246	4.98027	4.76723	5.04142	5.18581	P	A	P	P	P	A	A	P	P	P	hsa_circRNA_104546	hsa_circ_0083176	circBase	chr7	+	157174939	157178305	exonic	NM_058246	DNAJB6	AAGTCCTTAACAATAAATGAAGACCCTTTTGAGGACTTCTTTGGGAATCGAAGGGGTCCC
ASCRP3000728	46	34	39	26	35	21	21	27.5	24	25	5.60433	4.94947	5.01638	5.09446	5.0516	4.91163	4.80557	4.98787	4.98179	5.03556	P	P	P	P	P	P	P	P	P	P	hsa_circRNA_004471	hsa_circ_0004471	circBase	chr2	-	101643844	101650220	exonic	NM_001102426	TBC1D8	AAGTCTCAATTCTTCCTGAAGACCTAGAGGAGCTCTACGACTTATTCAAGATGCGGTGAC
ASCRP3000729	1334	316	2176	2076.5	1980	265	646.5	813	336.5	407	11.8179	7.90297	10.1302	12.0048	11.0883	8.88635	10.5703	9.45799	8.42458	9.10913	P	P	P	P	P	P	P	P	P	P	hsa_circRNA_101543	hsa_circ_0000607	circBase	chr15	-	62299506	62306191	exonic	NM_017684	VPS13C	AAGTCTCAGAAGAAATACAGAAAGAAATTCAGACTGCAAATGAACACTGGACTCCATGCA
ASCRP3000730	372	973	576.5	245	512	260	316	308	499	204	9.16662	9.14864	8.25195	8.18189	8.6371	8.87498	9.34655	8.12704	8.87784	7.94816	P	P	P	P	P	P	P	P	P	P	hsa_circRNA_406246		25070500	chr3	-	27424643	27493989	exonic	NM_003615	SLC4A7	AAGTCTCTTGCAAATTCCAGTCAAGGCCCTAAAATATAGGGTCCTGATGAAGAAGCTGTT
ASCRP3000731	103	160.5	248.5	164.5	227	505	107.5	92	93	57	6.95554	7.06536	7.1784	7.51871	7.45257	9.9918	7.4296	6.49583	6.86541	6.09449	P	P	P	P	P	P	P	P	P	P	hsa_circRNA_103674	hsa_circ_0070113	circBase	chr4	+	79186178	79188586	exonic	NM_025074	FRAS1	AAGTGACCTGCCAGACTGGAGAGTGTGCCAAAGTGGAGTGTGCCCGGGATGAGACTGTAG
ASCRP3000732	113	271	145.5	49	96	43	46	59	135.5	57	7.10187	7.70389	6.47165	5.79525	6.22623	6.00372	6.11891	5.92518	7.34488	6.15175	P	P	P	P	P	P	P	P	P	P	hsa_circRNA_086441	hsa_circ_0086441	circBase	chr9	-	19063005	19063578	exonic	NM_017645	HAUS6	AAGTGATCCATTTCAAAAAGAGCAAGATCATCTGGTAGAAGAGCCCTGCCTCTTTCTTGT
ASCRP3000733	26	34	31.5	21	26	32	30	27	26	18	4.678	4.94947	4.77954	4.68736	4.72603	5.57638	5.31223	4.96187	4.91322	4.37169	P	P	P	P	P	P	P	P	P	A	hsa_circRNA_062422	hsa_circ_0062422	circBase	chr22	+	21996541	21998588	exonic	NM_022044	SDF2L1	AAGTGCCTTTGTGATTAAAGAATGTTGGTCTATGAAGCGGGCGCTGTCAGAACCGGATTG
ASCRP3000734	32	34	33	27.5	31	21	23	28.5	24.5	28	5.02674	4.94947	4.86948	5.07319	4.87931	4.80212	4.84291	5.02674	4.94947	5.09023	P	P	P	P	P	P	P	P	P	P	hsa_circRNA_100612	hsa_circ_0008523	circBase	chr10	+	70723046	70726959	exonic	NM_004728	DDX21	AAGTGGAAGAGATTTTAAGTGTGGCATACAAGAAAGGCCGAGGAGTGACCTTCCTATTTC
ASCRP3000735	30	32	45	36	40	24	36	48	33	46	4.95103	4.87604	5.18184	5.46048	5.1752	5.01489	5.57487	5.6361	5.48538	5.8337	P	P	P	P	P	P	P	P	P	P	hsa_circRNA_405713		25070500	chr19	+	2189730	2194576	exonic	NM_032482	DOT1L	AAGTGGATGAAATGGTATGGAAAAAAGCATGCAGAATACACACTTCGAGAGCATGCAGAG
ASCRP3000736	48	87	85	43	63	40	50	64.5	56.5	72	5.76991	6.26489	5.8596	5.59888	5.71695	5.91963	6.11891	6.03449	6.18518	6.45722	P	P	P	P	P	P	P	P	P	P	hsa_circRNA_101708	hsa_circ_0006979	circBase	chr16	-	11940357	11941663	exonic	NM_015659	RSL1D1	AAGTGGTTCTTGCAGGACCTTGCCTCATAGTATTCGATCAGATTCAGAAGATATCTGTTT
ASCRP3000738	36.5	34	41	37	37	29	30	37.5	26	36.5	5.25922	4.91322	5.04142	5.47244	5.14426	5.31706	5.33385	5.25922	5.10008	5.47244	P	P	P	P	P	P	P	P	P	P	hsa_circRNA_071511	hsa_circ_0071511	circBase	chr4	+	184605127	184615876	exonic	NM_021942	TRAPPC11	AAGTGTCACAAGGTTTTGATCTTTCTGATCCTGAAAAAGAAAAGGTGGGAATTCTTGCCA
ASCRP3000739	242	943.5	644.5	150	414.5	146	221	355	574	170	8.37286	9.09636	8.40102	7.36544	8.31831	7.95167	8.70827	8.34081	9.0232	7.67477	P	P	P	P	P	P	P	P	P	P	hsa_circRNA_022358	hsa_circ_0022358	circBase	chr11	-	61556601	61560085	exonic	NM_014206	TMEM258	AAGTGTCCCACCTGCTGCTCATAATAAATGCAGATGTATAGCACCTGCCGACGTGTTCTT
ASCRP3000740	73	34	62	57	58	37	48	68	35.5	127.5	6.44403	4.96649	5.47028	5.99959	5.65149	5.78132	6.10221	6.08531	5.53186	7.26161	P	P	P	P	P	P	P	P	P	P	hsa_circRNA_002765	hsa_circ_0002765	circBase	chr10	+	31644075	31676727	intronic	uc010qeg.1	ZEB1	AAGTGTGGAAGCAAAGGTCATCTAATCTTTAAAAGCTGTTTAAGGAAGACAGAGCAGGCA
ASCRP3000741	1210	7530	3533	603	2142	526	674.5	1218	3345	647.5	11.6632	11.7271	10.9256	9.76824	11.2591	10.047	10.6964	9.95182	11.3066	9.7784	P	P	P	P	P	P	P	P	P	P	hsa_circRNA_005629	hsa_circ_0005629	circBase	chr5	-	156919980	156921803	exonic	NM_033274	ADAM19	AAGTGTGGCTACAACCATGAGCCCGACCTGCCCCTGACCTCTGCTTCGAGAAGGTGAATG
ASCRP3000742	111.5	89	278	330	272	102	128.5	291	69	340	7.09362	6.33328	7.31105	8.71744	7.69997	7.3327	7.71538	8.0314	6.47138	8.81645	P	P	P	P	P	P	P	P	P	P	hsa_circRNA_001682	hsa_circ_0001682	circBase	chr7	-	23023562	23030758	exonic	NM_032581	FAM126A	AAGTTATCCAGGAGCCACAAAGTGAGGTTGAAGGTTTAGAACAGATGTGGAAAAATGTTT
ASCRP3000743	34	45	42	27	35	22	23	23	30.5	23	5.07889	5.33147	5.07747	5.09446	5.02083	4.80212	4.91322	4.76723	5.24026	4.79174	P	P	P	P	P	P	P	P	P	P	hsa_circRNA_406345		25070500	chr3	+	128060075	128077216	exonic	NM_021937	EEFSEC	AAGTTCAAGATCCACATCCCAGGTGGTGAAGAAGGTGAAGTCCATGCAGATGTTCCACAT
ASCRP3000744	149	52	95	68.5	83	34.5	46.5	73	52.5	57	7.59182	5.5014	5.98714	6.26426	6.04218	5.60383	6.05091	6.17922	6.07322	6.12168	P	P	P	P	P	P	P	P	P	P	hsa_circRNA_103842	hsa_circ_0072547	circBase	chr5	+	56542126	56546968	exonic	NM_022913	GPBP1	AAGTTCACTTGAGGCAGAACACAGAATATCCTCCGAATCCTAAATCTAGAGCTCCAAGGA
ASCRP3000745	54	72	79	47	61	38.5	39.5	52	41.5	34.5	5.91046	5.99017	5.79351	5.79525	5.70225	5.86126	5.84963	5.77079	5.74143	5.43291	P	P	P	P	P	P	P	P	P	P	hsa_circRNA_100639	hsa_circ_0019005	circBase	chr10	-	88211723	88221044	exonic	NM_015045	WAPAL	AAGTTCATGCTGTCCAGGCTTTAGTGCAGACTGGGCATTTAGCTATGGAGACATTATTAT
ASCRP3000746	56	63.5	152	115.5	121	42	53.5	86	63	90	5.97036	5.7787	6.54275	6.96037	6.57741	5.91963	6.29521	6.38598	6.35283	6.75531	P	P	P	P	M	P	P	P	P	P	hsa_circRNA_100828	hsa_circ_0022308	circBase	chr11	-	61096834	61097546	exonic	NM_001923	DDB1	AAGTTCCTATATGGTTGCCAAGCACCTACTATTTGCTTTGTCTACCAGGGGGAGAGCAAG
ASCRP3000747	25	32	29	23.5	30.5	20	21	27	23	26.5	4.58888	4.83787	4.73689	4.96649	4.93697	4.68549	4.76899	4.8907	4.84459	5.05883	P	P	P	P	P	A	P	P	A	P	hsa_circRNA_102851	hsa_circ_0008032	circBase	chr2	+	172782046	172809519	exonic	NM_003642	HAT1	AAGTTGATGAGAACTTTGACTGTGTAGAGGATTTGGTGCTATGGAGAAATTTTTGGTAGA
ASCRP3000748	161	88	472.5	440	440	119.5	122	297.5	138.5	266	7.69464	6.28291	7.99387	9.219	8.42905	7.62253	7.65092	8.06096	7.35255	8.45984	P	P	P	P	P	P	P	P	P	P	hsa_circRNA_100924	hsa_circ_0000347	circBase	chr11	-	85722072	85742653	exonic	NM_007166	PICALM	AAGTTGCAGAGACTTAATTCAGTGCACAAATGAGATGAATGTGAACATCCCACAGTTGGC
ASCRP3000749	50	97	155	101	133	201.5	77.5	82	72	62	5.76991	6.43294	6.55661	6.79006	6.69857	8.44591	6.90727	6.34516	6.5443	6.26426	P	P	P	P	P	M	P	P	P	P	hsa_circRNA_101167	hsa_circ_0005916	circBase	chr12	+	117402501	117426674	exonic	NM_012174	FBXW8	AAGTTGCTTTTGGTGTACAGGGTCTGGGATGGGTGTACGAAGGAAGCAAGATATACATCA
ASCRP3000750	60.5	31	63	56	57	40	23	34	28	28	6.06964	4.87604	5.47028	5.99959	5.63803	5.84043	4.91322	5.20289	5.22041	5.13881	P	P	P	P	P	P	P	P	P	P	hsa_circRNA_020496	hsa_circ_0020496	circBase	chr10	-	131666045	131666176	exonic	NM_001005463	EBF3	AAGTTGTATTCGGAACTATGTTGGTGTGGAGCGAGCCACTCCGTGCATCAAGGCCATCAG
ASCRP3000751	36	39	53	46	47	40	40	50	28	53	5.23005	5.05305	5.3575	5.73512	5.41612	5.84043	5.79048	5.74502	5.18713	6.06067	P	P	P	P	P	P	P	M	P	P	hsa_circRNA_005965	hsa_circ_0005965	circBase	chr4	-	108603170	108615162	exonic	NM_005443	PAPSS1	AAGTTGTGGAACTTCTACAGGAACGGGCTTGTCTGGAGCGGGAAAGACTACTGTGAGCAT
ASCRP3000752	23	25	26.5	22	29	20.5	20	24	29	24	4.52974	4.62246	4.63413	4.76192	4.82775	4.91163	4.70221	4.81585	5.29396	4.91959	P	A	P	P	P	A	A	P	P	P	hsa_circRNA_065722	hsa_circ_0065722	circBase	chr3	+	49736187	49738142	exonic	NM_022064	RNF123	AAGTTTCTGCTTAGCAATGTCCTGCGTGGGCAGCGGGGGACATCGTGAGCTGCCTGATTG
ASCRP3000753	28	59	42	20	32	22	20	34	29	23	4.82436	5.77035	4.9924	4.60873	4.95103	4.91163	4.66478	5.20289	5.22041	4.72057	P	P	P	A	P	P	A	P	P	A	hsa_circRNA_059180	hsa_circ_0059180	circBase	chr20	-	1349620	1373816	exonic	NM_000801	FKBP1A	AAGTTTTATTATTGCAATAAAAGTGCTTTATGCCGGCTTTTCTCAGTTTCCGGGACGTCG
ASCRP3000754	33	23	29	29	32	25	28	37	20	33	4.98027	4.46807	4.73689	5.26173	4.98787	5.17254	5.20027	5.31344	4.70221	5.28041	P	A	P	P	P	P	P	P	A	P	hsa_circRNA_404937		25070500	chr11	+	114388277	114411482	sense overlapping	ENST00000459372	snoU13	AAGTTTTGGTGGGAAGATGAAACTTGGAAGAAGGTGCCATTAAGAGGAGATACACAGAGA
ASCRP3000755	113	79	177	150.5	173.5	164.5	163	185	73	147	7.11685	6.1196	6.73559	7.34945	7.05201	8.12248	8.17816	7.43016	6.5443	7.46324	P	P	P	P	P	P	P	P	P	P	hsa_circRNA_100601	hsa_circ_0007113	circBase	chr10	-	69785302	69804320	exonic	NM_015601	HERC4	AAGTTTTTGAACTTATGGGAAGCATTGTCACTGAGATTGCTTGTGGACGAGCAGGTTGTT
ASCRP3000756	26	24	29	21	24	21	23	23	18.5	24	4.73869	4.49177	4.73689	4.76192	4.66289	4.94869	4.91322	4.76723	4.57281	4.82775	P	A	P	A	P	P	P	P	A	P	hsa_circRNA_027934	hsa_circ_0027934	circBase	chr12	+	104325298	104341703	sense overlapping	NM_003299	HSP90B1	AATAAAAAAGATCCCAAATGGTCGGTCAGAGCTGACGATGAAGTTGATGTGGATGGTACA
ASCRP3000757	57	82.5	115	81	101	42	37	52.5	67	60	5.99922	6.21785	6.1865	6.46432	6.30558	5.96575	5.70317	5.75752	6.45229	6.19046	P	P	P	P	P	P	P	P	P	P	hsa_circRNA_041630	hsa_circ_0041630	circBase	chr17	-	4848946	4849292	exonic	ENST00000225655	PFN1	AATAAAAAAGATTCTACTAACAACGCTAGTCCTGCTGATGGGCAAAGAAGGTGTCCACGG
ASCRP3000758	143	85.5	252.5	197	228	62.5	158	249	115	172	7.5212	6.23647	7.20031	7.81505	7.45532	6.63079	8.08852	7.83204	7.14549	7.68591	P	P	P	P	P	P	P	P	P	P	hsa_circRNA_063313	hsa_circ_0063313	circBase	chr22	-	38879442	38891942	exonic	NM_006386	DDX17	AATAAAAACACTGTTGACAATAATGTCTAGTTCTGGCTCCTACCAGAGAGCTTGCCCAGC
ASCRP3000759	74	43	455	136.5	76	642	53	55	52	163	6.44403	5.31585	7.94758	7.22752	5.94522	10.3429	6.2792	5.83791	6.11614	7.60868	P	P	P	P	P	P	P	P	P	P	hsa_circRNA_043602	hsa_circ_0043602	circBase	chr17	-	39679868	39925459	exonic	uc010wfs.2	JUP	AATAAAAATTTATGGTCCAAGGGAGTGGTGGTGACCAAGGCGGCCATGATTGTGAACCAG
ASCRP3000760	497	358	1820	288	1103	129	205	418	370.5	308	9.67971	8.03488	9.9207	8.45984	9.95182	7.72155	8.58446	8.57975	8.54238	8.66699	P	P	P	P	P	P	P	P	P	P	hsa_circRNA_023143	hsa_circ_0023143	circBase	chr11	+	67803928	67804114	exonic	NM_002496	NDUFS8	AATAAAACCACTCCGACCCCACGGGGCCCCAACTTTGAGTTCTCCACGGAGACCCATGAG
ASCRP3000761	29	32	36	28	29	21	25	24	26	20.5	4.87522	4.83787	4.91003	5.09446	4.80557	4.80212	5.04433	4.76723	5.16183	4.52139	P	P	P	P	P	P	P	P	P	A	hsa_circRNA_060540	hsa_circ_0060540	circBase	chr20	-	43953928	43959204	exonic	NM_002999	SDC4	AATAAAACCTGGTACTTTCTAAGTGCCTCTAGATAACCATATCCCTGAGAGGGCAGGGTC
ASCRP3000762	31	71	41	19	29	19	18	21.5	25	21	4.92435	5.99017	5.06459	4.71874	4.87931	4.76192	4.54011	4.68736	5.10008	4.68736	P	P	P	A	P	A	A	A	P	A	hsa_circRNA_069235	hsa_circ_0069235	circBase	chr4	-	15937192	15940094	exonic	NM_005130	FGFBP1	AATAAAACTCTGGGTGTTTTTCAGAAATACATTCAACACTTTCCCTGCAGGAACCGGCTC
ASCRP3000763	67	217	148	47	97	40	54	110	145.5	66	6.2949	7.4385	6.48809	5.77255	6.23583	5.81929	6.29521	6.72858	7.42233	6.31618	P	P	P	P	P	P	P	P	P	P	hsa_circRNA_039830	hsa_circ_0039830	circBase	chr16	-	67471916	67477081	exonic	NM_004691	ATP6V0D1	AATAAAACTGCCCTCTCTAAGGCCAACTGTCCGGCTTTTTTCCAGGACTGCATTTCAGAG
ASCRP3000765	56	67	43	25	42	27	23	38	34	33	5.97036	5.88179	5.13334	5.04797	5.28782	5.20289	4.98027	5.35163	5.46593	5.37035	P	P	P	P	P	P	P	P	P	P	hsa_circRNA_406651		25070500	chr5	+	115781859	115785513	sense overlapping	NR_109879	SEMA6A-AS1	AATAAAAGGCAGTCAAGGCAATTCACCATAAGGAAAGAGTGTACAAGACGGTTGGAACGC
ASCRP3000767	37	44.5	53	33	34	39.5	36.5	43	24	38	5.23005	5.27172	5.26173	5.33385	5.02083	5.81929	5.68085	5.47028	4.91322	5.59789	P	P	P	P	P	P	P	P	P	P	hsa_circRNA_070660	hsa_circ_0070660	circBase	chr4	+	110580166	110585550	exonic	NM_017918	CCDC109B	AATAAAATAGCATATGATGTGCAGTGTCCAAAGAGAGGTTTTGCGTGTGAAGCTGTGTGG
ASCRP3000768	42	50	45	27	37.5	23.5	32	37.5	44	28	5.49181	5.4429	5.13334	5.09446	5.13334	4.91163	5.44069	5.31344	5.81674	5.13881	P	P	P	P	P	P	P	P	P	P	hsa_circRNA_043366	hsa_circ_0043366	circBase	chr17	+	36909402	36920478	exonic	uc002hqr.3	PSMB3	AATAAAATAGCCTGTCTTTCATCTATTATGTCCTATAACGGAGGGGCCGTCATGGCCATG
ASCRP3000769	42.5	56	43	19	31	22	21	27.5	36	23.5	5.51408	5.61467	5.07747	4.68736	4.91641	5.01489	4.76899	4.8907	5.55557	4.8907	P	P	P	A	P	P	P	P	P	P	hsa_circRNA_405529		25070500	chr17	-	3721934	3724538	intronic	ENST00000158149	C17orf85	AATAAAATGTCAGGGATGGGAACCCCACCTTTTAAAAAGGTCACCGATTTGCCTGCTCAG
ASCRP3000770	71	124	100.5	44	75	50	47	62	76	42.5	6.2949	6.76773	6.05163	5.74502	5.95958	6.21785	6.08283	5.94678	6.5994	5.71512	P	P	P	P	P	P	P	P	P	P	hsa_circRNA_023617	hsa_circ_0023617	circBase	chr11	+	75116657	75116733	intronic	ENST00000527446	RPS3	AATAAAATTTTGTACAAAGACAGGTCTCCTTGGCAGCTGTATTCTGGAGTCTGGATGTTG
ASCRP3000771	25	24	45	40	40	21	24	27	21	24	4.7059	4.53597	5.13334	5.59888	5.1752	4.80212	4.98027	4.96187	4.62051	4.91959	A	A	P	P	P	P	P	P	A	P	hsa_circRNA_028921	hsa_circ_0028921	circBase	chr12	+	121132626	121139667	exonic	NM_014730	MLEC	AATAAACAATTTGCAGTGACACTCTGGTATTTGATGTACGATTGAATGGCCACGTCGTGG
ASCRP3000772	156	210.5	162	40	120	41	51	64	99.5	48	7.64865	7.40186	6.5994	5.53186	6.5183	5.89963	6.11891	5.99017	6.94504	5.86126	P	P	M	P	M	P	P	P	P	P	hsa_circRNA_076700	hsa_circ_0076700	circBase	chr6	-	47199267	47254331	exonic	uc003oyv.3	TNFRSF21	AATAAACATTAGGTGTTTGTTACTTGGATTCCTTAGCACCACCACAGCTCAGCCAGAACA
ASCRP3000773	26	29	26	18	18	22	20	22	19	22	4.58888	4.75303	4.53597	4.43956	4.1876	4.94869	4.76899	4.66478	4.35661	4.72057	P	P	M	A	A	P	A	P	A	P	hsa_circRNA_090100	hsa_circ_0090100	circBase	chrX	+	23803802	23804327	exonic	uc004dau.3	SAT1	AATAAACTACTCTTTGATTTAAGTTGCAATGAGGTGTCGCTGCAGCAGCATGCACTTCTT
ASCRP3000774	34	37.5	36	24	36.5	19	20	21	27	20	5.02674	5.07462	4.8785	4.93697	5.0689	4.72603	4.76899	4.63413	5.22041	4.46372	P	P	P	P	P	A	A	A	P	A	hsa_circRNA_054937	hsa_circ_0054937	circBase	chr2	+	63816284	63834330	exonic	NM_001199111	MDH1	AATAAATATATATTCAAATGAACCTTCGCGCCCTTTGGCAAGCTCGGACTCATCTTCTGG
ASCRP3000775	40	31	35	26.5	30	21	22	27	25	24	5.37267	4.7059	4.8785	5.07319	4.87931	4.80212	4.98027	4.91322	5.04142	4.91959	P	P	P	P	P	P	P	P	P	P	hsa_circRNA_058712	hsa_circ_0058712	circBase	chr2	+	233428956	233433920	exonic	uc002vta.3	EIF4E2	AATAAATGGTGCTAAACTAGTGGAGCAGTTCTGGAGGTTTTATAGCCACATGGTACGTCC
ASCRP3000777	54	337	203	36	84	47	38.5	41	68.5	29	5.88179	7.96827	6.92123	5.47244	6.11059	6.14633	5.70317	5.42174	6.48057	5.18581	P	P	P	P	P	P	P	P	P	P	hsa_circRNA_402255		25242744	chr2	+	55040368	55056614	exonic	NM_001039753	EML6	AATAACCAAAATTGATCTCAGGGAGACAGAACAAGGATACAAAGCCTTGCCTTACACCCA
ASCRP3000778	68	90	94.5	53	80.5	40	48	67	67.5	60.5	6.27175	6.28291	5.96729	5.91485	6.03119	5.79871	6.08283	6.08531	6.44513	6.15175	P	P	P	P	P	P	P	P	P	P	hsa_circRNA_104584	hsa_circ_0083861	circBase	chr8	-	30557597	30560757	exonic	NM_000637	GSR	AATAACCAGCGATGGATTTTTTCAGCTGGAAGAATTGCCCGGTCCCATATAGAAATCATC
ASCRP3000779	105	148	206.5	59	193	59	38.5	87	62	40.5	6.98943	6.98526	6.93937	6.09308	7.21948	6.47084	5.72243	6.44899	6.34042	5.54531	P	P	P	P	P	P	P	P	P	P	hsa_circRNA_103610	hsa_circ_0002785	circBase	chr4	-	22403053	22404422	exonic	NM_145290	GPR125	AATAACCCAGACTAGGAATGCCAGCATCTGCCAAGCAGATTTGACGGGATCTGAACTATA
ASCRP3000780	36	48	52	28	36.5	25	25	27	25	21	5.18052	5.47136	5.33385	5.09446	5.13334	5.07747	5.04433	4.91322	5.10008	4.56267	P	P	P	P	P	P	P	P	P	A	hsa_circRNA_069236	hsa_circ_0069236	circBase	chr4	-	16017788	16025038	exonic	NM_006017	PROM1	AATAACGTTCTTAGGACAGATTTGGATGGCCTGGTCCAACAGGTATCAATTCAGTGCTAG
ASCRP3000781	30	43	41.5	23	34	27	20	26	31	24	4.87522	5.28535	5.07747	4.85791	5.02083	5.17254	4.73869	4.86948	5.26861	4.91959	P	P	P	P	P	P	A	P	P	P	hsa_circRNA_033064	hsa_circ_0033064	circBase	chr14	+	94582126	94583033	exonic	uc021sba.1	IFI27	AATAAGAAATAAAGATGAATTGTTGCAACTCTTCTTGTGGCTGTGCCCATGGTGCTCAGT
ASCRP3000782	37	76	59	26	48	27	25	36	41	25	5.28165	6.08247	5.43291	5.04797	5.40821	5.26173	5.04433	5.27297	5.72516	4.91959	P	P	P	P	P	P	P	P	P	P	hsa_circRNA_405370		25070500	chr15	+	65160809	65160998	intronic	ENST00000437723	AC069368.3	AATAAGAATAGTACAAAGGCCATGCCACCTTGTGCAGCATTCTGTTCTTGCTAAACTCAG
ASCRP3000783	117	181.5	165.5	52	112	61	53.5	92	68	76.5	7.14192	7.22174	6.66626	5.86951	6.4665	6.59443	6.29521	6.49583	6.45229	6.5272	P	P	P	P	P	P	P	P	P	P	hsa_circRNA_100324	hsa_circ_0013966	circBase	chr1	+	147438785	147460753	exonic	NM_016334	GPR89B	AATAATCATCGTCACATCCATCAGAGGATTGCTGATCACTCTTACCAAGGATGGCAATGG
ASCRP3000784	36	38	41	29	35	23	20	26	34	24	5.15914	4.98179	5.06459	5.18052	5.0516	4.87604	4.76899	4.91322	5.50881	4.8907	P	P	P	P	P	P	P	P	P	P	hsa_circRNA_000570	hsa_circ_0000570	circBase	chr14	+	103352525	103363738	exonic	NM_003300	TRAF3	AATAATGAATCCAAAATCCTTCATTTACAGAAACACGAAGACACCGACTGTCCCTGCGTG
ASCRP3000785	27	55	34.5	24.5	35	24	26	30	25	22	4.7059	5.58592	4.84123	4.96649	4.98787	5.07747	4.98027	5.09164	5.10008	4.85791	P	P	P	P	P	P	P	P	P	A	hsa_circRNA_045579	hsa_circ_0045579	circBase	chr17	+	73008779	73017356	exonic	uc002jmm.3	ICT1	AATAATGCACCTCATGTATTAGTCACAATAAAAATCAGAACTCAGCATGGCGGCCACCAG
ASCRP3000786	67	45	137	128.5	123	42	59	64.5	36	68	6.27175	5.31585	6.41106	7.1392	6.58394	5.91963	6.44899	6.02012	5.57285	6.34929	P	P	P	P	P	P	P	P	P	P	hsa_circRNA_039254	hsa_circ_0039254	circBase	chr16	+	47497792	47581459	exonic	NM_001031835	PHKB	AATAATGGCAGCACAGAGCTACATTCGAGTTTTAAAATTGCTATAGCTTAGCCTGCGACG
ASCRP3000787	48	64	74	55	66	41	45	68	50	57	5.63755	5.84085	5.68646	5.9803	5.8013	5.84043	5.94013	6.08531	6.05959	6.11059	P	P	P	P	P	P	P	P	P	P	hsa_circRNA_103053	hsa_circ_0007094	circBase	chr20	-	35288739	35299800	exonic	NM_022477	NDRG3	AATACAACTTTGCTAAAGCTCTCTGGCCTGACAACCAATGTTGTGGACATTATTTTGGCT
ASCRP3000789	52	61	85	50	97	73	36	52	39	37	5.84963	5.79351	5.84294	5.84546	6.27548	6.79049	5.70317	5.77079	5.7087	5.56373	P	P	P	P	P	M	P	P	P	P	hsa_circRNA_404988		25070500	chr12	-	29884739	29911710	sense overlapping	NM_175861	TMTC1	AATACAGAACCATATGGGAATTCATATTCTGGCTTGGAAGAATTAGGTGGCTGGGATCGT
ASCRP3000790	71	66	96	85	89	44	54	95	50	88	6.36921	5.90445	5.99809	6.5183	6.1504	6.00372	6.2792	6.53499	6.02972	6.71606	P	P	P	P	P	P	P	P	P	P	hsa_circRNA_103030	hsa_circ_0005868	circBase	chr20	+	33057852	33069011	exonic	NM_031483	ITCH	AATACATCAGAGACAATGGACCTCAGATAGCCTATGTTCGGGACTTCAAAGCAAAGGTTC
ASCRP3000791	85	268	778	221	330	258	109	133	135.5	81	6.62836	7.68415	8.65009	8.00805	7.97746	8.85595	7.46215	6.99377	7.33359	6.58544	P	P	P	P	P	P	P	P	P	P	hsa_circRNA_025984	hsa_circ_0025984	circBase	chr12	-	46751970	46754992	exonic	NM_018976	SLC38A2	AATACATGCTTAATCCTGAGCTTTGTTCTTCCTGTTAAGTGGTGTACTGGTGATGACCGG
ASCRP3000792	35.5	36	34	27	37	31	25	30	28	27	5.15914	5.02083	4.8785	5.09446	5.14426	5.42845	5.01191	5.0487	5.16183	5.03556	P	P	P	P	P	P	P	P	P	P	hsa_circRNA_037615	hsa_circ_0037615	circBase	chr16	+	3706102	3708096	exonic	NM_005223	DNASE1	AATACCTTTAAATTTAGGTAAATAAAGCTCAAGGAGGTGGGGCTGTCAGGATGCACCAGA
ASCRP3000793	83	61	68	38	50	28	31	36	33	42	6.59194	5.77035	5.60581	5.5014	5.44511	5.31706	5.48216	5.29028	5.50881	5.7004	P	P	P	P	P	P	P	P	P	P	hsa_circRNA_042882	hsa_circ_0042882	circBase	chr17	+	29483000	29533389	exonic	NM_000267	NF1	AATACGAATGGCACCGCTTCCAATAAAAACAGGACAGCAGAACACACATACCAAAGTCAG
ASCRP3000794	62.5	67.5	74	54	57.5	30.5	40	60	33.5	40.5	6.16856	5.91485	5.70502	5.94013	5.61859	5.46048	5.83286	5.92518	5.4429	5.61467	P	P	P	P	P	P	P	P	P	P	hsa_circRNA_400828		25242744	chr11	-	108057208	108061227	exonic	NM_002519	NPAT	AATACGGAATTTCCAAGATCCAAACGCTTTTGCAGTAGAAAAAGAGCATGCAAAGTTCCC
ASCRP3000795	37	31.5	52	58	51.5	23	28	26	24	24	5.33147	4.85293	5.2915	6.02456	5.51303	4.94869	5.1672	4.86948	4.91322	4.8907	P	P	P	P	P	P	P	P	A	P	hsa_circRNA_103841	hsa_circ_0072492	circBase	chr5	-	54763696	54771278	exonic	NM_003711	PPAP2A	AATACTACATATGTCGAGGGAATGCAGAAAGAGTTAAGGAAGGCAGCTGGATTGCCTTTT
ASCRP3000796	32.5	53	38	22	30	17	19	21	27	21.5	5.0516	5.58592	4.93225	4.82775	4.87931	4.64378	4.73869	4.54011	5.16183	4.76192	P	P	P	P	P	A	A	P	P	A	hsa_circRNA_405636		25070500	chr17	+	78055344	78055857	exonic	NM_017950	CCDC40	AATACTTCAACCAGCTCATCCTGAGGCTGCAGAAGGAGAAGACCAACATGAGGATGCCAG
ASCRP3000797	45	169	104	45	56	79	62.5	190	79.5	109	5.55147	7.14022	6.07322	5.71512	5.60581	6.98089	6.51542	7.49438	6.68274	7.01419	P	P	P	P	P	P	P	P	P	P	hsa_circRNA_102898	hsa_circ_0005307	circBase	chr2	+	204154487	204157049	exonic	NM_177538	CYP20A1	AATACTTGGCCATCTCCACACAAATATTGTCAGCATGTGCTTTGTGAAACTGTTCGAACT
ASCRP3000798	43	64	61	35	42	37.5	49.5	45	27	45	5.55147	5.80216	5.47028	5.40708	5.25922	5.69298	6.11891	5.59987	5.16183	5.76859	P	P	P	P	P	P	P	P	P	P	hsa_circRNA_100599	hsa_circ_0018403	circBase	chr10	-	52220432	52350007	exonic	NM_147156	SGMS1	AATACTTTTAAAGGAACCTGTTGATAAATGCAAAACAGTGGCTGTTGCAGCGTGACGACA
ASCRP3000799	32	27	41	40.5	37.5	25	27.5	43.5	28	48	4.98027	4.62246	5.02674	5.61369	5.13334	5.01489	5.23005	5.51408	5.22041	5.8337	P	A	P	P	P	P	P	P	P	P	hsa_circRNA_405210		25070500	chr14	+	39648294	39648666	exonic	NM_002687	PNN	AATAGAAGAGTCACAGAGAAAAATGAACGCAAAAGCGGCGCCAGGAAATTGAACAAAAAC
ASCRP3000800	153.5	63	282	339	285	91	92	132	112.5	148	7.6285	5.81503	7.32252	8.75344	7.75777	7.14939	7.16036	7.00336	7.11234	7.46324	P	P	P	P	P	P	P	P	P	P	hsa_circRNA_001035	hsa_circ_0001035	circBase	chr2	-	85554139	85554349	sense overlapping	NM_006464	TGOLN2	AATAGACGGGCCCAGCAAGTCGGGTTCGGAGGCGCAGACCACAAAAGATGTCCCTAATAA
ASCRP3000801	149.5	498	302	147	241	168	170.5	321	448	182	7.5877	8.40272	7.40428	7.3546	7.54031	8.14923	8.25219	8.17974	8.75733	7.793	P	P	P	P	P	P	P	P	P	M	hsa_circRNA_400455		25242744	chr1	-	235409734	235424067	exonic	NM_016374	ARID4B	AATAGAGGAAGAAGATCTAATCATATGCCCTTGATGAGCCTCCCTATTTGACAGTGGGCA
ASCRP3000802	36.5	45.5	34	18	36	21	23	26	26	22	5.25922	5.30129	4.82606	4.52974	5.08741	4.87604	4.98027	4.91322	5.04142	4.6457	P	P	P	A	P	P	P	P	P	A	hsa_circRNA_008608	hsa_circ_0008608	circBase	chr8	-	95897294	95897786	exonic	NM_057749	CCNE2	AATAGCTCAGGAAATCTATGCTCCTAAACTCCAAGAGTTTGCTTACGTCACTGATGGTGC
ASCRP3000804	57.5	81	63	35	51	33	27.5	37	42	29	5.99922	6.15648	5.50352	5.38366	5.44511	5.55147	5.20027	5.31344	5.81674	5.18581	P	P	P	P	P	P	P	P	P	P	hsa_circRNA_002045	hsa_circ_0000399	circBase	chr12	-	49053687	49054402	intronic	ENST00000546701	KANSL2	AATAGTATATATATTTGTCAGGATACGAATCAGGTTCTCTTCAAGTGCTGCCAGGGATCT
ASCRP3000805	87	197.5	130	61	95	61	66	98.5	149	51	6.69625	7.31891	6.34042	6.09308	6.23583	6.56983	6.5994	6.5764	7.44044	5.92834	P	P	P	P	P	P	P	P	P	P	hsa_circRNA_405732		25070500	chr19	-	11521928	11527733	exonic	uc002mrm.2	RGL3	AATAGTTGTTTCTTCAAATTGAAATCCAAAGATCTACTCAAGGCTCCCAGCCCCATTGCC
ASCRP3000806	560	1737	1157.5	256	662	207.5	253	592	1383	375.5	9.94046	9.81959	9.19721	8.25934	9.08321	8.51491	8.96178	9.0902	10.0984	8.94485	P	P	P	P	P	P	P	P	P	P	hsa_circRNA_036272	hsa_circ_0036272	circBase	chr15	-	74738317	74742410	exonic	NM_032907	UBL7	AATATACCTGATGGTCAACTCTCGTTGGTGCCTGCTCACCCAGCCCTCGTCAATGCCATT
ASCRP3000807	46	41	41	30	36	25	23	24.5	23	26	5.60433	5.18713	5.04142	5.18052	5.0689	5.07747	5.01191	4.79001	5.01191	5.05883	P	P	P	P	P	P	P	P	M	P	hsa_circRNA_024529	hsa_circ_0024529	circBase	chr11	+	118943907	118944661	exonic	NM_021729	VPS11	AATATATCCGGTCAGAGTTTACCAGCAGGGATTCACAGAGCTCCGACAAGCAGATTCTAA
ASCRP3000808	97	124	214	171	180	45	49.5	98	76	86	6.86829	6.73514	6.97535	7.56604	7.11616	6.07714	6.19834	6.5994	6.61076	6.68508	P	P	P	P	P	P	P	P	P	P	hsa_circRNA_100940	hsa_circ_0006286	circBase	chr11	+	102076623	102080295	exonic	NM_001130145	YAP1	AATATCAATCCCAGCACAGCAAATTCTCCAAAATGTCAGCCATGAACCAGAGAATCAGTC
ASCRP3000809	108	197	188	53	109	46	59	102	109	67	7.03488	7.32237	6.8097	5.88098	6.43154	6.07714	6.42176	6.63902	7.07502	6.3279	P	P	P	P	P	P	P	P	P	P	hsa_circRNA_024596	hsa_circ_0024596	circBase	chr11	-	119545868	119549475	exonic	NM_002855	PVRL1	AATATCACAGGCGTCCACTCCCAGGTGGTCCAGGTGAACGACTCCATGTATGGCTTCATC
ASCRP3000810	550	300	417	299	309.5	337	238.5	333	185	532	9.90493	7.82876	7.83814	8.52956	7.89198	9.27558	8.84135	8.26115	7.71378	9.46284	P	P	P	P	P	P	P	P	P	P	hsa_circRNA_103887	hsa_circ_0002490	circBase	chr5	+	72370568	72373320	exonic	NM_138782	FCHO2	AATATCAGCAGACTAGAGCAGATTCTTCCAAATGCACAGCTTGTGTTCAGGTGTGTCACG
ASCRP3000811	126.5	53	123.5	82.5	99	40	41	52	70	62	7.34251	5.5014	6.27796	6.4977	6.28846	5.84043	5.83286	5.74502	6.52667	6.26426	P	P	P	P	P	P	P	P	P	P	hsa_circRNA_101699	hsa_circ_0004344	circBase	chr16	-	9023225	9024254	exonic	NM_001286458	USP7	AATATCTGAGGAAGCGGGAGATACAGATGACCCACCAAGAATTACTCAGAACCCTGTGAT
ASCRP3000812	67	46	76	63.5	63	36	36	57	41	59	6.246	5.34454	5.71878	6.17057	5.75218	5.73738	5.70317	5.8596	5.77607	6.16521	P	P	P	P	P	P	P	P	P	P	hsa_circRNA_001810	hsa_circ_0001810	circBase	chr8	-	71071739	71075089	exonic	NM_006540	NCOA2	AATATCTTTACATATGCTTCACAGGCAAGATCACGTCTCTGGATACCAGCACCATGAGAG
ASCRP3000813	28	49	45.5	38	44	27	37	38	31	34	4.82436	5.37615	5.09868	5.53186	5.28782	5.26173	5.68085	5.31344	5.37151	5.38883	P	P	M	P	P	P	P	P	P	P	hsa_circRNA_400413		25242744	chr1	-	224481968	224491559	exonic	NM_002533	NVL	AATATGCCTAGGTATCCCAGATGAAGCATCCAGGGAAAGGAGGTCTGCAAGATGCTCATA
ASCRP3000814	29	36	31	20	28	18	19	24	19	21	4.82436	4.98179	4.79521	4.68736	4.80557	4.72603	4.76899	4.76723	4.53597	4.60676	P	P	P	A	P	A	A	P	A	A	hsa_circRNA_406204		25070500	chr22	+	44394016	44395553	intronic	ENST00000465768	SAMM50	AATATGCTCAAGGAGGAGTTTCACGCTTATGCCTTTGAGAAAACCAGAAACCCATGTTTC
ASCRP3000815	29	28	27	22.5	30	22	23	27	22	23.5	4.92435	4.66857	4.66857	4.85791	4.87931	4.91163	4.98027	4.86948	4.91322	4.95103	P	P	P	A	P	P	P	P	P	P	hsa_circRNA_039183	hsa_circ_0039183	circBase	chr16	+	31885078	31928627	sense overlapping	NM_003414	ZNF267	AATATGCTCTTTGTGTTTGAATAAAGTAGTAATGCATGTAAACAGGAGAGCAGGGGCGGC
ASCRP3000816	56	50	142	141.5	133	62	125	157.5	41	99	5.97036	5.47136	6.45695	7.27983	6.69857	6.61763	7.67053	7.23775	5.7087	6.86541	P	P	P	P	P	P	P	P	P	P	hsa_circRNA_403912		25242744	chr7	-	121769414	121773795	exonic	NM_005763	AASS	AATATGGGCTTGTTGGATGAGATTCTAAAACAGTCACCAGGTGTCAAGATGCTGCAAGTA
ASCRP3000817	74	226	173	54	119.5	53	52	77.5	183.5	58	6.40767	7.48233	6.7229	5.96498	6.54017	6.35106	6.21785	6.27455	7.71378	6.17656	P	P	P	P	P	P	P	P	P	P	hsa_circRNA_039466	hsa_circ_0039466	circBase	chr16	+	56660791	56661024	exonic	NM_175617	MT1E	AATATGTGACTGACAATAAAAACAATTTTGACTTTAAGCTGCTGTTCCTGCTGCCCCGTG
ASCRP3000818	64.5	51	61	74	79	39.5	56	73.5	33.5	63.5	6.18319	5.45501	5.47028	6.3422	5.99092	5.86126	6.36892	6.19768	5.41499	6.27548	P	P	P	P	P	P	P	P	P	P	hsa_circRNA_018100	hsa_circ_0018100	circBase	chr10	-	32141444	32150586	exonic	NM_018287	ARHGAP12	AATATTACTACAGTGCAGACGGATCTCGGTCAGAATGGGAATTGCCAAAGGCAACCACAC
ASCRP3000819	663.5	1495.5	1249.5	404	736	181.5	222	634.5	1028	342	10.3989	9.64614	9.33449	9.04757	9.29752	8.29201	8.70827	9.15974	9.74427	8.81645	P	P	P	P	P	P	P	P	P	P	hsa_circRNA_101869	hsa_circ_0005016	circBase	chr16	+	71954641	71957283	exonic	NM_014761	IST1	AATATTCATCCACCTCAGATACCAGCAACTCCCCCATCGTATGAATCTGTTGCTGATCAG
ASCRP3000820	609.5	185	597	550	587	229	347	556	223	240	10.2088	7.24522	8.30256	9.596	8.88213	8.67918	9.48412	9.01243	7.94758	8.23521	P	P	P	P	P	P	P	P	P	M	hsa_circRNA_018224	hsa_circ_0018224	circBase	chr10	+	38724057	38734535	exonic	NR_024497	LINC00999	AATATTTGGAATTTTCGTATACGTGGATTCCAGAGGGGTGACAGCAAAACAAACAGGACC
ASCRP3000821	549	198	564	558	523	202	295	479	196	204	9.89203	7.32237	8.22053	9.64337	8.66699	8.42877	9.21399	8.80138	7.78397	7.93673	P	P	P	M	M	P	P	P	P	P	hsa_circRNA_082178	hsa_circ_0082178	circBase	chr7	+	128281294	128289036	exonic	NR_024368	LINC01000	AATATTTGGAATTTTCGTATACGTGGATTCCAGAGGGGTGACAGTGAAACAAGCACCTGT
ASCRP3000822	538.5	162.5	410	413	376	154	232	308	145	174	9.85546	7.0945	7.81228	9.09636	8.1654	8.02347	8.77193	8.1217	7.4091	7.71022	P	P	P	P	P	P	P	P	P	P	hsa_circRNA_017202	hsa_circ_0017202	circBase	chr1	-	243222779	243242354	exonic	NR_029401	LINC01347	AATATTTGGAATTTTTGTATACGTGGATTCCAGAGGGGTGACAGCGAAACCTGGACCTAC
ASCRP3000823	60	131	114	55.5	76.5	54	50	60	89.5	50	6.08389	6.83287	6.17623	5.97036	5.96806	6.35106	6.21785	5.94678	6.81675	5.91485	P	P	P	P	P	P	P	P	P	P	hsa_circRNA_406971		25070500	chr7	+	79818266	79842185	exonic	NM_002069	GNAI1	AATCAAAAAGAGCCCTCTCACTATATGCTATCCAGAATATGCAGGTGCTGGTGAATCTGG
ASCRP3000824	69	52	81	72	77	50	44	70	43.5	76	6.2949	5.53082	5.79568	6.32431	5.95958	6.3225	6.03119	6.14565	5.79351	6.53448	P	P	P	P	P	P	M	P	P	P	hsa_circRNA_006868	hsa_circ_0006868	circBase	chr11	-	107260799	107289013	exonic	NM_152434	CWF19L2	AATCAAAACAAGCTCTTTATGAGAATGGCATCTAAGCAGTCCAGAGCGTGAGTCCATTCA
ASCRP3000825	36	50	53	35	38	26	28	34.5	27.5	23	5.18052	5.4251	5.31585	5.4429	5.14426	5.20289	5.23005	5.27297	5.18713	4.91959	P	P	P	P	P	P	P	P	P	P	hsa_circRNA_406267		25070500	chr3	-	42798557	42799843	exonic	NM_144719	CCDC13	AATCAAACACCTCAAAAAGAAAATAGAAGAGGACAGATTTGCCTTCACAGGGCAGGATGG
ASCRP3000826	30	24.5	35	31	35	20	27.5	31	23.5	29.5	4.99843	4.6028	4.8785	5.30007	5.08741	4.80212	5.25922	5.09164	4.94947	5.25922	P	A	P	P	P	A	P	P	P	P	hsa_circRNA_002866	hsa_circ_0002866	circBase	chr19	-	9767222	9771550	exonic	NM_017656	ZNF562	AATCAAATATTCACTGGGATACAAATGGGCCTCAGATAACCCTGTACAAAGGGGAATGGA
ASCRP3000827	69	72.5	69	35	51	43	40	37	40	34	6.34516	6.0216	5.60581	5.40708	5.47244	6.00372	5.83286	5.27297	5.77607	5.37035	P	P	P	P	P	P	P	P	P	P	hsa_circRNA_404971		25070500	chr12	+	20251685	20280587	sense overlapping	NR_040098	LOC100506393	AATCAAGATGGAAACTTCAGGCTACCATACCTGCTTCAACTGTAGGAGAATCTTAGTTCT
ASCRP3000828	80	148	149.5	47	95.5	60	45	135	170.5	73.5	6.53499	6.95844	6.5141	5.74502	6.2422	6.5412	5.97419	7.03762	7.61298	6.44292	P	P	P	P	P	P	P	P	P	P	hsa_circRNA_043614	hsa_circ_0043614	circBase	chr17	-	39738530	39743147	exonic	NM_000526	KRT14	AATCAATACAGCTTCATTATCTGAGTTGCATAAACCCGAGCACCTTCTCTTCACTCAGCC
ASCRP3000829	28	46.5	46	26	39	19	23	28.5	22.5	26.5	4.64762	5.33147	5.18184	5.02083	5.1752	4.72603	5.04433	4.91322	4.87604	5.05883	P	P	P	P	P	A	P	P	P	P	hsa_circRNA_402843		25242744	chr3	+	45744929	45765035	exonic	NM_014016	SACM1L	AATCAATCTGGCATATCACACCTGAAAAATTTTATGTGGAAGCTTGTGATGATGGAGCAG
ASCRP3000830	332	953	699	222	512	144	154.5	333	438	153.5	8.95739	9.11651	8.50825	8.02605	8.64493	7.89905	8.05347	8.25345	8.72297	7.51293	P	P	P	P	P	P	P	P	P	P	hsa_circRNA_404578		25070500	chr1	+	150307405	150312953	exonic	NM_004698	PRPF3	AATCACAAATCTTGTTGAACATCCAGCCCAGCTCAATCCTCCAGGAAGGTGGAGTTAAAA
ASCRP3000831	29	43	41.5	27	36	20.5	30	35.5	27.5	27	4.82436	5.24153	5.02674	5.04797	5.0516	4.68549	5.33385	5.22234	5.07176	4.91959	P	P	P	M	M	M	P	P	M	M	hsa_circRNA_008822	hsa_circ_0008822	circBase	chr19	-	52364156	52390165	exonic	NR_024181	ZNF577	AATCACACCTCATTGCAGTTGAGCATTTTTGTCATCTGCAAATAATTTTAGCCAGGTGGC
ASCRP3000832	90.5	123	142	210	123	351.5	308	1356	240	672	6.72836	6.72518	6.46622	7.93073	6.58394	9.35204	9.28451	10.1023	8.02458	9.84998	P	P	P	P	P	P	P	P	P	P	hsa_circRNA_404514		25070500	chr1	+	53222129	53250725	exonic	NM_024646	ZYG11B	AATCACCAGCAGGAGGAGGCGTCTCCCTATTCCTTACTTGATATCTGCTTGAATTTCTTG
ASCRP3000833	54	27.5	40.5	39	42	50	37	36	31	49.5	5.84963	4.6028	5.09868	5.59888	5.25922	6.28538	5.70317	5.31344	5.37151	5.95804	P	A	P	P	P	P	P	P	P	P	hsa_circRNA_072654	hsa_circ_0072654	circBase	chr5	+	64084777	64100213	exonic	NM_005869	CWC27	AATCAGCTGGAGAAGGAGAAGTGGAGAAGAAATCAGTCAGCCGCAGAAATTTTAGTTTAC
ASCRP3000834	80	165	133	56	88.5	46	54	67.5	123	53.5	6.56983	7.08992	6.37733	6.02456	6.17257	6.07714	6.30862	6.09378	7.22206	6.00858	P	P	P	P	P	P	P	P	P	P	hsa_circRNA_104463	hsa_circ_0082002	circBase	chr7	+	116339124	116340338	exonic	NM_000245	MET	AATCATGAGCACTGCTTTAATAGGATAAACCTCTCATAATGAAGGCCCCCGCTGTGCTTG
ASCRP3000835	30	23	32	38	33	27	24	34	21	33	4.87522	4.39461	4.82606	5.5014	4.98787	5.31706	5.1672	5.20289	4.77252	5.32428	P	A	P	P	P	P	M	P	A	P	hsa_circRNA_076155	hsa_circ_0076155	circBase	chr6	-	35586872	35604935	exonic	NM_004117	FKBP5	AATCCAAACGAAGGAGCAACAGTAGAAAATTGTCAAAAGAGTGGGGAATGGTGAGGAAAC
ASCRP3000836	40.5	32	66	68.5	65.5	32	35	44.5	26	45	5.34691	4.89394	5.58792	6.28291	5.78569	5.48216	5.61663	5.59987	5.16183	5.79611	P	P	P	P	P	P	P	P	P	P	hsa_circRNA_002161	hsa_circ_0001600	circBase	chr6	-	35586872	35614627	intronic	ENST00000540787	FKBP5	AATCCAAACGAAGGAGCAACAGTAGAAAGTGTTTGCTGACTAGCACTTTGGAGAGTGTAT
ASCRP3000837	37	42	86	77	80	33.5	38	63	34	62	5.28165	5.18713	5.88587	6.41895	6.00821	5.55147	5.79048	5.96921	5.46593	6.2371	P	P	P	P	P	P	P	P	P	P	hsa_circRNA_102818	hsa_circ_0008298	circBase	chr2	+	128922303	128928858	exonic	NM_020120	UGGT1	AATCCAAACTTTCTGACATGCCTTTAAAAAGGGCAAGCGACTTGGTAATGAAGGTGGATG
ASCRP3000838	41.5	44.5	37	25	30	22	18	25.5	22	24.5	5.47136	5.27172	4.91641	5.04797	4.84291	4.87604	4.54011	4.81585	4.84459	4.8907	P	P	P	P	P	P	A	P	P	P	hsa_circRNA_103721	hsa_circ_0070649	circBase	chr4	+	110442272	110442782	exonic	NM_006323	SEC24B	AATCCAGAGAAGATCCTAATCAGAGATCAAGTACAAAGATGTTTTTCTACCTACACCGGA
ASCRP3000839	47.5	71.5	115	89	102.5	65	77	81	48	60.5	5.73512	5.95339	6.20226	6.58043	6.3279	6.66816	6.89642	6.30862	5.97036	6.19046	P	P	P	P	P	P	P	P	P	P	hsa_circRNA_102223	hsa_circ_0002279	circBase	chr17	-	79536041	79539114	exonic	NM_017921	NPLOC4	AATCCATTTCCTATTGAAAACCGGGATGTATTGGGTGAGACACAGGACGTAGACAAGTTT
ASCRP3000840	71	66	125	111	119	55	101	165	57	105	6.39458	5.88179	6.31346	6.88731	6.53344	6.4037	7.3109	7.2823	6.24092	6.96461	P	P	P	P	P	P	P	P	P	P	hsa_circRNA_102897	hsa_circ_0003747	circBase	chr2	+	203817281	203826149	exonic	NM_024744	CARF	AATCCCAGTATGTTCCATATGATGGAATCCCATTTGTTAATGCAGATGATCGTTGCCAGC
ASCRP3000841	30	46.5	47.5	35	40	19	22	27	32	21	4.92435	5.36452	5.1924	5.47244	5.1752	4.72603	4.91322	4.91322	5.39227	4.56267	P	P	P	P	P	A	P	P	P	A	hsa_circRNA_405363		25070500	chr15	-	61194520	61195883	intronic	ENST00000335670	RORA	AATCCCTTTTACTAAGAAGGATCACCTGGTGTGCACTCATCTGTGAATTTATGTTGGGCT
ASCRP3000842	54	56	84	38	73	46	33.5	59	71	66.5	5.84963	5.61467	5.84294	5.47244	5.89801	6.09378	5.50458	5.92518	6.51515	6.31618	P	P	P	P	P	P	P	P	P	P	hsa_circRNA_023977	hsa_circ_0023977	circBase	chr11	-	88029300	88045722	exonic	NM_001814	CTSC	AATCCTAAGCCCTCAGGAGGTTGTGTCTTGTAGCCAGTATGCTCAAGTATAAAGAAGAGG
ASCRP3000843	142	353.5	270	110	175.5	69	67	125	207	85.5	7.48488	8.02384	7.28539	6.87609	7.07466	6.71994	6.63854	6.92083	7.86087	6.69393	P	P	P	P	P	P	P	P	P	P	hsa_circRNA_055957	hsa_circ_0055957	circBase	chr2	-	107459490	107460490	exonic	NM_032528	ST6GAL2	AATCCTCAACTCTTCCTTGGGCGAGGAAATAGGTTCATTCTGCCACCCATCTGCATTAAG
ASCRP3000844	40	34	36	27	34.5	23	26	28	24	35	5.37267	4.91322	4.85293	5.04797	4.99994	4.94869	5.04433	4.93697	4.98179	5.49181	P	P	P	P	P	P	P	P	P	P	hsa_circRNA_024834	hsa_circ_0024834	circBase	chr11	+	128638012	128651918	exonic	NM_002017	FLI1	AATCCTCACGATTGAGTGTCAAAGAAGGGAGTCTCCGGTGGACTGCAGCGTTAGCAAATG
ASCRP3000845	103	296	252.5	63.5	153	51	60	83.5	199.5	59	6.95554	7.81163	7.19458	6.12513	6.87096	6.28538	6.44899	6.39458	7.80981	6.16521	P	P	P	P	P	P	P	P	P	P	hsa_circRNA_004528	hsa_circ_0004528	circBase	chr2	+	242195015	242195594	antisense	NM_005336	HDLBP	AATCCTCATTTCTATTCCTGCCCATGGGGATTTGCCTCCTCTAAATCGTGGGCAGTCAAA
ASCRP3000846	51	71	56	38	44	38	47	36.5	46	48	5.78743	5.99017	5.3575	5.53186	5.30738	5.79871	6.08283	5.29028	5.94326	5.86126	P	P	P	P	P	P	P	P	P	P	hsa_circRNA_105042	hsa_circ_0092135	circBase	chrX	-	153924191	153928334	exonic	NM_080612	GAB3	AATCCTGTTTCCAGAGAAGACGAAGAAAGCTACATCGAAATGCTGATGTAGAAGGCCAAT
ASCRP3000847	35	27	76	66	64	96	55	85.5	39	154	5.18052	4.66857	5.68646	6.17723	5.72516	7.25675	6.2792	6.38598	5.69019	7.52407	P	A	P	P	P	P	P	P	P	P	hsa_circRNA_104110	hsa_circ_0008801	circBase	chr6	+	42902212	42903408	exonic	NM_006586	CNPY3	AATCGATTTGCCAAGTGTGTAAATATGTTGCTGTGGAGCTGAAGTCAGCCTTTGAGGAAA
ASCRP3000848	149	684	560	163	326	126	81.5	139	356	103	7.58069	8.75388	8.21058	7.49611	7.96616	7.68181	6.99547	7.05924	8.49198	6.96461	P	P	P	P	P	P	P	P	P	P	hsa_circRNA_102741	hsa_circ_0003497	circBase	chr2	-	63660878	63667005	exonic	NM_015910	WDPCP	AATCTACTCCTCCTGGGTTATGCTCAAGGAAGACTAGAGCTCCTTTTTGGTTCAGGTGTG
ASCRP3000849	32	48	43	27	32.5	37	33	34	28	35	4.99843	5.36452	5.09023	4.9924	4.93697	5.71421	5.48216	5.25922	5.22041	5.45172	P	P	P	M	P	P	P	P	P	P	hsa_circRNA_092460	hsa_circ_0000888	circBase	chr19	+	9448471	9449995	exonic	NM_032497	ZNF559	AATCTAGTTGCAGTAGAGAGATGGCTAATGAATGGCGCTTGATGACAGATGAGTAATGCC
ASCRP3000850	34	55	48	32	44	25	27	31.5	27	25	5.13197	5.58592	5.23005	5.30007	5.3398	5.07747	5.23005	5.07176	5.04142	5.03556	P	P	P	P	P	P	P	P	P	P	hsa_circRNA_083327	hsa_circ_0083327	circBase	chr8	-	10683661	10692285	exonic	NM_017884	PINX1	AATCTCCAAAAACCGTGTTCACTATATGAAATTCACAAAAGGTCGGCGGAAGCAGAAGTG
ASCRP3000851	37.5	50	67	58	62.5	34	28	41	25	26	5.30859	5.47136	5.60581	5.99959	5.7087	5.62737	5.23005	5.47028	5.07176	5.03556	P	P	P	P	P	P	P	P	P	P	hsa_circRNA_405822		25070500	chr19	+	58772216	58775042	intronic	ENST00000595981	ZNF544	AATCTCTGGCAGTAAAATCCAGGAGTCTGCAGTTTCTAAAATCACACAGACTGGAAAGCT
ASCRP3000852	36.5	47.5	54	34	46.5	30	29	56	48	36.5	5.30859	5.4251	5.3575	5.37267	5.3957	5.48216	5.33385	5.8596	5.94326	5.54531	P	P	P	P	P	P	P	P	P	P	hsa_circRNA_054654	hsa_circ_0054654	circBase	chr2	-	56097854	56151298	exonic	NM_001039348	EFEMP1	AATCTGGAAATGAAAATGGAGAGTTCTACCTACGACTAGAACCCTCTGGTCTCTGAGGGA
ASCRP3000853	91	214	172	70	139	55.5	55.5	84.5	134	62	6.73875	7.41517	6.70065	6.28969	6.75887	6.44292	6.29521	6.3756	7.32342	6.26426	P	P	P	P	P	P	P	P	P	P	hsa_circRNA_007623	hsa_circ_0007623	circBase	chr19	-	52543740	52550313	exonic	NM_014650	ZNF432	AATCTGTCCAGTCCACAGGTCCTGGCTACCCTGGGAAGAGACAAGAAGTAAATGAAGAAA
ASCRP3000854	40	53	46	31	44	28	31.5	45	34	27	5.39113	5.54531	5.16183	5.26173	5.3398	5.34099	5.41386	5.61369	5.46593	5.13881	P	P	P	P	P	P	P	P	P	P	hsa_circRNA_404229		25242744	chr9	+	108467877	108510471	exonic	NM_018112	TMEM38B	AATCTTATGTTCCTTTATACCATCTTTATTGTGGCCACAAAGGAGCAGCTGCATTGGCAT
ASCRP3000855	23	33	36	23.5	28	17	21	26	19	21	4.52974	4.87604	4.91003	4.91322	4.84291	4.45936	4.84291	4.86948	4.53597	4.79174	A	P	P	P	P	A	P	P	A	A	hsa_circRNA_406812		25070500	chr6	+	88315634	88321966	exonic	NM_012381	ORC3	AATCTTTGTCTTGTAAGGAGCACCTGACTACGGTACTCGATAAGGTGTGAATGTCACAGA
ASCRP3000856	465	1838.5	1415.5	318	585	390	375	1440.5	1960	677	9.58295	9.91259	9.52261	8.63626	8.86067	9.54025	9.64614	10.1716	10.5846	9.85953	P	P	P	P	P	P	M	P	P	P	hsa_circRNA_010015	hsa_circ_0010015	circBase	chr1	-	12627938	12632881	exonic	NM_004753	DHRS3	AATGAAAAATAAAGAGAGATGGCTTTTGTGAGTTTCCCAACCTCTTTCCCCCACTGAAGC
ASCRP3000857	104.5	100	182.5	111	161	56	69	100.5	98	93	6.9786	6.4811	6.76684	6.91487	6.94894	6.45613	6.70734	6.63176	6.95263	6.77784	P	P	P	P	P	P	P	P	P	P	hsa_circRNA_103522	hsa_circ_0068135	circBase	chr3	+	180685838	180688146	exonic	NM_005087	FXR1	AATGAAAATGGGCTAGGTACAAATTCTGAGCTGTCTAACCCCTCTGAAACGGAATCTGAG
ASCRP3000858	23	41	27	22.5	25.5	21.5	20	27	18	23	4.49177	5.15914	4.70221	4.85791	4.66289	4.91163	4.84291	4.96187	4.4484	4.72057	A	P	P	P	P	P	A	P	A	P	hsa_circRNA_100871	hsa_circ_0023313	circBase	chr11	+	70118278	70176425	exonic	NM_003626	PPFIA1	AATGAAATTGCAAATAAAGATTCTATGCATCGACAGATGATGTGCGAGGTGATGCCGACC
ASCRP3000859	89.5	66	303	305	276.5	160.5	67.5	247.5	192	339.5	6.71743	5.86209	7.41812	8.56941	7.71972	8.09433	6.66508	7.83014	7.76464	8.81126	P	P	P	P	P	P	P	P	P	P	hsa_circRNA_103469	hsa_circ_0004271	circBase	chr3	+	128984391	128985942	exonic	NM_016128	COPG1	AATGAAGAGATGTTACCCAGTATCTTGGTGTTGCTGAAGAGGGTGGCTTTGAGTATAAGC
ASCRP3000860	49	81	73	37	54	31	31	55	53	40	5.71421	6.17523	5.68646	5.48538	5.54428	5.42845	5.38883	5.8146	6.11614	5.63126	P	P	P	P	P	P	P	P	P	P	hsa_circRNA_006899	hsa_circ_0006899	circBase	chr15	+	85180577	85184493	sense overlapping	NR_003654	SCAND2P	AATGAAGATCTCCCGGACTTCAAGGAGATTCAGAAAACGTCCAGTGCAGCCCTGCCTGAT
ASCRP3000861	41	53	73.5	46	55	34	28	37	25	38	5.47136	5.57083	5.71421	5.79525	5.65149	5.62737	5.33385	5.27297	4.94947	5.59789	P	P	P	P	P	P	P	P	P	P	hsa_circRNA_404755		25070500	chr10	-	61865662	61898845	exonic	NM_001149	ANK3	AATGAAGATTTAACCGAGTTACTTAATGGCATGGATGAAGGTGAAGATGCAATGACCGGG
ASCRP3000862	40.5	33.5	37	36	38.5	23	28	36	30	37	5.34691	4.87604	4.93225	5.4429	5.14426	5.07747	5.28165	5.27297	5.26861	5.49181	P	P	P	P	P	P	P	P	P	P	hsa_circRNA_407043		25070500	chr8	+	16955966	16977910	sense overlapping	NM_181723	MICU3	AATGAAGGAAAAGGTACTTAAAACAGATGCTGAGGAACTTGTCTCCAGAAGCTATTGGGA
ASCRP3000863	62	92	169	121.5	136	53	58	97	54	74	6.11406	6.35106	6.68461	7.04401	6.72836	6.37502	6.42176	6.55354	6.11614	6.47625	P	P	P	P	P	P	P	P	P	P	hsa_circRNA_100339	hsa_circ_0000131	circBase	chr1	+	151611363	151641111	exonic	NM_030918	SNX27	AATGACAATGACCTTGCTGTTACCTACTTCTTTCATCAGGAACCACGTGAATGTTGAGGG
ASCRP3000865	39.5	26	36	32	36	21	23	31	24	33	5.39113	4.62246	4.93225	5.30007	5.13334	4.87604	4.98027	5.09164	5.01191	5.37035	P	A	P	P	P	P	P	P	P	P	hsa_circRNA_102607	hsa_circ_0005315	circBase	chr2	-	8910799	8917022	exonic	NM_020738	KIDINS220	AATGACATTAAAAACCATCTACGAAAGGACACTTACCGAAGAAGGCAGATGCAGAGGACC
ASCRP3000866	64	82	152	123.5	134	43	48	75	69	58	6.21073	6.17523	6.53448	7.06032	6.68975	6.00372	6.11891	6.21785	6.48969	6.15175	P	P	P	P	P	P	P	P	P	P	hsa_circRNA_104601	hsa_circ_0084125	circBase	chr8	-	42294506	42295095	exonic	NM_006749	SLC20A2	AATGACGTGAGGAAGAGCACTGTCCATGACCCATGGCTCTGTGAAATCGCCCATCTCCAA
ASCRP3000867	503	6444.5	5143	559.5	1629.5	245	225	412	1387.5	216.5	9.70609	11.4926	11.5307	9.64889	10.6964	8.77104	8.74337	8.55157	10.1023	8.07627	P	P	P	P	P	P	P	P	P	P	hsa_circRNA_001795	hsa_circ_0001795	circBase	chr8	-	42294506	42323435	exonic	NM_006749	SLC20A2	AATGACGTGAGGTTCCGCTGTGTGGCAGCTGATTGCTTCCTTCCTGAGGCTTCCAATCTC
ASCRP3000868	73	91	150	115	121	75	63	82	63	72	6.44403	6.30619	6.53448	6.96769	6.55967	6.87997	6.55098	6.35929	6.3279	6.43071	P	P	P	P	P	P	P	P	P	P	hsa_circRNA_103738	hsa_circ_0006563	circBase	chr4	+	129752887	129773423	exonic	NM_024900	JADE1	AATGAGATGGTGTTCTGTGACAAATGCAACATCTGTGTGCACCAGGCTGCCTGCTGTTTC
ASCRP3000869	132	89	364	322	383	104	88.5	167	183.5	236	7.38829	6.29766	7.64529	8.66983	8.18751	7.37749	7.10397	7.30011	7.70066	8.2135	P	P	P	P	P	P	P	P	P	P	hsa_circRNA_102479	hsa_circ_0004071	circBase	chr19	+	17308600	17311638	exonic	NM_004145	MYO9B	AATGAGCTCAAGTACCTGGACGAGTTCCTGCTCAACAAGGGAGAGGCGCACCTCCTTCTC
ASCRP3000870	905.5	4682	2758	470.5	1502	466	498	1540	2339.5	733	11.0238	11.1453	10.5213	9.3211	10.5287	9.81959	10.1023	10.3319	10.8111	9.95182	P	P	P	P	P	M	P	P	P	P	hsa_circRNA_047713	hsa_circ_0047713	circBase	chr18	+	48584494	48586286	exonic	NM_005359	SMAD4	AATGAGCTTGCATTCCAGCCTCCCATTTCCAATCATCCTGGTCAGCCTGCCAGTATACTG
ASCRP3000871	36.5	34	35	29	33	19	23	23	25	26	5.30859	4.96649	4.8785	5.18052	4.98787	4.64378	4.91322	4.71509	4.98179	4.98179	P	P	P	P	P	A	P	P	P	P	hsa_circRNA_406249		25070500	chr3	+	32180078	32181858	exonic	NM_015141	GPD1L	AATGAGGTGGCTGCAGAGAAGTTCTGTGAGACCACCATCGGTTGCCATGTCAAATCTTAG
ASCRP3000872	44	32	47	38	40	21	23	31	31	31	5.58592	4.87604	5.20745	5.5014	5.1752	4.87604	4.98027	5.0487	5.32188	5.18581	P	P	P	P	P	P	P	P	P	P	hsa_circRNA_104358	hsa_circ_0080035	circBase	chr7	-	44465498	44467302	exonic	uc010kye.3	NUDCD3	AATGAGTTTAAGATTCAGGAGCAGTTCCAGAAAAATCCCGACAGTTACAATGGTGCTGTC
ASCRP3000873	125	170	201	120	138.5	65	68	136	94	92	7.27394	7.15227	6.88954	7.02568	6.74347	6.66816	6.67852	7.01233	6.88303	6.74817	P	P	P	P	P	P	P	P	P	P	hsa_circRNA_102512	hsa_circ_0050463	circBase	chr19	+	34706028	34706566	exonic	NM_015578	LSM14A	AATGATAACAAGAGACAAGTAGGTCGCTCAAGCCCTCAGTTAGACCCTTTGAGAAAAAGC
ASCRP3000874	25	30	24	18	24	16	18	20	21	21	4.7059	4.75303	4.57281	4.52974	4.678	4.36938	4.62441	4.54011	4.62051	4.72057	A	P	P	A	P	A	A	A	A	A	hsa_circRNA_001509	hsa_circ_0001259	circBase	chr22	+	51024958	51033691	exonic	TCONS_00029632	XLOC_014288	AATGATCCAGAAGAGAAGGACAAGTTGACGATTGAGAGGGTTAATGTCAGAGGAGTTGGT
ASCRP3000875	37	50.5	51	43	48	31	35	45.5	27	37	5.23005	5.45501	5.25545	5.68179	5.3957	5.48216	5.48216	5.54325	5.18713	5.5277	P	P	P	P	P	P	P	P	P	P	hsa_circRNA_104613	hsa_circ_0084171	circBase	chr8	+	42914234	42932507	exonic	NM_002027	FNTA	AATGATCGTGCTGTATTGGAGAGAGAAGTCCAGGACAGAGCAGAATGGGCTGATATAGAT
ASCRP3000876	27	29	36	24	30	29.5	26	26	24	21.5	4.73869	4.66857	4.9924	5.09446	4.90362	5.40254	5.10568	4.86948	4.98179	4.68736	P	P	P	P	P	P	P	P	P	P	hsa_circRNA_407234		25070500	chr9	-	123632934	123636251	intronic	ENST00000312189	PHF19	AATGATGATAGGCATCTCAGAGTGGTTGGGGAGATTCAGTGAGTTTTCCTAACATTTCGG
ASCRP3000877	113	48	257	297	274.5	79	238	127	53.5	176	7.07145	5.34454	7.20765	8.52956	7.71721	6.98089	8.83468	6.94093	6.15917	7.72155	P	P	P	P	P	P	P	P	P	P	hsa_circRNA_103525	hsa_circ_0001367	circBase	chr3	+	183361267	183369064	exonic	NM_017644	KLHL24	AATGATGTCCCCAAGGACTAGGCCACGCAGGTGTGGAAATTAAAAGAACACACATATTTT
ASCRP3000878	91	220.5	205	115	142.5	104	95.5	240	179	161	6.74817	7.44969	6.92519	6.96769	6.77696	7.39216	7.25454	7.78222	7.67818	7.59643	P	P	P	P	P	P	P	P	P	P	hsa_circRNA_104205	hsa_circ_0007769	circBase	chr6	+	144086397	144086935	exonic	NM_014721	PHACTR2	AATGCAAAATGCTGGCTCCTCTCATTCAAAAAAAACAACTGGCTCTAAAGCATCAGCTTC
ASCRP3000879	33.5	61	29	20	26	22	22	25	21.5	22.5	5.10288	5.77035	4.70221	4.68736	4.678	5.01489	4.91322	4.81585	4.73869	4.82775	P	P	P	A	P	P	P	P	A	P	hsa_circRNA_011914	hsa_circ_0011914	circBase	chr1	+	41232267	41232646	exonic	NM_001142588	NFYC	AATGCAAGTCAGGGGAAGCCTCGAAGGTGCCTGAAAGAAACCTTACAGGTGCAGCTGAAT
ASCRP3000880	63	94	88	32.5	62	34	38	58	64	60.5	6.19768	6.36863	5.8964	5.35633	5.74412	5.71421	5.74502	5.90284	6.35283	6.21073	P	P	P	P	P	P	P	P	P	P	hsa_circRNA_005704	hsa_circ_0005704	circBase	chr20	+	10536878	10541468	exonic	NM_001009608	SLX4IP	AATGCAGAATTCACAAGATCCAATCCCTTGTCCTTAAAAGTGTGGGAATTTTGCTGTCCT
ASCRP3000881	34.5	37.5	47.5	35.5	36	38	28	42	23	39.5	5.2094	4.99843	5.23005	5.46048	5.08741	5.71421	5.28165	5.47028	4.81243	5.54531	P	P	P	P	P	P	P	P	P	M	hsa_circRNA_406761		25070500	chr6	-	35565024	35614627	sense overlapping	NM_004117	FKBP5	AATGCAGCGGGAAGAACAATGTATTTTATATCTTGGACCAAGGTGTTTGCTGACTAGCAC
ASCRP3000882	86	178	226.5	143.5	159	88	70	133	69	97	6.64912	7.20064	7.05762	7.30316	6.93976	7.13201	6.72836	7.00336	6.48969	6.85069	P	P	P	P	P	P	P	P	P	P	hsa_circRNA_407027		25070500	chr7	-	151167656	151195266	exonic	ENST00000478470	RHEB	AATGCAGCTTTTTTGGAATCTTCTGCTAAAGAAAATCAGGTTCCTCAAGCCAGGACCTAC
ASCRP3000883	38	40	52.5	37	45	22	27.5	41	26	35	5.30859	5.12234	5.30738	5.4429	5.3575	4.94869	5.31223	5.44069	5.10008	5.45172	P	P	P	P	P	P	P	P	P	P	hsa_circRNA_100929	hsa_circ_0007455	circBase	chr11	+	85961337	85967554	exonic	NM_003797	EED	AATGCAGTGTATAAAGGATGACGCTGTCAGTATAGAAAGTGGTACAAACACTGAACGCCC
ASCRP3000884	34	65.5	44.5	28	38	24	29	52.5	32.5	29	5.13197	5.90445	5.14834	5.13881	5.11681	5.13881	5.33385	5.77079	5.4429	5.23261	P	P	P	P	P	P	P	P	P	P	hsa_circRNA_092545	hsa_circ_0001426	circBase	chr4	+	89396991	89415482	exonic	NM_016323	HERC5	AATGCCATCATTGGAAGACTTGAAAGAACTCAGTCCTGATTTGGGAAAATAACCACCTGC
ASCRP3000885	450	314	1630	336	925	154	232	333.5	202	288	9.53138	7.88944	9.75516	8.74236	9.67428	8.02347	8.77193	8.25345	7.83045	8.5773	P	P	P	P	P	P	P	P	P	P	hsa_circRNA_104391	hsa_circ_0080451	circBase	chr7	+	72398922	72400649	exonic	NM_172020	POM121	AATGCCATTACCAGTTCCTACAGCTCCACTCGAGGCATCTCACAGGCGCCATGATAGCAG
ASCRP3000886	101	78	133	96	108	79	85	178	66	125.5	6.91088	6.1196	6.37733	6.69718	6.38138	6.96153	7.03726	7.39417	6.41389	7.22141	P	P	P	P	P	P	P	P	P	P	hsa_circRNA_404980		25070500	chr12	-	26780965	26808785	exonic	NM_002223	ITPR2	AATGCGGAGACATCTGCCAGTGGATCTCCAGACACTTTACTACCATCAGATATGATTCTA
ASCRP3000887	30	31	71	64.5	76	32	54	91.5	34	57	4.84626	4.79174	5.65722	6.17723	5.95222	5.57638	6.33923	6.48916	5.55557	6.09449	P	P	P	P	P	P	P	P	P	P	hsa_circRNA_101102	hsa_circ_0000419	circBase	chr12	+	70193988	70195501	exonic	NM_022456	RAB3IP	AATGCGGAGGACCAAAGCTGACTTATCCTTGTATAATGAATTCCGATTGTGGAAGGATGA
ASCRP3000888	476	3579	2240	439	1162	364	633	1364	1673	592	9.61716	10.7706	10.1867	9.21399	10.063	9.40613	10.5309	10.1045	10.3381	9.61716	P	P	P	P	P	P	P	P	P	P	hsa_circRNA_103054	hsa_circ_0060205	circBase	chr20	-	35312815	35317187	exonic	NM_022477	NDRG3	AATGCTGCCTCCTGTTCTTACCCACCTAAGGAACATGATATAGAAACAACTCATGGTGTG
ASCRP3000889	87.5	206	163	63	114.5	65	50.5	86	201	214.5	6.67711	7.3759	6.63515	6.11684	6.48728	6.69393	6.16488	6.4037	7.819	8.05202	P	P	P	P	P	P	P	P	P	P	hsa_circRNA_403286		25242744	chr5	+	904262	908576	exonic	NM_004237	TRIP13	AATGCTGTCTTGACCCAAATTGATCAGATTAAAAGGTCCTCCTGGCACTGGAAAAACATC
ASCRP3000890	32	33	39	23	35.5	49.5	22	26	27	27	5.07889	4.91322	4.98027	4.82775	4.99994	6.28538	4.76899	4.81585	4.98179	5.05883	P	P	P	P	P	M	P	P	P	P	hsa_circRNA_405339		25070500	chr15	-	50209130	50226379	exonic	NM_024837	ATP8B4	AATGCTGTGGAAGTGAGAGAAGAACTCAGGAAAAAGAGCCTGTGGATTTCTCAGTCAAAT
ASCRP3000891	469	1448	1049	206.5	478	189	237	441	556	249	9.59009	9.61059	9.05957	7.8863	8.55113	8.34503	8.81879	8.67818	8.99034	8.32942	P	P	P	P	P	P	P	P	P	P	hsa_circRNA_406961		25070500	chr7	+	77201159	77202117	intronic	uc010ldr.1	PTPN12	AATGCTTAAAAGTGTACCCACCACTGCGCCCTGTCTGTATTCTTAAATAGCACAGTTTTC
ASCRP3000892	33	83.5	149.5	46	80	43	44	63.5	47	41	5.07889	6.21785	6.50539	5.71512	6.04218	5.96575	5.88587	5.99997	5.94326	5.59789	P	P	P	P	P	P	P	P	P	P	hsa_circRNA_003615	hsa_circ_0003615	circBase	chr11	-	77823695	77832220	exonic	NM_024079	ALG8	AATGCTTTGGACAAAGTGCTGTCTGTCATCGGTGCTGTAAATGCATTGATGGAAAAAAAG
ASCRP3000893	66	542	521	135	272	151	87	96.5	108.5	59	6.22043	8.50693	8.10468	7.20178	7.70896	8.01773	7.06715	6.56197	7.05436	6.17656	P	P	P	P	P	P	P	P	P	P	hsa_circRNA_077760	hsa_circ_0077760	circBase	chr6	-	122779664	122779826	exonic	NM_020755	SERINC1	AATGGAAGAACAACTGAATAAGATACCATGTTTGTGTGGAAGTGCCCCGTGTTTGCTATG
ASCRP3000894	61	73.5	96.5	57.5	70.5	49	37	94.5	40	61	6.06964	5.99997	5.97036	5.99092	5.86951	6.26895	5.61663	6.52145	5.63223	6.22623	P	P	P	P	P	P	P	P	P	P	hsa_circRNA_003661	hsa_circ_0003661	circBase	chr11	+	82917099	82922472	exonic	NM_182603	ANKRD42	AATGGGGTTGTAGCATAGAAGATGTGGACTACAATGGAAACCTTCCAGTGTCTTCATTGG
ASCRP3000895	116	59	381.5	397	351	107	196	272	62	201.5	7.1548	5.69855	7.71675	9.00178	8.06321	7.42233	8.48723	7.94114	6.30588	7.92124	P	P	P	P	P	P	P	P	P	P	hsa_circRNA_003234	hsa_circ_0003234	circBase	chr11	-	13435076	13466728	exonic	NM_032320	BTBD10	AATGTAGAGATCTCAGTTATGGGTGCTACATGTGTGCTTTCAGAGCAGTAGTGTGAGGAA
ASCRP3000896	62	63	78	66.5	75.5	30	32	45	32	36	6.15107	5.7787	5.71878	6.1898	5.92121	5.37267	5.44069	5.56981	5.39227	5.45172	P	P	P	P	P	P	P	P	P	P	hsa_circRNA_001480	hsa_circ_0001480	circBase	chr5	+	43615949	43645612	exonic	NM_012343	NNT	AATGTCAACGGCTTCTGCATATACAGCAGGTGCGAGCCCCTATGGTTAATCCAACATTAG
ASCRP3000897	29	43	38	20	28	15	20	22	20	20	4.87522	5.2107	4.96495	4.60873	4.80557	4.45936	4.76899	4.60676	4.73869	4.56267	P	P	P	A	P	A	A	P	A	A	hsa_circRNA_043472	hsa_circ_0043472	circBase	chr17	-	37885408	37886014	exonic	NM_032339	MIEN1	AATGTCAGCTATTGGCAGTAAAGTGGCGCTACAAACACTAAGTGCCTTTGAGATAGAGAT
ASCRP3000898	43	43	46	29	44.5	23	27	29.5	30	28	5.51408	5.22748	5.16183	5.2262	5.3398	5.01489	5.23005	4.93697	5.32188	5.09023	P	P	P	P	P	P	P	P	P	P	hsa_circRNA_104365	hsa_circ_0080121	circBase	chr7	+	45688268	45701813	exonic	NM_021116	ADCY1	AATGTCATGACCTGCGAGGACGATGACAAGGAGAACCACTGTCGCCGCATCAAGATTCTC
ASCRP3000899	119	305	242.5	103	168	78	116	133	180	93	7.18354	7.84882	7.14464	6.80218	6.99566	6.96153	7.55061	6.99905	7.68859	6.79136	P	P	P	P	P	P	P	P	P	P	hsa_circRNA_006499	hsa_circ_0006499	circBase	chr5	-	102432244	102433485	exonic	NM_017676	GIN1	AATGTCCCACCTTAAGCCCTACATAAGAGAATCCAGTGAACAAGATCAATATTGAACTGT
ASCRP3000900	75	181	163.5	53	113	57	63.5	97	135	65	6.4605	7.22174	6.63854	5.90284	6.45996	6.42904	6.51542	6.58294	7.3109	6.30619	P	P	P	P	P	P	P	P	P	P	hsa_circRNA_016598	hsa_circ_0016598	circBase	chr1	+	224918163	224918276	exonic	NM_152495	CNIH3	AATGTCCCTCTACTTTTCTATCACTTCTGGAGCTGGTGCTGCCAGAATACTCCATCCATA
ASCRP3000901	90	58	141	103	102.5	61	59	109.5	46	66.5	6.69625	5.69855	6.43849	6.79006	6.33477	6.56983	6.42176	6.72336	5.90806	6.34012	P	P	P	P	P	P	P	P	P	P	hsa_circRNA_102036	hsa_circ_0043026	circBase	chr17	+	30689932	30696801	exonic	uc002hhl.1	ZNF207	AATGTCGCAAGGTGGCCGTTACTGATCTTACTTCATCCAGTCTAATAGAATGATGCCAAT
ASCRP3000902	67	61.5	82	66	78	35	40	74.5	30	46	6.27175	5.7787	5.81759	6.23583	5.99092	5.71421	5.79048	6.2371	5.26861	5.8337	P	P	P	P	P	P	P	P	P	P	hsa_circRNA_102903	hsa_circ_0058010	circBase	chr2	-	210962809	211019335	exonic	NM_152519	KANSL1L	AATGTCTGGCTAATGGCATTTACAGGAGGTTTCCAATACTTATCTACAGGAATCGCCATG
ASCRP3000903	55	67	66.5	40	65	35	39	44	43	36	5.94287	5.88179	5.58792	5.59888	5.75218	5.71421	5.74502	5.55965	5.81674	5.49181	P	P	P	P	P	P	P	P	P	P	hsa_circRNA_400678		25242744	chr10	+	127683985	127697119	exonic	NM_145235	FANK1	AATGTGAATGTGAAGGACAGAAATGGAAAGACGCCCCTTATGGAGAGCCCATAAGTAGTG
ASCRP3000904	28.5	52	39.5	21	35	18	21	28	33	21	4.90201	5.53082	5.0516	4.82775	5.0516	4.72603	4.84291	4.8907	5.41499	4.72057	P	P	P	A	P	A	P	P	P	A	hsa_circRNA_055708	hsa_circ_0055708	circBase	chr2	-	97541618	97586999	exonic	NM_001122646	FAM178B	AATGTGAGGTTTCTTTGTGCACATTAAAGTCTTCTTTCAGCATCACTCCAGGAACTGTGC
ASCRP3000905	57	84	129.5	96	114	79.5	52	91.5	77	86	5.95804	6.24664	6.34634	6.71056	6.45311	6.99377	6.2792	6.48272	6.63031	6.66887	P	P	P	P	P	P	P	P	P	P	hsa_circRNA_065768	hsa_circ_0065768	circBase	chr3	+	50000008	50114685	exonic	NM_005777	RBM6	AATGTGATTAGTACTGCTATAACCAGAATTTGGTAGAAAAAGGATTTACTTGTTGGGGCC
ASCRP3000906	23.5	31	31.5	25	28.5	19	19	29	17	22	4.61659	4.91322	4.77954	4.9924	4.78653	4.72603	4.70221	5.02674	4.4484	4.72057	A	P	P	P	P	A	A	P	A	A	hsa_circRNA_054469	hsa_circ_0054469	circBase	chr2	+	47635539	47657080	exonic	NM_000251	MSH2	AATGTTATACAGGCTCTGGAAAAACATGAAGGAGCAAAGAATCTGCAGAGTGTTGTGCTT
ASCRP3000907	476	2613	919	130	573	141.5	136	266	234	190.5	9.61716	10.3353	8.87784	7.15041	8.83783	7.89076	7.82654	7.91627	8.00468	7.84171	P	P	P	P	P	P	P	P	P	P	hsa_circRNA_406821		25070500	chr6	+	109175427	109197553	exonic	NM_032131	ARMC2	AATGTTCAAAGGAACAACATCTTTACCATCTCATCTCAAGAATGGAGGGGTGTGGTGTCT
ASCRP3000908	159	290	341	127	269	83	94.5	212	242	119	7.67642	7.79354	7.57918	7.126	7.68859	7.06572	7.2156	7.63565	8.039	7.14498	P	P	P	P	P	P	P	P	P	P	hsa_circRNA_000917	hsa_circ_0000917	circBase	chr19	+	19603114	19607028	exonic	NM_017660	GATAD2A	AATGTTCCCAACACCAGCCTGCTCGTCAACATCCCACAGTGACATGAAGTCCGAGAGGAG
ASCRP3000909	28	33.5	62	39	49	73.5	23.5	25	30	25	4.92435	4.89394	5.48538	5.5014	5.43291	6.87997	5.01191	4.91322	5.26861	4.91959	P	P	P	P	P	P	P	P	P	P	hsa_circRNA_406750		25070500	chr6	-	30695948	30697798	intronic	ENST00000376389	FLOT1	AATGTTCCCAAGTGTGAGGTCTCAGGTTGGAGCTGAGGAGAATTGCTAGGTTCCTGTGTT
ASCRP3000910	74	108	114	36	74	33	36	53.5	65	35	6.4605	6.57135	6.1865	5.40708	5.92597	5.57638	5.61663	5.82524	6.41389	5.41217	P	P	P	P	P	P	P	P	P	P	hsa_circRNA_102783	hsa_circ_0007532	circBase	chr2	+	97024782	97026448	exonic	NM_015341	NCAPH	AATGTTGACACTCTGGTCCAGCTTCACCTCAAACCAGGCACCAGGGGAAGAAATGATTTC
ASCRP3000911	165.5	165.5	181	87	113	169	136	113	62	128	7.73233	7.10938	6.74414	6.52772	6.45311	8.16314	7.80649	6.78156	6.30588	7.23728	P	P	P	P	P	P	P	P	P	P	hsa_circRNA_004097	hsa_circ_0004097	circBase	chr10	-	46753787	47232156	sense overlapping	NM_031912	SYT15	AATGTTTAGGGGTAAGTCTGCTTTTTTTCTATTTTTAATAAAAAGATATATTACAGAAGA
ASCRP3000912	236	171.5	337	258.5	290	134	186.5	265	105.5	178	8.32912	7.15716	7.55867	8.27658	7.78222	7.81281	8.40237	7.91627	7.02642	7.7312	P	P	P	P	P	P	P	P	P	P	hsa_circRNA_100190	hsa_circ_0006848	circBase	chr1	-	42730785	42744343	exonic	NM_014947	FOXJ3	AATGTTTCCTTAAAGTGCCTCGATCTAAGGATGACCCTGGAAAGGATGACATCTGAACTG
ASCRP3000913	64.5	71	74	32	57	39	41	43	43	34	6.16856	6.01045	5.66956	5.33385	5.63029	5.86126	5.88587	5.52978	5.84629	5.41217	P	P	P	P	P	P	P	P	P	P	hsa_circRNA_091053	hsa_circ_0091053	circBase	chrX	-	71492452	71496084	exonic	NM_001007	RPS4X	AATTAAAAATATTGTGGCAGGATTAATAGCAGCTCGTGGTCCCAAGAAGCATCTGAAGCG
ASCRP3000914	60	195	175	40	120	34.5	37	53	122	39	6.098	7.30544	6.72836	5.56373	6.5443	5.60383	5.61663	5.77079	7.18717	5.61467	P	P	P	P	P	P	P	P	P	P	hsa_circRNA_091412	hsa_circ_0091412	circBase	chrX	-	118750908	118754014	exonic	NM_145799	SEPT6	AATTAAAACAAGAAGCTTTAATTTGGGCTTCCTGTAGACACCCTTTTCCTGCGCAACAGA
ASCRP3000915	337.5	1480	905.5	124.5	363	102	127.5	248	1169	160	8.97928	9.63342	8.85974	7.0768	8.11478	7.3496	7.71538	7.8294	9.87851	7.57868	P	P	P	P	P	P	P	P	P	P	hsa_circRNA_406457		25070500	chr4	-	25193245	25198922	antisense	NR_037934	SEPSECS-AS1	AATTAAAGAGAGTGTTTTAGGGCACTGAACTTCATCTCCTCATTCCTACCCTCCTGGTCT
ASCRP3000916	40	76	48.5	27	41	25	31	42	44	30	5.37267	6.06821	5.26173	5.07319	5.20289	5.20289	5.38883	5.44069	5.87853	5.18581	P	P	P	P	P	P	P	P	P	P	hsa_circRNA_058992	hsa_circ_0058992	circBase	chr2	+	242092890	242122439	exonic	uc002wat.1	PPP1R7	AATTAAATCTTGCCACACTGTCTTGACAGGCGGGTCGAGTCTGAAGAATCCGGCGATGAA
ASCRP3000917	28.5	28	31	32	32	18	24	25.5	19	23	4.79174	4.66857	4.79521	5.32007	4.91641	4.64378	4.98027	4.79001	4.53597	4.79174	P	A	P	P	P	A	P	P	A	P	hsa_circRNA_000028	hsa_circ_0001321	circBase	chr3	-	71100058	71100343	intronic	ENST00000318789	FOXP1	AATTAAGCCAAATGACTAACAGTAATTAAAATGGAAATGGCACAGGGAGGGAAGGCATGT
ASCRP3000918	21	31.5	25.5	19	21.5	19	19	27	20	23	4.39689	4.76899	4.5463	4.57281	4.59685	4.55246	4.62441	4.91322	4.70221	4.79174	A	P	P	A	A	A	A	P	A	P	hsa_circRNA_405354		25070500	chr15	+	56665638	56704634	exonic	NM_198524	TEX9	AATTAAGGCAAAATAACAAGGCGTTTAAATGCAGAATTGCAGGCAAAAACAGCTGACGTG
ASCRP3000919	31	57	42.5	22	31.5	26.5	26	47	34	31	4.87522	5.63126	5.09023	4.76192	4.85957	5.10568	5.23005	5.6361	5.55557	5.28041	P	P	P	P	P	P	P	P	P	P	hsa_circRNA_403615		25242744	chr6	-	45073658	45290704	exonic	NM_181356	SUPT3H	AATTAATCTGAAACTGCTTATCAATAACAGCTGTAGCACTGTGGCTTTTCTCCATGGACT
ASCRP3000920	49.5	43	52	39.5	48	36	36	36	29	30.5	5.73512	5.22748	5.27297	5.58392	5.40821	5.66956	5.70317	5.31344	5.10008	5.25922	P	P	P	P	P	P	P	P	P	P	hsa_circRNA_401099		25242744	chr12	-	123818599	123834988	exonic	NM_018183	SBNO1	AATTACATATGCAGCCCAGATGGTGGAGCCAGGGCAAGATTTACTGCTTGCTGCTTTGAG
ASCRP3000921	45	64	62	48.5	57	48	46	79.5	33	48	5.60433	5.81503	5.48538	5.79525	5.65149	6.21785	6.08283	6.31739	5.46593	5.86126	P	P	P	P	P	P	P	P	P	P	hsa_circRNA_004564	hsa_circ_0004564	circBase	chr2	-	204354306	204356042	exonic	NM_203365	RAPH1	AATTACTGAGAGTTTGGATTCTGACAAGCCCATGGAACCAGTAAAAAGATCTCCTCTTCG
ASCRP3000922	161	514.5	308	80	233	89	97	156.5	248	95.5	7.70735	8.43532	7.44238	6.41895	7.4695	7.1409	7.24649	7.20814	8.06447	6.81248	P	P	P	P	M	P	P	P	P	P	hsa_circRNA_101760	hsa_circ_0038610	circBase	chr16	-	23543977	23563625	exonic	NR_003501	EARS2	AATTCAACAGGCTTCTTGCACCTGGGTGGCCTCCGCACTGCCTTGTACAACTACATCTTT
ASCRP3000923	26.5	27	25.5	20	25	17	17	23	21	26	4.82436	4.62246	4.5463	4.82775	4.54424	4.55246	4.35545	4.81585	4.70221	4.98179	P	A	P	A	M	A	A	A	A	P	hsa_circRNA_001705	hsa_circ_0001705	circBase	chr7	-	47331552	47344601	exonic	NM_022748	TNS3	AATTCAGCAGCTGAGCTGTTGAAGCAGGGGGCAGAACCACGAAGCTGCCCTGAGACGCTC
ASCRP3000924	101	143	171	32	180	29	36	57.5	85	33	6.94015	6.92835	6.69393	5.28041	7.11927	5.31706	5.70317	5.82524	6.75531	5.28041	P	P	P	P	P	P	P	M	P	P	hsa_circRNA_404761		25070500	chr10	+	69881194	69882097	exonic	NM_032578	MYPN	AATTCCACCACCTCAAGTAAGCATGCAAGACGACAGCATAGAAGCTTCTACTTCCATATC
ASCRP3000925	52	64	69	55.5	66	31	40	68	40	57	5.84963	5.84085	5.60581	5.92794	5.81161	5.48216	5.79048	6.1071	5.7087	6.12168	P	P	P	P	P	P	P	P	P	P	hsa_circRNA_102973	hsa_circ_0059074	circBase	chr2	+	242346951	242352836	exonic	NM_014808	FARP2	AATTCCATCAGAAGCACGTGGCCAAAGAATGTGGTGCTTCGCCTAGCTGTAAAATTTTTT
ASCRP3000926	61	88	84	32	55.5	38	43	102	53	48	6.08389	6.29766	5.8596	5.37267	5.57487	5.71421	5.92121	6.63902	6.14565	5.95804	P	P	P	P	P	P	P	P	P	M	hsa_circRNA_023948	hsa_circ_0023948	circBase	chr11	+	85961337	85968638	exonic	NM_003797	EED	AATTCCATCCAAGAGATCCAAATCTTCTCCTGTCAGTAAGTAAAGGATGACGCTGTCAGT
ASCRP3000927	235	83	363	456	422	139	244	371	154	334	8.3168	6.15648	7.65056	9.27088	8.35623	7.86871	8.87375	8.4108	7.50262	8.78561	P	P	P	P	P	P	P	P	P	P	hsa_circRNA_013729	hsa_circ_0013729	circBase	chr1	+	117910084	117957453	exonic	NM_006699	MAN1A2	AATTCCTAGATGGGCAAAGATGGATTGAAGACAACCTTGATTTCAGTGTGGCAACAGCGG
ASCRP3000928	31	35	37	27	32	22	17	23	22	22	4.98027	4.99843	4.96495	5.09446	4.98787	4.94869	4.4506	4.73869	4.70221	4.79174	P	P	P	P	P	P	A	P	P	P	hsa_circRNA_043108	hsa_circ_0043108	circBase	chr17	+	33585669	33588115	exonic	NM_144975	SLFN5	AATTCGGAATGTCTGAAAGAGCAGCAGAAACGCTACTTTCCAGGAGAACATTTCAGGATA
ASCRP3000929	156	145	124.5	51	117	32	40	72	70	60	7.63951	6.93937	6.2705	5.84546	6.5141	5.48216	5.86951	6.1632	6.48969	6.19834	P	P	P	P	P	P	P	P	P	P	hsa_circRNA_101254	hsa_circ_0030051	circBase	chr13	-	41515056	41518061	exonic	NM_172373	ELF1	AATTCTTCCGTTCAGAGTATTAGGAAGAAAAACTAAACCACCACGACCAGATTCCCCAGC
ASCRP3000930	30	64	79	36	50	32	36	31	40	30	4.92435	5.81503	5.76107	5.4429	5.47244	5.5277	5.72243	5.0487	5.7087	5.13881	P	P	P	P	P	P	P	P	P	P	hsa_circRNA_015816	hsa_circ_0015816	circBase	chr1	+	200080329	200090083	exonic	NM_003822	NR5A2	AATTCTTGGTGCTCTTTAGTTTAGGTTGATGACCAAATGAAGCTGCTTCAGAACTGCTGG
ASCRP3000931	26	34	31	20.5	23	33	36.5	35	47	47	4.76723	4.83787	4.73689	4.71874	4.52974	5.57638	5.63513	5.27297	5.94326	5.8337	P	P	P	A	A	P	P	P	P	P	hsa_circRNA_407259		25070500	chrX	+	1404670	1409402	exonic	NM_006140	CSF2RA	AATTCTTTGATTCACTTTTGGACACAAAGAAAATAGATCTGCGAACAGTGGCACCAGCCT
ASCRP3000932	45	30	45	36	42	23	26	38	33	41.5	5.56677	4.7059	5.16183	5.40708	5.23005	5.01489	5.23005	5.29028	5.41499	5.68085	P	A	P	P	P	P	P	P	P	P	hsa_circRNA_004950	hsa_circ_0004950	circBase	chr3	+	196533449	196539722	exonic	NM_002577	PAK2	AATTGAAAAATCCCAACATCGTTAACTTTTTGGACAGCTGAATGCCAAGGGAACAGAAGC
ASCRP3000933	47	47	57	46.5	54	33.5	38	51	36	45	5.71421	5.36452	5.38193	5.81075	5.56373	5.60383	5.70317	5.71878	5.59291	5.73512	P	P	P	P	P	P	P	P	P	P	hsa_circRNA_004752	hsa_circ_0004752	circBase	chr1	+	43239233	43241150	sense overlapping	NM_024097	C1orf50	AATTGAAGACATGCTGATGAATTCATCCGAGCAAATGCCACCAACAAGCTGACAGTCATA
ASCRP3000934	36	36	43.5	31	35	34	36	30	30	36	5.28165	4.98179	5.07747	5.33385	5.03556	5.62737	5.66008	5.0487	5.22041	5.5277	P	P	P	P	P	P	P	P	P	P	hsa_circRNA_001913	hsa_circ_0001913	circBase	chrX	-	19701940	19713859	exonic	NM_031892	SH3KBP1	AATTGAAGTAGAAAATGACTTTCTGCCGGTAGAAAAGGTAGAGGAAGGATGGTGGGAAGG
ASCRP3000935	50.5	63	59	45	49	31	29	43.5	27	36	5.8	5.86209	5.41386	5.73512	5.47244	5.48216	5.38883	5.54325	5.10008	5.41217	P	P	P	P	P	P	P	P	P	P	hsa_circRNA_405819		25070500	chr19	+	58290118	58291514	intronic	uc002qqb.2	ZNF587	AATTGAATGTCATACATCAAATAGCTGCATACATTCCAGGTTGTTGGCATGGAGGGGAAG
ASCRP3000936	85	72.5	321.5	313.5	305.5	94	97	292	108	207	6.611	6.03925	7.50593	8.60948	7.87508	7.20993	7.24649	8.04366	7.07502	7.98962	M	P	P	P	P	P	P	P	P	P	hsa_circRNA_103116	hsa_circ_0001181	circBase	chr21	+	30693541	30702014	exonic	NM_001186	BACH1	AATTGAGAAGCTGGTTGATGATAATTAGAAGCATGCTTTCCACTGAACTTCCCGACAACA
ASCRP3000937	186	126	225	169	179	70	89	114.5	57	81	7.92866	6.79006	7.04565	7.53889	7.11616	6.75019	7.09556	6.79483	6.2185	6.5994	P	P	P	P	P	P	M	P	P	P	hsa_circRNA_407020		25070500	chr7	-	140449086	140494267	exonic	NM_004333	BRAF	AATTGATGACTGGACAGTTACCTTATTCAAACATCAACAACAGGGACCAGGCCCCAAATT
ASCRP3000938	60	80	148	117	132	59	51.5	102	58.5	79	6.05525	6.15648	6.4929	6.98089	6.6448	6.52693	6.23519	6.65055	6.2185	6.56882	P	P	P	P	P	P	P	P	P	P	hsa_circRNA_101868	hsa_circ_0003568	circBase	chr16	+	71954641	71955356	exonic	NM_014761	IST1	AATTGCAAAGAATTACAACGTACCCTATGAACCTGACTCTGTGGTCATGGTTGCTGATCA
ASCRP3000939	37.5	75	59	31	44	48.5	32	37.5	29	31.5	5.33147	6.04982	5.41386	5.2262	5.27297	6.19834	5.38883	5.33266	5.10008	5.25922	P	P	P	P	P	P	P	P	M	P	hsa_circRNA_013128	hsa_circ_0013128	circBase	chr1	+	91973410	91973954	exonic	NM_003503	CDC7	AATTGCAGCTGAACTTCAGTGCCTAACAGTGGCTGGGTGTTAAAAAAGATATTGAGAAGC
ASCRP3000940	64.5	53	112	90	96	44	90	146	39.5	49	6.18319	5.56067	6.16689	6.62398	6.24917	6.07714	7.12858	7.121	5.75841	5.88505	P	P	P	P	P	P	P	P	P	P	hsa_circRNA_404790		25070500	chr10	+	93579026	93602148	exonic	NM_025235	TNKS2	AATTGCCGCGATACCCAAGGCAGACATTCAACACCTTTACATTTAGCAGGTGAATATAAG
ASCRP3000941	125	415	289	45	127.5	43	45	78	136	47	7.28755	8.22351	7.36135	5.74502	6.62909	6.0216	6.01343	6.27455	7.32342	5.79611	P	P	P	P	P	P	P	P	P	P	hsa_circRNA_051241	hsa_circ_0051241	circBase	chr19	+	42363987	42375484	exonic	NM_001022	RPS19	AATTGCCTCATTCGTAAGTACTTTCGCCATCATAGTATTCTCCACCACTGTTCCTTCCAG
ASCRP3000942	60	137	152.5	81.5	97	57	62	107	43.5	80	6.05525	6.86376	6.54842	6.46976	6.24917	6.42904	6.50407	6.7156	5.8337	6.56882	P	P	P	P	P	P	P	P	P	P	hsa_circRNA_104749	hsa_circ_0086564	circBase	chr9	+	20907148	20933102	exonic	NM_017794	FOCAD	AATTGCTGCTTTGACACTAGTCTTGAATACAAGTTCATATCCAGCTTTCAGAGTGGCACC
ASCRP3000943	30	49.5	41	20	29	21	20	26.5	29	24	4.98027	5.48431	5.01638	4.68736	4.84291	4.87604	4.76899	4.93697	5.26861	4.85791	P	P	P	A	P	P	A	P	P	P	hsa_circRNA_101961	hsa_circ_0041671	circBase	chr17	-	5118219	5126751	exonic	NM_207103	SCIMP	AATTGGCCTTCTCTAGAAGACTCTTGATTCCACTGCAATGAGCTGGTGGAGGAATAATTT
ASCRP3000944	206	100	543	558	523	100	102	263	148	259	8.12867	6.44899	8.16657	9.64337	8.67101	7.3327	7.32612	7.89824	7.44707	8.42388	P	P	P	P	P	P	P	P	P	P	hsa_circRNA_403150		25242744	chr4	-	77977114	77987558	exonic	NM_006835	CCNI	AATTGGGATCTTCACACAGCCACACCATTGGATTTTCTTCATATTGTAGCTACAGCAAGC
ASCRP3000945	32	82	32	24	29	20	22.5	30	22	25	4.98027	6.17523	4.79521	4.93697	4.87931	4.72603	5.01191	5.02674	4.84459	4.82775	P	P	P	P	P	A	P	P	P	P	hsa_circRNA_104111	hsa_circ_0005038	circBase	chr6	-	42941740	42942776	exonic	NM_000287	PEX6	AATTGGGCAAGTAGAGATCCTGGAAGGAAGTCCAGAGAAACTGCCCAGAGGTACTTGGAA
ASCRP3000946	31	25	38	37	36	80	29.5	33.5	25	35.5	4.98027	4.57483	4.96495	5.4429	5.03556	7.00355	5.25922	5.18449	5.04142	5.47244	P	A	P	P	P	P	P	P	P	P	hsa_circRNA_103003	hsa_circ_0059545	circBase	chr20	+	18523662	18531819	exonic	NM_006363	SEC23B	AATTGTCATTTATCTTGGTGAGTTGGGCAGATGTACAGAGTCAGCTCAGGCACATAGAAG
ASCRP3000947	26	35	33	25	28	19	18	26	21.5	21.5	4.64762	4.91322	4.76546	4.85791	4.80557	4.72603	4.54011	4.91322	4.66668	4.72057	P	P	P	P	P	A	A	P	P	P	hsa_circRNA_406012		25070500	chr2	-	197986055	197987516	exonic	NM_153697	ANKRD44	AATTGTTAGTAAACAACGGGGCAGATGTTAACATTCAGGCCACTTGGATGTTGTAGCATT
ASCRP3000948	117.5	151.5	290	108.5	264	88	61	112	66	65	7.1612	7.0127	7.36135	6.895	7.66651	7.12652	6.54069	6.76773	6.43294	6.30619	P	P	P	P	P	P	P	P	P	P	hsa_circRNA_001646	hsa_circ_0001646	circBase	chr6	+	144843115	144854396	exonic	NM_007124	UTRN	AATTGTTGCAGAAGTGAAGGATAGGCAGCCAAGGCAATCCCTATTCAACAGAGGAAAATG
ASCRP3000949	30	42	46	33	41	28.5	36	43	26	39	4.92435	5.25922	5.16183	5.33385	5.25922	5.29028	5.59789	5.47028	5.16183	5.56373	P	P	P	P	P	P	P	P	P	P	hsa_circRNA_008640	hsa_circ_0008640	circBase	chr2	-	62100136	62107529	exonic	NM_006430	CCT4	AATTTAAATGGTTCTGGCAAACTGCTCAAGCTGGTGGAGCTGTCTAAGGCTCAAGATATA
ASCRP3000950	40	68.5	56	37.5	48	34	30	45	28	40	5.37267	5.91485	5.37615	5.46048	5.3957	5.62737	5.38883	5.55965	5.22041	5.59789	P	P	P	P	P	P	P	P	P	P	hsa_circRNA_401230		25242744	chr14	-	35036891	35037219	exonic	NM_021249	SNX6	AATTTAGTGGAACTGGCAGAGTTAGAACTGAAGCATGCAAAGGATCTCCTGTATCGAAGG
ASCRP3000951	61.5	66	63	39	60	40.5	71.5	97.5	46	60	6.12513	5.84085	5.50352	5.5014	5.68179	5.89963	6.74257	6.56197	5.87853	6.17656	P	P	P	P	P	P	P	P	P	P	hsa_circRNA_008629	hsa_circ_0008629	circBase	chr10	+	90653627	90665417	sense overlapping	NM_020799	STAMBPL1	AATTTATAACGCCCAAGGATGTGACCTTCTCTTGGATTTTCCTGATTATTATGAGAGGCA
ASCRP3000952	43	29	37	35	36.5	25	31	34	22	40	5.51408	4.75303	4.93225	5.37267	5.11681	5.07747	5.46157	5.20289	4.84459	5.63126	P	P	P	P	P	P	P	P	P	P	hsa_circRNA_407153		25070500	chr9	+	6493825	6499931	exonic	NM_152896	UHRF2	AATTTCAGATGGACCGAGGTGATGAGTTCACATACACTGGAAGCGGTGGTAAAAATCTTG
ASCRP3000953	77	562	392.5	42.5	106	40	36	74	75	49	6.48862	8.53579	7.75399	5.64093	6.38138	5.84043	5.66008	6.17922	6.5994	5.94326	P	P	P	P	P	P	P	P	P	P	hsa_circRNA_029352	hsa_circ_0029352	circBase	chr12	-	125396193	125396954	exonic	uc001ugu.1	UBC	AATTTCATTGCACTTTCCTTTCAATAAAGTTGTTGCATTCCCGTGGGATGCAGATCTTCG
ASCRP3000955	37	31.5	32	29	30.5	32	27.5	28.5	27	32	5.28165	4.89394	4.85293	5.2262	4.96803	5.48216	5.31223	4.93697	5.10008	5.25922	P	P	P	P	P	P	P	P	P	P	hsa_circRNA_402372		25242744	chr2	-	136620176	136622733	exonic	NM_005915	MCM6	AATTTCTCAATTTGGGGGGAAAGAGCTCAGAGATGAGGAACAGACAGCTGAGAGCATTAA
ASCRP3000956	31	56	52	29	42	37	30	35	32	31	5.02674	5.66861	5.28165	5.18052	5.23005	5.75841	5.38883	5.31344	5.41499	5.212	P	P	P	P	P	P	P	P	P	P	hsa_circRNA_102161	hsa_circ_0045194	circBase	chr17	+	61417461	61432751	exonic	NM_025185	TANC2	AATTTCTCTGTGATCCGAGGTGGTTGCCTATCACTATTGTCAAGCAGATAATGCCTACAC
ASCRP3000957	80	208	156	58.5	98	47	63	90	144	70	6.55201	7.38686	6.56578	6.03339	6.26363	6.14633	6.50407	6.48272	7.4091	6.43071	P	P	P	P	P	P	P	P	P	P	hsa_circRNA_100404	hsa_circ_0015379	circBase	chr1	-	176145045	176153828	exonic	NM_022457	RFWD2	AATTTCTTGGCCCCATCTGCTTTGATATGATTGAAGAAGCATACATGACAAAATGTGGCC
ASCRP3000958	33	35	37	33	38	30.5	30	31.5	34	34	5.02674	4.99843	4.94947	5.33385	5.14426	5.50458	5.36452	5.14834	5.50881	5.37035	P	P	P	P	P	P	P	P	P	P	hsa_circRNA_042688	hsa_circ_0042688	circBase	chr17	-	27041298	27043076	exonic	NM_031934	RAB34	AATTTCTTTGTTACGAGCACTTATTTAAGATCTCCAAGGTCATTGTGGTGGGGGACCTGT
ASCRP3000959	36	57	72	32	48	50	36	38	39	35	5.18052	5.66861	5.66956	5.26173	5.3957	6.25169	5.66008	5.37035	5.72516	5.32428	P	P	P	P	P	P	P	P	P	P	hsa_circRNA_008564	hsa_circ_0008564	circBase	chr10	-	70246900	70276600	exonic	NM_152707	SLC25A16	AATTTGAAAAGTGCCTGTATTGCTGGATGCTGTGCCAAAACAACAGTTGCTCCATTGGAT
ASCRP3000960	41	38	28	18.5	22	20	21	25	19	26	5.41386	5.05305	4.73689	4.57281	4.52974	4.87604	4.84291	4.8907	4.53597	5.03556	P	P	P	A	A	P	P	P	A	P	hsa_circRNA_006482	hsa_circ_0006482	circBase	chr16	+	67070541	67116211	exonic	NM_022845	CBFB	AATTTGAAGATAGAGACAGGTCTCATCGGGAGGAAATGGAGGCTTTTGTGGCCACAGGAA
ASCRP3000961	80	115	199	100	187	62	51	61	49	48	6.53499	6.66768	6.88954	6.77784	7.18056	6.59443	6.17988	5.93857	6.02972	5.88505	P	P	P	P	P	P	P	P	P	P	hsa_circRNA_038416	hsa_circ_0038416	circBase	chr16	-	21475023	21475314	exonic	NR_027155	SMG1P3	AATTTGACTACAATTGGAAATGCCAAAAACTCACTAATAGGGGTTGTTGCTGTAGCCCGT
ASCRP3000962	82	122	81.5	40	73	49.5	49	64	52	41	6.55967	6.72518	5.78482	5.53186	5.89801	6.19834	6.13645	6.0097	6.11614	5.66482	P	P	P	P	P	P	P	P	P	P	hsa_circRNA_400038	hsa_circ_0092373	circBase	chr17	+	75085353	75085553	intronic	ENST00000392476	SEC14L1	AATTTGCAGTAACAGGTGTGAGCATTCTAGCAGCAGTTTGATGATCGTATGTCAAGCATG
ASCRP3000963	46	40	42	25	36	24	22.5	29	25	26.5	5.63755	5.12234	4.99994	5.04797	5.08741	5.13881	5.01191	5.00967	4.98179	5.11681	P	P	M	P	P	P	P	P	P	P	hsa_circRNA_406042		25070500	chr2	+	209204860	209207276	intronic	ENST00000264380	PIKFYVE	AATTTGCATATATTATTAAAACCAGTGGCTCTTAGCAGGGGGGTTATTTTTCCTTAGTTG
ASCRP3000964	37	104	68	43	53.5	55	47	41.5	32	41	5.23005	6.52302	5.58792	5.64093	5.57487	6.42904	6.10221	5.45062	5.37151	5.63126	P	P	P	P	P	P	P	P	P	P	hsa_circRNA_407269		25070500	chrX	+	15833799	15836765	exonic	NM_005089	ZRSR2	AATTTGGAACCTCACCTGAGGGGCAATGTATATGTTCAGTACCAGTCATGTTCACGTAAA
ASCRP3000965	172	252	344.5	117	322	95	132.5	237	108	112	7.81847	7.6051	7.5887	6.95263	7.94875	7.22865	7.79808	7.76729	7.0614	7.03194	P	P	P	P	P	P	P	P	P	P	hsa_circRNA_102855	hsa_circ_0057105	circBase	chr2	+	173433468	173460751	exonic	NR_103729	PDK1	AATTTGGAAGCAAAATCACCAGGACAGCCAATACAAGTGGTTTATGTACCATCCCATCTC
ASCRP3000966	34	27.5	31	24.5	32	24	21	30	23	26	5.13197	4.72785	4.79521	4.88421	4.93697	4.98027	4.84291	5.0487	4.98179	4.98179	P	A	P	P	P	P	P	P	P	P	hsa_circRNA_070397	hsa_circ_0070397	circBase	chr4	+	88362980	88370405	exonic	NM_024047	NUDT9	AATTTGTTGCAATAAAAAGGAAAGACTGTGGAGAATGGGCAATCCCAGGGAAATCCTGCA
ASCRP3000967	35	37	48.5	40	50	29	42	56	32	52	5.18052	4.94947	5.1924	5.56373	5.47244	5.31706	5.86951	5.83791	5.26861	5.97036	P	P	P	P	P	P	P	P	P	P	hsa_circRNA_100217	hsa_circ_0008197	circBase	chr1	-	51032748	51061888	exonic	NM_007051	FAF1	AATTTTATAACCTGGGCTTGGGATCTGACAAAGGACTCCAACAGAGCAAGATGTGTCTTG
ASCRP3000968	289	94.5	227	273	228.5	110	157.5	190	79	125	8.68451	6.38483	7.04565	8.3677	7.45532	7.46351	8.08072	7.47856	6.65629	7.18849	P	P	P	P	P	P	P	P	P	P	hsa_circRNA_005433	hsa_circ_0005433	circBase	chr4	+	119529812	119549381	exonic	NR_109983	LOC729218	AATTTTCATATAAGTGGATTCCAGAGGGGTGACAGCAAAACCTGGACCTACCATGAAAGA
ASCRP3000969	87.5	106.5	153	117	146.5	41	55	90	57.5	80	6.69625	6.55278	6.55226	6.98089	6.83287	5.88016	6.30862	6.4665	6.23199	6.56882	P	P	P	P	P	P	P	P	P	P	hsa_circRNA_102786	hsa_circ_0001053	circBase	chr2	-	100078957	100081447	exonic	NM_016316	REV1	AATTTTTAGTGGAGTTGCCATCTATGTTAATGGATACACAGAAGCTCCACCATGAGGCGA
ASCRP3000970	47	97	123	63.5	86.5	134	57	57.5	71	60	5.67521	6.43294	6.27486	6.17057	6.10221	7.81281	6.33923	5.87197	6.47138	6.15175	P	P	P	P	P	P	P	P	P	P	hsa_circRNA_059550	hsa_circ_0059550	circBase	chr20	+	19867164	19983103	exonic	NM_001242581	RIN2	AATTTTTGAAATATCCTTCTTTCAGTGGTGTTGTTGAAAGGGCTTGGCAGCTCCCAAATG
ASCRP3000971	38	31	70	58.5	55	36	71	67	33	49	5.28165	4.79174	5.63803	6.03339	5.58592	5.66956	6.71743	6.1071	5.41499	5.92834	P	P	P	P	P	P	P	P	P	P	hsa_circRNA_002850	hsa_circ_0002850	circBase	chr10	-	123661905	123683844	exonic	NM_007041	ATE1	AATTTTTGAGTCTTTACCAGAGAATGCATCACACAAGTTAGAGGCATGTGGGCACATTCC
ASCRP3000972	41	23	70	55.5	58	23	25.5	32	23	46	5.45062	4.53597	5.63803	6.03339	5.65149	5.13881	5.1672	5.13197	4.91322	5.8337	P	A	P	P	P	P	P	P	P	P	hsa_circRNA_103320	hsa_circ_0064772	circBase	chr3	-	33633886	33686395	exonic	NM_015097	CLASP2	ACAAAAATGGTGTCTCAATCACAGCATAAAAGCTTCGATGATGAAGAATCAGTGGATGGA
ASCRP3000973	37	115.5	65	30	43	31	30	67	82	38.5	5.28165	6.66295	5.52352	5.2262	5.28782	5.48216	5.33385	6.04582	6.70273	5.54531	P	P	P	P	P	P	P	P	P	P	hsa_circRNA_011717	hsa_circ_0011717	circBase	chr1	+	38273472	38275126	exonic	NM_198446	C1orf122	ACAAAACACCTTCAGTAGAGCCTTGATTAAAAGGAAACCTGCAGACTCTCTCGGCCACGC
ASCRP3000974	49	41	45	40	44	39	56	76	23	52	5.78743	5.18713	5.13334	5.56373	5.3398	5.84043	6.36892	6.2371	4.84459	5.99621	P	P	P	P	P	P	P	P	P	P	hsa_circRNA_103687	hsa_circ_0070356	circBase	chr4	+	87593517	87622954	exonic	NM_006264	PTPN13	ACAAAAGAAACTTCAGGTTCTGAGGGAAGCCATGAATGTAGAAGTAAGCCTAGCTGATCC
ASCRP3000975	39	36.5	38	25	32.5	55	35	48	37	97	5.37267	4.96649	4.96495	4.9924	5.03556	6.42904	5.66008	5.6361	5.63223	6.84233	P	P	P	P	P	P	P	P	P	P	hsa_circRNA_405308		25070500	chr15	-	33357157	33384404	intronic	ENST00000561249	FMN1	ACAAAAGACACAGAAGAAAAAGTGGGACTGAAGTACACTGAAGCAGGTTAGCATCAGGAA
ASCRP3000976	59	42	80	67	75	31	53	49	36	39	6.05525	5.18713	5.77519	6.22172	5.92597	5.48216	6.21785	5.66672	5.59291	5.63126	P	P	P	P	P	P	P	P	P	P	hsa_circRNA_077417	hsa_circ_0077417	circBase	chr6	-	99347143	99375698	exonic	NM_012160	FBXL4	ACAAAAGTAGAGGTAAAAGAATGTCACATGTCAGCATTTGTACCTGAAGTCAGCATGCAA
ASCRP3000977	61	139	92	36	64	52.5	61	76	48	47.5	6.13816	6.90105	5.96729	5.46048	5.74412	6.37502	6.44899	6.21785	5.99922	5.8488	P	P	P	P	P	P	P	P	P	P	hsa_circRNA_000242	hsa_circ_0000242	circBase	chr10	-	70864370	70864480	antisense	NM_002727	SRGN	ACAAACACATCCACTAGCTCTGCAAACACATTCAAAGGTATTGACAGCACAACTGTGTTT
ASCRP3000978	32	39	31	24	28	21	19	56	23	60	5.02674	5.05305	4.809	4.9924	4.76723	4.94869	4.62441	5.83791	4.91322	6.21785	P	P	P	P	P	P	A	P	P	P	hsa_circRNA_104083	hsa_circ_0075828	circBase	chr6	+	22020567	22020771	exonic	NR_015410	CASC15	ACAAACAGACAGAAGAAGGAAGTGGCTAATGGATCTGCATTTACTGCTCAACCACATCTA
ASCRP3000979	177.5	78	241.5	227.5	233	86	71	112	112.5	150	7.865	6.10081	7.14464	8.06447	7.4768	7.08568	6.72836	6.76242	7.10397	7.48354	P	P	P	P	P	P	P	P	P	P	hsa_circRNA_008025	hsa_circ_0008025	circBase	chr3	+	76483440	76483669	intronic	ENST00000475034	ROBO2	ACAAACCGAGTCCTCAAAGAGTACAAAGATATAATAAGCTTTCCAATTTGTTGGCACCCA
ASCRP3000980	34	75	51	28.5	40	28	37	48	30.5	39.5	5.13197	6.08247	5.2915	5.2262	5.1752	5.26173	5.66008	5.6361	5.34454	5.61467	P	P	P	P	P	P	P	P	P	P	hsa_circRNA_104317	hsa_circ_0079485	circBase	chr7	-	16341045	16348252	exonic	NM_001101417	ISPD	ACAAACGAGATCTCTATGCGGCTGAATCGATTATTAAGGTGTAGTGACTATGACTTGGAA
ASCRP3000981	192	165	426	362	365	117	174	245.5	239	218.5	7.98375	7.11408	7.86387	8.84904	8.1267	7.5837	8.28678	7.81505	8.02088	8.09934	P	P	P	P	P	P	P	P	P	P	hsa_circRNA_100226	hsa_circ_0005567	circBase	chr1	-	51868106	51874004	exonic	NM_001981	EPS15	ACAAACTTGGATTTTTTCCAGTCTGATCCTTTTGTTGGCAATCTCTTCTCTGAAAGCTGA
ASCRP3000982	36	35	41	23	33	21	20	29	24	30	5.23005	4.98179	5.04142	4.93697	4.98787	4.87604	4.70221	4.96187	4.98179	5.23261	P	P	P	P	P	A	A	P	P	P	hsa_circRNA_404525		25070500	chr1	+	67423741	67428843	exonic	NM_020948	MIER1	ACAAAGAAAATGAAAAAGGAAGGCGACATGCCAATTCATGAACTTCTCAGCCTTTATGGT
ASCRP3000983	29	40	53.5	32	40	47	23.5	30	24	25	4.92435	5.12234	5.30738	5.37267	5.23005	6.21785	5.07747	5.07176	4.98179	4.98179	P	P	P	P	P	P	P	P	P	P	hsa_circRNA_406916		25070500	chr7	+	23163395	23166829	intronic	ENST00000479288	KLHL7	ACAAAGAAGAATGGCTGAAATATAGAAAACGTTGTGTGACGTGATCCTCATGGTCCAGGA
ASCRP3000984	50	85	90	25	51	38	37	38	34	30	5.78743	6.22623	5.92755	4.93697	5.52456	5.81929	5.61663	5.31344	5.50881	5.23261	P	P	P	P	P	P	P	P	P	P	hsa_circRNA_402784		25242744	chr3	+	12182150	12192826	exonic	NM_003178	SYN2	ACAAAGAGATGGGCCAAGTGCTTTCGGGGCAAAAAAGTCCTTGGAGATTATGATATCAAG
ASCRP3000985	76	32.5	58	55	47	48	39.5	41	32	77	6.44403	4.85293	5.43291	5.97036	5.38193	6.14633	5.79048	5.48216	5.34454	6.53448	P	P	P	P	P	P	P	P	P	P	hsa_circRNA_008417	hsa_circ_0008417	circBase	chr5	-	94244955	94259726	exonic	NM_024717	MCTP1	ACAAAGATGCTGGGAAAAGGGATGATTTCATTGGCAGGAACTTTCAGAAAATGAAGTGGT
ASCRP3000986	67	118	106	47	86	40	37	56	88.5	50.5	6.2949	6.69625	6.11684	5.79525	6.11059	5.84043	5.66008	5.83791	6.79656	5.92834	P	P	P	P	P	P	P	P	P	P	hsa_circRNA_058197	hsa_circ_0058197	circBase	chr2	-	217536827	217542954	exonic	NM_000599	IGFBP5	ACAAAGCATTTATTTAATAAAGTTATGCATTCAGTTAGGCCCCTGCCGCAGACACATGGA
ASCRP3000987	46.5	71	124	63	145	63	46	98.5	57	70	5.65817	5.99017	6.28291	6.15782	6.8112	6.61763	6.05091	6.59194	6.14565	6.39172	P	P	P	P	P	P	P	P	M	P	hsa_circRNA_008757	hsa_circ_0008757	circBase	chr4	+	76725286	76726456	exonic	NM_003715	USO1	ACAAAGCCAGCTGACTGAAAAGGACTCTATGATTGAAAATATGGATCTCCAACTTGAGGA
ASCRP3000988	136	148	143.5	83	93.5	60.5	57	84	95	81	7.43712	6.98108	6.46268	6.46432	6.22623	6.52693	6.44899	6.38598	6.89642	6.56882	P	P	P	P	P	P	P	P	P	P	hsa_circRNA_092420	hsa_circ_0002178	circBase	chr15	+	64404771	64415745	exonic	NM_003099	SNX1	ACAAAGTTACAACACAGAGTAAACATCAGTCTCCAAAGATAACTACATCCCTTCTTCCCA
ASCRP3000990	66.5	122	121	56.5	96.5	66	53	63	102	48	6.23519	6.73514	6.27486	6.0097	6.2422	6.66816	6.2792	6.0097	6.97574	5.86126	P	P	P	P	P	P	P	P	P	P	hsa_circRNA_103010	hsa_circ_0059660	circBase	chr20	-	25282854	25290211	exonic	NM_015600	ABHD12	ACAAATACATTTACAAGAGCCCTGAGCTGCCACGGATACTGAGGTTGGGGTGACTCAGTG
ASCRP3000991	27	27.5	27	26	27	17	29	30	19	24	4.82436	4.62246	4.63413	5.13881	4.76723	4.45936	5.25922	5.00967	4.53597	4.79174	P	A	P	P	P	A	P	P	A	P	hsa_circRNA_406822		25070500	chr6	+	109232101	109258202	exonic	NM_032131	ARMC2	ACAAATACCAGAAGAAGCAGCTTAAAGTGAGTAGAAAGAATCTTCTTAATGTCTGCAAAC
ASCRP3000992	650.5	5107	2909	294	857.5	149	175	480	3107	241	10.359	11.2532	10.6178	8.50693	9.56332	7.97708	8.30871	8.80138	11.1792	8.25258	P	P	P	P	P	P	P	P	P	P	hsa_circRNA_407331		25070500	chrX	-	129917520	129943235	intronic	ENST00000370935	ENOX2	ACAAATACTCCTTCAGCTGCACATAAATCAACTCCTCCTCTGTAATGGAACAGCTAGTGC
ASCRP3000993	33	41	36	21	27	34.5	25	38	27	33	5.02674	5.15914	4.8785	4.76192	4.80557	5.64958	5.04433	5.31344	5.10008	5.30738	P	P	P	A	P	P	P	P	P	P	hsa_circRNA_104981	hsa_circ_0007933	circBase	chrX	-	10534927	10535643	exonic	NM_000381	MID1	ACAAATTGAAGATAGCTGATCAGCTTCCTTGGGTTTTGCTGATGACACAAGAGAGCTTTG
ASCRP3000994	53	113	116	56	85	49	49	65	52.5	48	5.84963	6.6436	6.2104	5.9803	6.09378	6.18319	6.11891	6.02824	6.12857	5.88505	P	P	P	P	P	P	P	P	P	P	hsa_circRNA_044796	hsa_circ_0044796	circBase	chr17	+	56780556	56798173	exonic	NM_058216	RAD51C	ACAACAAAGATTGATAGAAATCAGGCCTTGCTTGTTCCTGCATTAGAACACCGAAAAGCT
ASCRP3000995	29	34	28	20	23	19	20	22	23	22	4.98027	4.91322	4.63413	4.76192	4.59685	4.87604	4.91322	4.71509	4.91322	4.79174	P	P	P	A	A	A	A	A	A	A	hsa_circRNA_405238		25070500	chr14	+	58897365	58910893	exonic	NM_014749	KIAA0586	ACAACAAATAGATATTCAGGATTTTTCTAAAGACGTTGCAGTGCAAGTGTTGCCTTTGGA
ASCRP3000996	81	63	115	103	119	46	54.5	89	56.5	110	6.56983	5.84085	6.2104	6.80218	6.53344	6.11198	6.30862	6.4665	6.23199	7.00374	P	P	P	P	P	P	P	P	P	P	hsa_circRNA_100274	hsa_circ_0005371	circBase	chr1	-	93070863	93073284	exonic	NM_005665	EVI5	ACAACACATTGCTGAGCTTGAAATCCAGAACCAGATCAATAGTAACCATCTTCGAAGAGC
ASCRP3000997	80.5	77.5	103	40	95	30	31	54.5	46	30	6.5443	6.09026	6.06606	5.54737	6.23583	5.42845	5.44069	5.78307	5.90806	5.28041	P	P	P	P	P	P	P	P	P	P	hsa_circRNA_000412	hsa_circ_0000412	circBase	chr12	+	58340777	58347472	exonic	NM_033276	XRCC6BP1	ACAACACCACCAGTGCTGTTAACAAAGATAGACACTTTTCTTGCGAAGACTGTAATGGAA
ASCRP3000998	37	106.5	54.5	21	32	23	20	25	25	20.5	5.28165	6.57992	5.34573	4.65145	4.84291	4.94869	4.70221	4.86948	4.91322	4.68736	P	P	P	P	M	P	P	P	P	A	hsa_circRNA_405499		25070500	chr16	-	81124205	81124712	exonic	ENST00000564477	GCSH	ACAACAGAAAATGGCATTGGAACAGTGGGAATCAGCAATTTTGCACAGGTTAAATCATTT
ASCRP3000999	29	38	35	22	29.5	20	21	27	26	21	4.87522	5.05305	4.82606	4.76192	4.85957	4.72603	4.80557	4.86948	5.10008	4.6457	P	P	P	P	P	A	P	P	P	A	hsa_circRNA_404569		25070500	chr1	+	114449617	114450813	exonic	NM_022836	DCLRE1B	ACAACATAACATAAAGATTGGTATCTAAGCAATGGATCCAAGCCCTGGAGGTTGGTGAGA
ASCRP3001000	28	29	42.5	37	41	21	33	37	21	31	4.76723	4.7059	5.09868	5.47244	5.25922	4.64378	5.52978	5.35163	4.62051	5.32428	P	P	P	P	P	M	P	P	A	P	hsa_circRNA_104273	hsa_circ_0006107	circBase	chr6	-	170852688	170858201	exonic	NM_002793	PSMB1	ACAACATCATCGGTGGACTTGATGAAGAAGTACTATACTGGCAATTGCTGGAGAAGATTT
ASCRP3001001	133	69	147	164	143	87	82	144.5	59	110.5	7.38829	5.94405	6.4929	7.48957	6.76773	7.11841	7.01196	7.09942	6.28476	7.04729	P	P	P	P	P	P	P	P	P	P	hsa_circRNA_083957	hsa_circ_0083957	circBase	chr8	+	37971709	37974243	exonic	NM_004674	ASH2L	ACAACCAAAAACAGAGCAGTGCTGTGTCTACTAGTGGGAATTTAAATGGATATTATACCA
ASCRP3001003	44.5	74	56	27	58	26.5	26	37	36	28	5.58592	6.02898	5.39456	5.09446	5.66956	5.20289	5.1672	5.33266	5.53186	5.13881	P	P	P	P	P	P	P	P	P	P	hsa_circRNA_406999		25070500	chr7	+	117874484	117899943	sense overlapping	NM_019644	ANKRD7	ACAACCCAAGAACACCTTTGCACCTAGCCTGTGCTAATGGACATACAGATGTTGTACTTT
ASCRP3001004	30	28	50	51	47	21	25.5	32	24.5	35	4.98027	4.75303	5.2915	5.89317	5.41612	4.94869	5.13608	5.13197	5.01191	5.41217	P	A	P	P	P	P	P	P	P	P	hsa_circRNA_400718		25242744	chr11	-	17118603	17121516	exonic	NM_002645	PIK3C2A	ACAACCCAGATAAACATTATATGATTCCTTCAGGGTTACCAGAACTTACAAGTATTCAAG
ASCRP3001005	29	35.5	60	43	50	48	55	99	28	120	4.92435	5.02083	5.48538	5.65817	5.44511	6.21785	6.32371	6.5994	5.10008	7.13167	P	P	P	P	P	P	P	P	P	P	hsa_circRNA_047274	hsa_circ_0047274	circBase	chr18	+	21645975	21663045	exonic	NM_153211	TTC39C	ACAACGACTAGAGAATGCCATGATGACATTTGAGGAAGAAAAAATGCAGTTGGCATGTGA
ASCRP3001006	34	38	43	32	39	32	36	39	27	52	5.07889	5.12234	5.09023	5.30007	5.14426	5.48216	5.70317	5.40934	5.16183	6.04873	P	P	P	P	P	P	P	P	P	P	hsa_circRNA_403356		25242744	chr5	-	74041502	74046492	exonic	NM_032380	GFM2	ACAACTGAAGCAAGGAATGCCTTAATTGAACAAGTCATGTGGACTTTACCTTGGAGGTTG
ASCRP3001007	31	50	132	67	85	217	60	74	34	47	4.92435	5.45501	6.3587	6.23583	6.12306	8.57629	6.50407	6.21785	5.55557	5.8337	P	P	P	P	P	P	P	P	P	P	hsa_circRNA_101403	hsa_circ_0032649	circBase	chr14	-	75513078	75516421	exonic	NM_014381	MLH3	ACAACTGTGGCTGTGGATGTTGTACTTGAGAATGGCAATTATTTCCAGTCAGAGAAGGAA
ASCRP3001008	35.5	32	36	31	36	54	108.5	118	37	133.5	5.15914	4.89394	4.8785	5.26173	5.08741	6.37502	7.4296	6.85962	5.55557	7.32462	P	P	P	P	P	P	P	P	P	P	hsa_circRNA_103912	hsa_circ_0007747	circBase	chr5	-	92889466	92899169	exonic	NR_021490	NR2F1-AS1	ACAACTTGCAGCTCATCTCTATTGATGCAGGTAGATGAAACTCAAGAGAAAAGGTGTGGA
ASCRP3001009	36	56	44	20	33	26.5	24	24	31	24	5.23005	5.65817	5.13334	4.76192	5.02083	5.26173	4.98027	4.81585	5.32188	4.91959	P	P	P	A	P	P	P	P	P	P	hsa_circRNA_405123		25070500	chr13	-	25463453	25487229	exonic	NM_018451	CENPJ	ACAAGAAAAATTATCTTCCAATGCAAGGTGTTGGAAATCAATAGCTCTTCTAGCCTTTGC
ASCRP3001011	84	36	86	62.5	70	45	41	69	34	75	6.62836	5.02083	5.88587	6.10501	5.8596	6.05742	5.86951	6.14565	5.48538	6.50407	P	P	P	P	P	P	P	M	P	P	hsa_circRNA_102510	hsa_circ_0008030	circBase	chr19	+	34685382	34706566	exonic	NM_015578	LSM14A	ACAAGAGACAAGTAGTTCGATCCTTTGGTACAGAAGACAGACCGACAGATCGTCCAATAC
ASCRP3001012	229	117	308	295	301	142	178	335	124	253	8.28324	6.68508	7.43767	8.50303	7.8392	7.87784	8.32627	8.26475	7.23982	8.36719	P	P	P	P	P	P	P	P	P	P	hsa_circRNA_104807	hsa_circ_0001866	circBase	chr9	-	86293355	86297981	exonic	NM_013438	UBQLN1	ACAAGAGCAGGCCTCAGGATCATTCAGCTCAGCAAACAAATACAGCTGGAAGCAATGTTA
ASCRP3001014	35	25	37	46	42	69	29	41	29	37	5.18052	4.57483	4.96495	5.77255	5.23005	6.7633	5.23005	5.40934	5.22041	5.5277	P	A	P	P	P	P	P	P	P	P	hsa_circRNA_005606	hsa_circ_0005606	circBase	chr16	+	1675973	1682366	exonic	NM_020825	CRAMP1L	ACAAGATCACCAAGTACATCGACTTTGATCATGGAGCTGAAGGTGGTGGATCATCGTCTG
ASCRP3001015	31.5	61.5	59	41	51.5	51	43	50	21	48.5	4.95103	5.80216	5.41386	5.64093	5.51303	6.3225	5.97419	5.71878	4.70221	5.89963	P	P	P	P	P	P	P	P	P	P	hsa_circRNA_104167	hsa_circ_0077535	circBase	chr6	-	106727535	106740981	exonic	NM_004849	ATG5	ACAAGCAACTCTGGATGGGATTGCAAAATGGCATTATCCAATTGGTTTGCTATTTGATCT
ASCRP3001016	33	48	71.5	34	51.5	27	28	44	33	29	5.10288	5.4251	5.66388	5.37267	5.48538	5.29028	5.28165	5.52978	5.46593	5.13881	P	P	P	P	P	P	P	P	P	P	hsa_circRNA_406817		25070500	chr6	-	105243453	105291173	exonic	NM_020771	HACE1	ACAAGCCTTGCTGAAGTTGCTACAACAAATGGTCATAAACTGCTTAGGCAGAAGAAATGT
ASCRP3001017	109	293	202	73	124	50	71	74	132.5	64	7.03964	7.80466	6.91088	6.25422	6.5994	6.25169	6.77389	6.17922	7.3109	6.30619	P	P	P	M	P	P	P	P	P	P	hsa_circRNA_101891	hsa_circ_0005687	circBase	chr16	+	84872027	84872341	exonic	NM_031476	CRISPLD2	ACAAGCTTCGGGGCCAGGTGCAGCCTCAGGCCTCCAACATGGAGTACATGAGCTCAAGCG
ASCRP3001018	156	1158	772	107.5	362.5	125	126	265	457.5	128.5	7.64865	9.38844	8.64493	6.84777	8.11599	7.68181	7.69185	7.92203	8.77193	7.26161	P	P	P	P	P	P	P	P	P	P	hsa_circRNA_407041		25070500	chr8	-	16353301	16372347	sense overlapping	ENST00000518026	MSR1	ACAAGGAAAGAAATCTCTCTGGGCCCTGCTTCTGTTTCTCAAAAGGTTACTTTTGTTGTT
ASCRP3001019	72	143	109	49	77	50	47	97	109	77	6.43071	6.92282	6.12478	5.86951	5.96806	6.23583	6.08283	6.56882	7.04656	6.50407	P	P	P	P	P	P	P	P	P	P	hsa_circRNA_092389	hsa_circ_0000329	circBase	chr11	+	66281876	66287219	exonic	NM_024649	BBS1	ACAAGGAGCTCCTGGTGCTTGACCCCGAGGCCTTCACCATTTTAGCCAAGCTGGTGGTAG
ASCRP3001020	64	80.5	70.5	28.5	55	42	39	55	75	56	6.19768	6.15648	5.66388	5.20289	5.63029	5.96575	5.70317	5.8596	6.58093	6.12168	P	P	P	P	P	P	P	P	P	P	hsa_circRNA_000110	hsa_circ_0000110	circBase	chr1	-	114372213	114377061	exonic	NM_012411	PTPN22	ACAAGGAGTAAGGAGAATTCTCACCAAATGTTCCCAAATCCTTATCCTCAGCTGTGAAGG
ASCRP3001021	25	27	28.5	19	24	21	17	22.5	29	21	4.64762	4.7059	4.71692	4.60873	4.59685	4.76192	4.58888	4.63413	5.16183	4.72057	P	A	P	A	P	P	A	P	P	A	hsa_circRNA_007278	hsa_circ_0007278	circBase	chr3	+	12343019	12353952	intronic	ENST00000397015	PPARG	ACAAGGCCATTTTCTCAAACGAGAGTCAGCCTTTAACGGGTAGATATGTGTTAATAAGCA
ASCRP3001022	28	44	40	22.5	30	21	21	24	30.5	22	4.82436	5.31585	5.06459	4.88421	4.84291	4.72603	4.84291	4.79001	5.32188	4.72057	P	P	P	P	P	P	P	P	P	A	hsa_circRNA_405570		25070500	chr17	+	35783608	35785431	intronic	ENST00000590005	TADA2A	ACAAGGGAAGAAACAATTTTTGTGGGTGATAATGATGATCCCTCTGATAAGCCACCTTGC
ASCRP3001024	44	34	67	49	59	34	29	65	39	38.5	5.56677	4.87604	5.58792	5.86951	5.66956	5.62737	5.28165	6.02824	5.7087	5.61467	P	P	P	P	P	P	P	P	P	P	hsa_circRNA_057753	hsa_circ_0057753	circBase	chr2	-	202195192	202195556	exonic	NM_139163	ALS2CR12	ACAAGTATTTGAAGAATATGTTTCGTACGTATCAGGGAGCTCAAAGAGGCCCATGAAGCA
ASCRP3001025	355	299	544.5	479.5	471.5	251	314.5	587	268	407.5	9.06824	7.8373	8.17084	9.34869	8.52877	8.81126	9.33922	9.07721	8.16406	9.10425	P	P	P	P	P	P	P	P	P	P	hsa_circRNA_102034	hsa_circ_0005397	circBase	chr17	+	30500849	30503232	exonic	NM_018307	RHOT1	ACAAGTCGATGGATTCCTCTCATAAATGAAAGAACAGACAAAGACAGCAGGTTCCTCCCC
ASCRP3001026	76	41	103	103	98	47	52	92	53	80.5	6.47625	5.22748	6.07963	6.81675	6.27548	6.18319	6.2792	6.49583	6.14565	6.59194	P	P	P	P	P	P	P	P	P	P	hsa_circRNA_104072	hsa_circ_0002492	circBase	chr6	-	17665469	17669259	exonic	NM_005124	NUP153	ACAAGTGCAGTCCTCTTGATAGGAGTGGGATAGATATCACAGATTTTCAGGCCAAAAGAG
ASCRP3001027	23	30	40	37	44	27	39	56.5	23	49	4.58888	4.79174	5.06459	5.53186	5.3398	5.26173	5.79048	5.84713	4.91322	5.91485	A	P	P	P	P	P	P	P	P	P	hsa_circRNA_102806	hsa_circ_0008827	circBase	chr2	-	114486977	114493435	exonic	NM_025181	SLC35F5	ACAAGTTGGATATTCCAATGTTCTTTGTGGTTTTTGGCAAATTTGTCATATCAAGAAGCA
ASCRP3001028	25	31	36	31	34.5	19	21	24	19	21	4.678	4.83787	4.86948	5.26173	5.02083	4.72603	4.98027	4.76723	4.70221	4.72057	A	P	P	P	P	A	A	P	A	A	hsa_circRNA_406488		25070500	chr4	-	76852366	76857388	exonic	NM_014435	NAAA	ACAAGTTTACAGTTTCTGGTGATGAACGAGGTTCTGCACCAGTATTGTGGCTCAAGACTC
ASCRP3001029	37	33	24	19	23	18	21	21	19	21	5.28165	4.94947	4.53597	4.71874	4.678	4.72603	4.84291	4.66478	4.53597	4.6457	P	P	A	A	P	A	A	A	A	A	hsa_circRNA_404880		25070500	chr11	-	38891626	38906764	intergenic			ACAATAACATTTCCAAGATAGGAAGAAAGCGAGGGTTCAAAACGGAGAAGATGAAGCTGA
ASCRP3001030	48.5	43	46	35	41	23	29	34	26	32	5.73512	5.27172	5.18184	5.4429	5.25922	5.07747	5.41386	5.22234	5.07176	5.28041	P	P	P	P	P	P	P	P	P	P	hsa_circRNA_030067	hsa_circ_0030067	circBase	chr13	+	41890981	41910892	exonic	NM_024561	NAA16	ACAATACAGAAAAGAAATGTTATGAACAGAAGCAGTACAAAAATGGCCTCAAGTTTTGCA
ASCRP3001031	38	75	66	42	56	32	42.5	46	27	37.5	5.33147	6.04982	5.55659	5.59888	5.59491	5.5277	5.88587	5.58592	5.07176	5.54531	P	P	P	P	P	P	P	P	P	P	hsa_circRNA_030069	hsa_circ_0030069	circBase	chr13	+	41892941	41910892	exonic	NM_024561	NAA16	ACAATACAGAAAAGAGACTTTGGCTATGAAAGGATTAACACTGAACTGTTTAGGAAAAAA
ASCRP3001032	34	35	77.5	62.5	69	28	25	46	37	49	5.13197	4.91322	5.75128	6.14836	5.84294	5.20289	5.04433	5.52978	5.63223	5.88505	P	P	P	P	P	P	P	P	P	P	hsa_circRNA_100642	hsa_circ_0019058	circBase	chr10	+	89653781	89653866	exonic	NM_000314	PTEN	ACAATATTGATGATGTAGTAAGATATTTATCCAAACATTATTGCTATGGGATTTCCTGCA
ASCRP3001033	32	35	29.5	25	26	47	33	95	34	79	5.02674	4.94947	4.71692	5.04797	4.678	6.14633	5.46157	6.52876	5.39227	6.58544	P	P	P	P	P	P	P	P	P	P	hsa_circRNA_405138		25070500	chr13	-	43500471	43538275	exonic	NM_033255	EPSTI1	ACAATCCTCAACATGGGTGGAAGCCAGTCAGAAACTGAAGTCAGACAGAAACAACAACTC
ASCRP3001034	66	77	62	33	45	32.5	36.5	39	27	56	6.246	6.08247	5.4429	5.26173	5.28782	5.46048	5.59789	5.37035	5.10008	6.09449	P	P	M	M	M	P	P	P	P	P	hsa_circRNA_407107		25070500	chr8	-	99676157	99735197	intronic	ENST00000518165	STK3	ACAATCCTTTGAACAAAAGGGATTCTTAACAGATACCACTGAAGGAAGTGCTAGCTGTGA
ASCRP3001035	25	24.5	25	19	24	17	18	21.5	21.5	20.5	4.58888	4.55041	4.61659	4.60873	4.63413	4.64378	4.62441	4.63413	4.84459	4.68736	P	A	P	A	P	A	A	A	A	A	hsa_circRNA_405879		25070500	chr2	-	55433405	55436967	exonic	NM_152385	CLHC1	ACAATGAATACATTTAAGGGCATGACTCTTCAAGAATCCATGAATCTAGATGCTCTCACT
ASCRP3001036	45	75.5	50	36	48	24	27	48	37	30	5.56677	6.07643	5.25545	5.38366	5.37267	4.94869	4.98027	5.66672	5.61467	5.18581	P	P	P	P	M	P	P	P	P	P	hsa_circRNA_103122	hsa_circ_0004339	circBase	chr21	-	34953607	34958487	exonic	NM_017613	DONSON	ACAATGCAAATGCTTAAGACTTCACATGTATCATTCTCCGAGCCTGATATTCCGTCCTCA
ASCRP3001037	42.5	79	66	28	54	44	41	52.5	35	39.5	5.47136	6.11059	5.55659	5.18052	5.56373	6.00372	5.86951	5.78307	5.55557	5.58342	P	P	P	P	P	P	P	P	P	P	hsa_circRNA_103043	hsa_circ_0060134	circBase	chr20	-	34295041	34301018	exonic	NM_004902	RBM39	ACAATGTTTCCAACTCTCTAACATGTTTAACCCTCAAACGTACAGGTTTGCAGATTCCGC
ASCRP3001038	111	379	357	126	161	147	197	2129	338	514.5	7.04729	8.10503	7.62923	7.08355	6.9319	7.93171	8.5011	10.6042	8.43587	9.41634	P	P	P	P	P	P	P	A	P	A	hsa_circRNA_008584	hsa_circ_0008584	circBase	chr18	+	7754370	7755918	intronic	ENST00000332175	PTPRM	ACACAAAACTTGTTCTCCCTCTAGTGTTCCACTTGCACAGGGGTACTTGAATCTAAAACA
ASCRP3001039	56	48	116	95	100	42	38	60	39.5	55	5.97036	5.33147	6.16689	6.66295	6.30558	5.84043	5.57487	5.92518	5.72516	6.04873	P	P	M	P	P	M	M	P	P	P	hsa_circRNA_103317	hsa_circ_0064735	circBase	chr3	-	33441680	33467233	exonic	NM_014517	UBP1	ACACAAGACTGTTCTCTAATTTTTCAGTGATGTCTTGGCATTGCCCATTTTCAAGCAGGA
ASCRP3001040	51	51	59	38	45.5	31	37	51	29	36	5.84963	5.5014	5.44842	5.5014	5.3575	5.46048	5.68085	5.68179	5.22041	5.43291	P	P	P	P	P	P	P	P	P	P	hsa_circRNA_024295	hsa_circ_0024295	circBase	chr11	+	111907996	111910121	exonic	NM_001931	DLAT	ACACAAGTAAAAGGTTTTGAAGTACAGGAAGAAGGTTATCTGGCAAAAATCCTGGTCCCT
ASCRP3001041	347.5	1541.5	1360	252	774.5	244	265.5	683.5	1233	362	9.05043	9.68466	9.44853	8.23185	9.36566	8.76823	9.05275	9.25856	9.94046	8.90779	P	P	P	P	P	P	P	P	P	P	hsa_circRNA_405016		25070500	chr12	+	64485055	64509673	exonic	NM_020762	SRGAP1	ACACAAGTGAAGATGGCCTCCAAATGTTCCCCCTAAGCCCCAGAAACACAGGAAGTCCAG
ASCRP3001042	49	100	83	26	57	36.5	134	112	40	34	5.75039	6.4811	5.81759	5.04797	5.61859	5.73738	7.80649	6.75643	5.77607	5.45172	P	P	P	P	P	P	P	P	P	P	hsa_circRNA_100688	hsa_circ_0020097	circBase	chr10	+	117221450	117278834	exonic	NM_207303	ATRNL1	ACACAATACAATCATGGACCTTGTGCAGTTTTTTGTCACCTTCTTCAGACAGCCTTTTGA
ASCRP3001043	34	29	36	28	32	22	25	27	20	30.5	5.07889	4.7059	4.93225	5.2262	4.87931	4.94869	5.01191	4.93697	4.70221	5.16586	P	A	P	P	P	P	P	P	A	P	hsa_circRNA_000483	hsa_circ_0000483	circBase	chr13	+	50054354	50057699	exonic	NM_031915	SETDB2	ACACAATGGGAAAAAAATGAACAAAATGTGCATGTCTTCAACTGACAGCAAGGAATGCCA
ASCRP3001044	67	53	125	119.5	108	41	41.5	75.5	46	49	6.30862	5.53082	6.29306	7.02032	6.39344	5.88016	5.90445	6.22623	5.94326	5.91485	P	P	P	P	P	P	P	P	P	P	hsa_circRNA_406747		25070500	chr6	+	25450125	25472749	exonic	NM_017640	LRRC16A	ACACAATTAACCTTGCTGGCAACCCACTGGAGGATAGAGGAGAATCATGAAAAAAGTCTC
ASCRP3001045	54	79	69.5	32	53	31.5	31	50	34	41	5.94287	6.1196	5.61369	5.33385	5.54428	5.46048	5.48216	5.69855	5.50881	5.63126	P	P	P	P	P	P	P	P	P	P	hsa_circRNA_101363	hsa_circ_0006393	circBase	chr14	+	62187099	62188541	exonic	NM_001530	HIF1A	ACACACAGAAATGGATAAGTTCTGAACGTCGAAAAGAAAAGTCTCGAGATGCAGCCAGAT
ASCRP3001046	580	481	2792	466.5	1698	235.5	460	716	301.5	359	10.035	8.37126	10.5395	9.30955	10.8034	8.71258	9.94422	9.30245	8.30324	8.88788	P	P	P	P	P	P	P	P	P	M	hsa_circRNA_045234	hsa_circ_0045234	circBase	chr17	+	61882430	61884014	exonic	NM_007372	DDX42	ACACACAGCCCACTCCAATACAGTGCCAGATTGACTATCCACCATTTGAAAAAAACTTTT
ASCRP3001047	282	163	276	160	223	84	119.5	235	164	182.5	8.62357	7.08479	7.31105	7.43753	7.41503	7.06572	7.60399	7.76021	7.57439	7.7784	P	P	P	P	P	P	P	P	P	P	hsa_circRNA_405815		25070500	chr19	-	57967026	57967550	sense overlapping	NM_020633	VN1R1	ACACACCATCATGGGATACCTCAGACAATGGCAGCTTTTGGATTGAAATATTTGCTGAAT
ASCRP3001048	36	69	60.5	25	40	24	31	35	24.5	20	5.15914	5.96806	5.49608	4.93697	5.20289	5.13881	5.44069	5.27297	4.94947	4.6457	P	P	P	P	P	P	P	P	P	A	hsa_circRNA_000445	hsa_circ_0000445	circBase	chr12	-	118583263	118583380	antisense	NM_002567	PEBP1	ACACAGATCTCAGGTTTCTATTTTTATTCAACTACAAGCAAACAGCACAATTAATGCAAC
ASCRP3001049	47	39	47	35	42.5	32.5	29	43	29	47	5.67521	5.09164	5.16183	5.42174	5.30738	5.55147	5.25922	5.49608	5.16183	5.88505	P	P	P	P	P	P	P	P	P	P	hsa_circRNA_003233	hsa_circ_0003233	circBase	chr2	-	9675962	9683414	exonic	NM_003183	ADAM17	ACACAGATGGGGCCGAATATAACATAGAGAGAAGCTTGATTCTTTGCTCTCAGACTACGA
ASCRP3001050	29.5	42	40	20	30	26	19	27	24.5	21	4.90201	5.12234	5.04142	4.68736	4.87931	5.23005	4.54011	4.84375	5.01191	4.72057	P	P	P	A	P	P	A	P	P	A	hsa_circRNA_405899		25070500	chr2	+	63832532	63832739	intronic	ENST00000233114	MDH1	ACACAGGGTTGATTTAGTGATTTGCACAGGTCACTCTATTTTATTTTTGTTGCCTGATGA
ASCRP3001051	108.5	94	211	169	189	85	97	136	72	169	7.03964	6.39229	6.95496	7.54817	7.19573	7.10187	7.24649	7.01233	6.48969	7.65295	P	P	P	P	P	P	P	P	P	P	hsa_circRNA_102658	hsa_circ_0007385	circBase	chr2	-	32142994	32157204	exonic	NM_015955	MEMO1	ACACAGTATTGAAATGCATTTGCCTTATACAGCTAAAGCCATGGAAAGCCATGCAGGATA
ASCRP3001052	33	30	27	20	29	19	20	27	23	22.5	5.07889	4.76899	4.66857	4.76192	4.85957	4.55246	4.76899	4.98787	4.84459	4.76192	P	P	P	A	P	A	A	P	P	P	hsa_circRNA_001066	hsa_circ_0000627	circBase	chr15	+	72789131	72848248	sense overlapping	NM_005744	ARIH1	ACACAGTTATTGCATATTGGGTACTTCCAGAAGTATGAATTCAGTGATGCAAAGGACAGG
ASCRP3001053	23	26	30	24	26.5	18	22.5	21.5	17.5	23	4.34135	4.57483	4.76546	4.9924	4.74409	4.45936	4.87604	4.57483	4.57281	4.85791	A	A	P	P	P	A	P	A	A	P	hsa_circRNA_102117	hsa_circ_0000782	circBase	chr17	-	47388673	47390207	exonic	NM_014897	ZNF652	ACACATGAAAACACACACTGTGTGTTTCCTGTAACAAATCGTTCAAGAAACTCTGGTCCC
ASCRP3001054	36.5	91.5	74.5	26	41	23	28	33	27	75	5.25922	6.37502	5.72516	5.09446	5.1752	5.01489	5.31223	5.27297	5.04142	6.50407	P	P	P	P	P	P	P	P	P	P	hsa_circRNA_405408		25070500	chr15	-	82218013	82218366	exonic	TCONS_00023758	XLOC_011550	ACACATGAAGAGAAAATGGATGTAATAACCAAGGACTGCCTGATAGGGCCAGAAAGGATG
ASCRP3001056	28560	72210	65646	60629.5	43666	38035.5	59520	97283.5	43786	68342.5	15.874	15.7967	15.7967	15.947	15.7441	15.5267	15.8404	15.5267	15.8404	15.664	P	P	M	M	M	P	M	P	P	M	hsa_circRNA_101010	hsa_circ_0025395	circBase	chr12	+	9073580	9074346	exonic	NM_004426	PHC1	ACACCACCTCCCCACCCCTCAACCAGTCTCAGGCCCAGATGTATCTACGGGCCACAATTG
ASCRP3001057	104	62.5	212	212	191	88	206	216	91.5	205	6.96384	5.79351	6.97535	7.93624	7.22624	7.14939	8.60102	7.67571	6.84422	7.95438	P	P	P	P	P	P	P	M	P	P	hsa_circRNA_100033	hsa_circ_0009581	circBase	chr1	-	8555122	8601377	exonic	NM_012102	RERE	ACACCACTCTGAATGCACTGAACACAAGGGAAGTGTAACATCTCCCATTTTTCTGACATA
ASCRP3001058	38	35	39	28	33	22	29	27	24	26	5.28165	4.98179	4.9924	5.13881	4.95103	5.01489	5.28165	4.91322	4.91322	5.03556	P	P	P	P	P	P	P	P	P	P	hsa_circRNA_100995	hsa_circ_0024913	circBase	chr11	-	134054531	134055421	exonic	NM_015261	NCAPD3	ACACCAGCAGAGGAGCAGCCGATATTTAAATAAGGCTTTTCATATCTGGTCCAAGAAAGA
ASCRP3001059	318	77	580	500	486	322	664	755	152.5	1644.5	8.88874	6.04982	8.26209	9.4138	8.57856	9.19721	10.659	9.36347	7.48997	11.1329	P	M	P	P	P	P	P	P	P	P	hsa_circRNA_007444	hsa_circ_0007444	circBase	chr5	+	95091099	95099324	exonic	NM_014899	RHOBTB3	ACACCAGGAAAGAAAAAATGCCTGTCTTAAAGGCTGAAGCGTCACATTATAACTCTGACT
ASCRP3001060	529	1972	1427	419	709.5	280	395	1710	1369	791.5	9.81959	10.0283	9.53683	9.11517	9.22545	8.99213	9.7191	10.4294	10.0753	10.0601	P	P	P	P	P	P	P	P	P	P	hsa_circRNA_004466	hsa_circ_0004466	circBase	chr12	+	112303053	112308984	exonic	NM_003668	MAPKAPK5	ACACCCCAGTTCACCCCTTATTATGTAGCACCCCAGGAAACTTCCATTTTAGAAGAATAC
ASCRP3001061	23	22	33.5	30	32.5	22	23.5	29	22	31	4.58888	4.3484	4.85293	5.26173	4.93697	4.94869	4.94791	5.07176	4.77252	5.23261	A	A	P	P	P	P	P	P	P	P	hsa_circRNA_401899		25242744	chr17	+	79653341	79655857	exonic	NM_004712	HGS	ACACCTACCAGATCATGAAGGTGGAGGAGCAAAATATGCTGTGAATTCCATCAAGAAGAA
ASCRP3001062	1321	12248	8478	772	1948.5	362	559	2293	5598	824	11.7845	12.6167	12.3087	10.1867	11.0564	9.40109	10.3165	10.6494	12.2527	10.1505	M	P	P	P	P	P	P	P	P	P	hsa_circRNA_000025	hsa_circ_0000025	circBase	chr1	-	21295966	21307720	exonic	NM_003760	EIF4G3	ACACCTACTCCTCCTCAGTTTTTCCAGAGGCCTCAAATACAGCCTCCTAGAGCTACCATC
ASCRP3001063	61	146.5	228	38	72	58	50.5	71	75	44	6.13816	6.95379	7.05436	5.53186	5.89801	6.45613	6.21785	6.14565	6.5994	5.73512	P	P	P	P	P	P	P	P	P	P	hsa_circRNA_405492		25070500	chr16	-	72651081	72651452	exonic	ENST00000570152	AC004158.2	ACACCTAGATTTCTTCCTGCGTGAATCCAGTTGAGAACCTTTTTGTGATGAAAACGAGAT
ASCRP3001064	39.5	39	57	42	48	34	67	62	25	32	5.39113	5.15914	5.42174	5.65817	5.41612	5.62737	6.63854	5.99017	4.98179	5.32428	P	P	P	P	P	P	P	P	P	P	hsa_circRNA_104785	hsa_circ_0087104	circBase	chr9	-	39165929	39178357	exonic	NM_033655	CNTNAP3	ACACCTATTATTTTGGAGAATCTGAGGTGGTTTATTTTGATGGACAAAGTGCTCTGCTGT
ASCRP3001065	337	1748.5	1470.5	239	579	295.5	333	1565	1182.5	466	8.97928	9.83004	9.58295	8.14991	8.85154	9.07289	9.42584	10.3474	9.89552	9.28088	P	P	P	P	P	P	P	P	P	P	hsa_circRNA_034804	hsa_circ_0034804	circBase	chr15	+	42579888	42589854	exonic	NM_198141	GANC	ACACCTCTCAGGTTCCTCTCCTGGCTGAAATTTATGGTATAGAAGGAAACATTTTCAGGC
ASCRP3001066	25	26	41	33	37	18	23	28	22	26	4.64762	4.49177	5.06459	5.33385	5.14426	4.64378	5.04433	4.91322	4.84459	4.91959	P	A	P	P	P	A	P	P	P	P	hsa_circRNA_102047	hsa_circ_0000759	circBase	chr17	-	35640167	35646430	exonic	NM_198838	ACACA	ACACCTGAAGACCTTAAAGCCAATGCAGACTTTGAAATACTCGTGGGATATGAAGTGGAG
ASCRP3001067	39	58	56	44	49	31	35	53	37	43	5.33147	5.66861	5.39456	5.71512	5.47244	5.48216	5.61663	5.77079	5.59291	5.73512	P	P	P	P	P	P	P	P	P	P	hsa_circRNA_406466		25070500	chr4	-	39843567	39851272	exonic	NM_001100399	PDS5A	ACACCTGTAAAGAATATTGACCCAGTAAAGAATAAGGTGCCTATGGTTCATGCTTGAAGT
ASCRP3001068	46.5	48	72.5	54.5	62.5	40	38	76	48.5	52.5	5.65817	5.37615	5.6225	5.92794	5.7655	5.88016	5.74502	6.25673	5.94326	5.98334	P	P	P	P	P	P	P	P	P	P	hsa_circRNA_104571	hsa_circ_0083694	circBase	chr8	+	25156459	25159970	exonic	NM_024940	DOCK5	ACACCTGTGGACTCCGAAGACCTTTTGGAGTGGCAGTCAATCCTGCAGAACCTCGATTTG
ASCRP3001069	36	50.5	65	37	41	35	30	37	31	33	5.2094	5.45501	5.50352	5.4429	5.20289	5.62737	5.36452	5.35163	5.26861	5.41217	P	P	P	P	P	P	P	P	P	P	hsa_circRNA_004187	hsa_circ_0004187	circBase	chr14	-	78023383	78043258	exonic	NM_004863	SPTLC2	ACACGAAGGCCCTGGAAGAAAATTCTCATCCTTGTGGAAGGAATATATAGGTATACAGGG
ASCRP3001070	48	90	39.5	28	32	24	24	33	29	25	5.67521	6.31467	5.02674	5.13881	4.91641	5.01489	5.04433	5.10847	5.22041	4.98179	P	P	P	P	P	P	P	P	P	P	hsa_circRNA_104899	hsa_circ_0088251	circBase	chr9	+	119109304	119130033	exonic	NM_002581	PAPPA	ACACGGGTAGAGACGGGACCCAGCGTCACAGTGACCTGTACAGAGGGCAAGTGGAATAAG
ASCRP3001071	32.5	57	40.5	23	34	21.5	26	35.5	28	26.5	4.99843	5.66861	5.07747	4.93697	5.02083	4.91163	5.10568	5.25922	5.16183	5.03556	P	P	P	P	P	P	P	P	P	P	hsa_circRNA_068293	hsa_circ_0068293	circBase	chr3	+	183901269	183901879	exonic	NM_004068	AP2M1	ACACGTGTGACTTCGTCCAGTTACAAACCCAATAAACTCTGTAGAGTGGAGTGCCATTCG
ASCRP3001072	47.5	35.5	45	21	43	28.5	22.5	29	27	26	5.6225	4.99843	5.09868	4.52974	5.25922	5.46048	4.94791	5.02674	5.16183	5.03556	P	P	P	A	P	P	P	P	P	P	hsa_circRNA_404778		25070500	chr10	+	76315125	76360251	sense overlapping	NM_001123	ADK	ACACTATAATGGCTACAGGTGTCAGATCCAGCTAGCAGTGCCATAAGCCAGAATTATAGA
ASCRP3001073	33	66.5	54	44	56	60	32.5	35	35	35	5.02674	5.82694	5.2915	5.65817	5.58592	6.51094	5.36452	5.20289	5.53186	5.37035	P	P	P	P	P	P	M	P	P	P	hsa_circRNA_406697		25070500	chr5	-	150075067	150076453	exonic	NM_018047	RBM22	ACACTATATGTTGGTGGTCTAGGTGATACCATTACTGAGACAGATTTAAGGCCTGCCCAT
ASCRP3001074	65	109	121	78	101.5	64	60	103	64	76	6.22043	6.58544	6.25422	6.41895	6.32371	6.60632	6.42176	6.63902	6.38368	6.5183	P	P	P	P	P	P	P	P	P	P	hsa_circRNA_103350	hsa_circ_0065220	circBase	chr3	-	47468936	47470160	exonic	NM_012235	SCAP	ACACTCAAAGTATGTGGGTGCCCCGGTGGCTTATGTCCAGCAGATATTTGTGAAGTCCTC
ASCRP3001075	639	987	861	151.5	369	149	180	182	258	137.5	10.3107	9.17234	8.77982	7.38801	8.14601	7.97708	8.35886	7.41122	8.11859	7.36456	P	P	P	P	P	P	P	P	P	P	hsa_circRNA_008913	hsa_circ_0008913	circBase	chr16	-	75636982	75656362	exonic	NM_012091	ADAT1	ACACTCCCTCAGGTCGATGGCCAGGTGGTCTTCATAAACTATACTGCCTTGTGATGCCTC
ASCRP3001076	38	93	104	38	63	27	25	44	47	37.5	5.15914	6.36863	6.06606	5.48538	5.75218	5.20289	5.13608	5.52978	5.97036	5.54531	M	P	P	P	P	P	P	P	P	P	hsa_circRNA_004070	hsa_circ_0004070	circBase	chr1	-	46751033	46752171	exonic	NM_006369	LRRC41	ACACTCTCCTACAATGAGTGTGACATGTTGGCGAGCCAAGTTTATGGAGGCCTTTTTTTC
ASCRP3001077	119.5	150	280	203	233	53	76	121	134.5	92	7.20781	6.99207	7.31378	7.84234	7.48434	6.28538	6.85132	6.88038	7.32881	6.76773	P	P	P	P	P	P	P	P	P	P	hsa_circRNA_008805	hsa_circ_0008805	circBase	chr17	+	36614345	36619623	exonic	NM_001199417	ARHGAP23	ACACTCTGGAGCTGTCTATCATGCCCAAGGACGAGGACATCCTCCAGCTGCTGCCACTGG
ASCRP3001078	39	49.5	96	90	86	82	69	78.5	32.5	59	5.28165	5.4429	6.00222	6.63588	6.12306	7.0205	6.69463	6.28291	5.4429	6.12168	P	P	P	P	P	P	P	P	P	P	hsa_circRNA_104493	hsa_circ_0082413	circBase	chr7	+	131113791	131113904	exonic	NM_013255	MKLN1	ACACTGAAAAAGAGAGACTGTTTATTTGTTTGGTGGCTGGGATGGAACACAAGATCTTGC
ASCRP3001079	43	49	76	35.5	62	27	34	48	40	34	5.51408	5.40934	5.69855	5.46048	5.71695	5.26173	5.52978	5.66672	5.7087	5.37035	P	P	P	P	P	P	P	P	P	P	hsa_circRNA_031939	hsa_circ_0031939	circBase	chr14	-	52977957	53011089	exonic	NM_020784	TXNDC16	ACACTGAACATTCACCTGTTTATTAAGACAATGAAAGCACCTCTGTTGATAACATAGATC
ASCRP3001080	31	47	55	34	45	34	26	34	28	32	4.92435	5.34454	5.37035	5.37267	5.3398	5.62737	5.04433	5.23516	5.22041	5.32428	P	P	P	P	P	P	P	P	P	P	hsa_circRNA_067864	hsa_circ_0067864	circBase	chr3	-	167422629	167438061	exonic	NM_007217	PDCD10	ACACTGAGAGCCGCTTTCATCAAGATCAGTGTGTTTTTTGTGTCCAATTCTTTTATCACC
ASCRP3001081	63	54	72.5	58	59	44.5	53	75	41	65	6.11406	5.59987	5.66388	6.0097	5.63803	6.0216	6.2792	6.21785	5.81674	6.3279	P	P	P	P	P	P	P	P	P	P	hsa_circRNA_071374	hsa_circ_0071374	circBase	chr4	+	166141085	166160051	exonic	NM_007246	KLHL2	ACACTGCAGAAATTCAGGTTACAGAAGAAAATGTACAGATGCACAAAGCAGGGTCATCAG
ASCRP3001082	78	61.5	194	181	174	48	75	111	69	94	6.51357	5.79351	6.85132	7.66177	7.06984	6.11198	6.87138	6.75643	6.48969	6.81995	P	P	P	P	P	P	P	P	P	P	hsa_circRNA_102109	hsa_circ_0003650	circBase	chr17	+	45740454	45752148	exonic	NM_002265	KPNB1	ACACTGGTGGAAGGTACGAGTGGCTGCTTTACAGAATCTGGTGAAGATAATGTCCTTATA
ASCRP3001083	38	58	49	35	41	32	33	40	32	33	5.25922	5.69855	5.27297	5.4429	5.28782	5.5277	5.48216	5.37846	5.37151	5.28041	P	P	P	P	P	P	P	P	P	P	hsa_circRNA_000804	hsa_circ_0000804	circBase	chr17	-	73946854	73952028	exonic	NM_004035	ACOX1	ACACTGTCATGATGCTCCAGACGGCTAGTTGGAAAGACTTCAAATCATGCAATAGTTCTT
ASCRP3001084	49	54	69	46	52.5	56.5	141	133	46	65	5.78743	5.56067	5.60581	5.74502	5.51303	6.44292	7.90186	7.00336	5.92121	6.3279	P	P	P	P	P	P	P	P	P	P	hsa_circRNA_002375	hsa_circ_0002375	circBase	chr12	-	88898935	88939642	exonic	NM_000899	KITLG	ACACTGTTACTTTCGTACATTGACTTGGATTCTCACTTGCATTTATCTTCAGCTGCTCCT
ASCRP3001085	37	39.5	32	24.5	28	19	18.5	24	24	24	5.33147	5.12234	4.79521	4.96649	4.80557	4.72603	4.58888	4.81585	4.94947	4.85791	P	P	P	P	P	A	A	P	P	P	hsa_circRNA_072915	hsa_circ_0072915	circBase	chr5	+	72147070	72201272	exonic	NM_002270	TNPO1	ACACTTAAGCTGCAGTCCCAAAATTAGGGAAACTGGAACAACTTAATCAGTATCCAGACT
ASCRP3001086	21	23.5	29	28	26	24	22	26	23	34.5	4.20993	4.55041	4.66857	5.09446	4.63413	5.01489	4.91322	4.86948	4.62051	5.38883	A	A	P	P	P	P	P	P	P	P	hsa_circRNA_006409	hsa_circ_0006409	circBase	chr10	+	102697158	102703885	exonic	NM_018121	FAM178A	ACACTTCCTGAAACCAACATTTTAAATGTGGTTAAGATGATGTCAGTTCATACAGACTGT
ASCRP3001087	50	37	46	28	38.5	23	26	36	24	32.5	5.78743	5.02083	5.18184	5.18052	5.16183	4.94869	5.1672	5.27297	4.84459	5.30738	P	P	P	P	P	P	P	P	P	P	hsa_circRNA_005874	hsa_circ_0005874	circBase	chr13	+	31204971	31205611	exonic	NM_005800	USPL1	ACACTTCTATATACCAGTCAATTGAGTGGTGTTAAAGTGCATCTATCCTTTGGGCTCTAA
ASCRP3001088	45	101.5	88	39	78	39	44	61	41	55.5	5.63755	6.51568	5.88587	5.53186	6.02603	5.84043	5.90445	5.90284	5.84629	6.08247	P	P	P	P	P	P	P	P	P	P	hsa_circRNA_405165		25070500	chr13	-	95768175	95822882	exonic	NM_005845	ABCC4	ACACTTGGATGATTTGCTGCCGCTGACGTTTTTAGATTTCATCCAGGTGTATTTGTCAAA
ASCRP3001090	25	51	33	18	24.5	20.5	19	21	18	20	4.64762	5.5014	4.85293	4.52974	4.61463	4.68549	4.70221	4.57483	4.4484	4.72057	P	P	P	A	P	A	A	A	A	A	hsa_circRNA_001083	hsa_circ_0000795	circBase	chr17	-	59961931	59975100	sense overlapping	NM_020748	INTS2	ACAGAAACAGCAGGTTCTTGTGGTTGAACCTAACAGACACTTAACAGAGTACACCTGAAC
ASCRP3001092	36	59.5	58	31	48	26	28	33	35	27	5.33147	5.73512	5.42174	5.26173	5.41612	5.13881	5.33385	5.23516	5.59291	5.03556	P	P	P	P	P	P	P	P	P	P	hsa_circRNA_404233		25242744	chr9	-	111637174	111644467	exonic	NM_003640	IKBKAP	ACAGAAGACTTCGGTTCCTGTTCTTGGATTATGAAGAAGCTGTGCTCTTGCTGTTAGAAG
ASCRP3001093	66.5	57.5	60	29	44	36.5	35	54	37	39	6.25799	5.68179	5.47028	5.13881	5.27297	5.73738	5.61663	5.77079	5.7087	5.63126	P	P	P	P	P	P	P	P	M	P	hsa_circRNA_403961		25242744	chr7	-	148516069	148516779	exonic	uc011kuj.2	EZH2	ACAGAAGATTCATTGAATGGCACCTGCAGAAGCTTTTCATGCAACACCCAACACTTATAA
ASCRP3001094	29	29	32	26	29	18	22	24	22	21	4.76723	4.66857	4.79521	5.04797	4.76723	4.55246	4.87604	4.73869	4.70221	4.6457	P	P	P	P	P	A	P	P	P	A	hsa_circRNA_057073	hsa_circ_0057073	circBase	chr2	+	172782046	172844276	exonic	NM_003642	HAT1	ACAGAAGCTACAGACTGGATATTAAAAGAAGACTAATTAGCCCATATAAGGATTTGGTGC
ASCRP3001095	103	228	241	92	200	56	55	106.5	197	83.5	6.94015	7.49117	7.13766	6.63588	7.27083	6.45613	6.32371	6.69695	7.78091	6.62398	P	P	P	P	P	P	P	P	M	P	hsa_circRNA_101372	hsa_circ_0006278	circBase	chr14	-	68151731	68157138	exonic	NM_016026	RDH11	ACAGAAGGTCTTGAGATTCTAAGTGGGAATCATTTCAGGTCACTTCCTCCTAACCCATCT
ASCRP3001096	36	38	87	79	80	25	36.5	33	36	41	5.33147	5.09164	5.86291	6.45064	6.00821	5.13881	5.59789	5.1672	5.57285	5.59789	P	P	P	P	P	P	P	P	P	P	hsa_circRNA_102772	hsa_circ_0004964	circBase	chr2	+	85270686	85276771	exonic	NM_020122	KCMF1	ACAGAATTCCCAGTTTCTTTTAACAAGATTTGTCCAATATGTGCAGCGTTACCTGGAGGC
ASCRP3001097	22.5	32	28	17	24	17	18	18	22	17.5	4.4329	4.83787	4.60478	4.52974	4.61463	4.45936	4.62441	4.4037	4.70221	4.52139	A	P	P	A	P	A	A	A	A	A	hsa_circRNA_092527	hsa_circ_0001300	circBase	chr3	-	49051181	49051358	antisense	NM_018031	WDR6	ACAGACAGTAGTGTCCTCACTACATGTGATCACAATGTCAGTCAAGCCTGGCTGAGGATC
ASCRP3001098	78	64	75	45	67	30	37	49	47	44.5	6.51357	5.81503	5.65722	5.71512	5.81161	5.42845	5.70317	5.66672	5.94326	5.75039	P	P	P	P	P	P	P	P	P	P	hsa_circRNA_405691		25070500	chr18	-	52937061	52946887	exonic	NM_003199	TCF4	ACAGACAGTATAATGGGTCTATGCTCCATCAGCAAGCACTGCCGACTACAATAGGGACTC
ASCRP3001099	134	61	168	155.5	152.5	47	73.5	175	63	94	7.41643	5.75796	6.66816	7.42023	6.87609	6.14633	6.81675	7.37068	6.35283	6.81995	P	P	P	P	P	P	P	P	P	P	hsa_circRNA_000175	hsa_circ_0000175	circBase	chr1	-	205585605	205593019	exonic	uc021pid.1	ELK4	ACAGACATTCAACATGATTGCATTTGAACTCATTGCTATGGACAGTGCTATCACCCTGTG
ASCRP3001100	52	150	142	130	143	63	95	191.5	50	96	5.94287	6.98526	6.42987	7.12048	6.75887	6.59443	7.17591	7.49117	5.99922	6.81995	M	P	M	M	P	M	M	M	P	P	hsa_circRNA_026232	hsa_circ_0026232	circBase	chr12	+	50824277	50829407	exonic	NM_052879	LARP4	ACAGACCCTGATCTAATTCTTGAAGTGTTAAGATGAGAAAGCAATTCAGCAGTTTCTACA
ASCRP3001101	78	86	146.5	92	139	49	76	86	67	72	6.51357	6.25547	6.4977	6.66295	6.73695	6.14633	6.82822	6.4037	6.44513	6.43071	P	P	P	P	P	P	P	P	P	P	hsa_circRNA_101387	hsa_circ_0032434	circBase	chr14	+	71479716	71479919	exonic	uc010are.1	PCNX	ACAGACTCACACTTTTGGCCCTGTTTGATAGATTCGATTGAATAGACTATTGACCATTGA
ASCRP3001102	43.5	78	82	36	66.5	35.5	40	44	44	30.5	5.51408	6.08247	5.80474	5.4429	5.7655	5.64958	5.81161	5.49608	5.84629	5.212	P	P	P	P	P	P	P	P	P	P	hsa_circRNA_405555		25070500	chr17	-	26918715	26926848	intronic	ENST00000481916	RP11-192H23.4	ACAGACTGACACATCTCACAGTGGGGTTTCCCGTGCATAGGAGATCCAAGACAGCAGAAG
ASCRP3001103	30	34.5	75.5	78	77	39	48	56	29	66	4.98027	4.9291	5.69855	6.41895	5.95958	5.79871	6.08283	5.82524	5.26861	6.3279	P	P	P	P	P	P	P	P	P	P	hsa_circRNA_067100	hsa_circ_0067100	circBase	chr3	-	124997967	125032500	exonic	NM_021964	ZNF148	ACAGAGACATGTCTTCATTCATACAGGCAGTTATACTTAAGCATGAACATTGACGACAAA
ASCRP3001104	267	484	692	118	429	67	94	165	168.5	115	8.52127	8.37576	8.49338	7.02032	8.38341	6.69393	7.20162	7.26849	7.62107	7.07323	P	P	P	P	P	P	P	P	P	P	hsa_circRNA_104798	hsa_circ_0087300	circBase	chr9	+	82267507	82268990	exonic	NM_007005	TLE4	ACAGAGACTCCATCAAGCAACAACTCCAGGCCCAGCATTTATCACATGGACATGGTCTCC
ASCRP3001105	33	29	39	30	35	24	24	32.5	26	25	5.02674	4.7059	5.01638	5.2262	4.98787	5.07747	5.10568	5.10847	4.98179	4.91959	P	A	P	P	P	P	P	P	P	P	hsa_circRNA_101866	hsa_circ_0040370	circBase	chr16	-	71772844	71773244	exonic	NM_001128	AP1G1	ACAGAGCTAGATATGACGGACTTTGTTTTCCAAGCTGCAGTACCAAAGGTGCTCCAGCTG
ASCRP3001106	32	36.5	33	22	27.5	26	25	30	33	23	4.92435	5.02083	4.85293	4.82775	4.80557	5.13881	5.04433	5.07176	5.55557	4.85791	P	P	P	P	P	P	P	P	M	P	hsa_circRNA_407313		25070500	chrX	+	102730028	102741511	intergenic			ACAGAGCTCATCAGTGTGACATGCATAAAGGAATTTCTTATTGAGCCCCAGGAAGAAGAA
ASCRP3001107	62.5	62.5	110.5	118	109	42	42.5	74	36	81	6.18319	5.73512	6.1632	6.99848	6.42064	6.00372	5.97419	6.19768	5.57285	6.61518	P	P	P	P	P	P	P	P	P	P	hsa_circRNA_100785	hsa_circ_0008227	circBase	chr11	+	34093272	34093534	exonic	NM_005898	CAPRIN1	ACAGAGGAGTTTCATGGCACTAAGTCAAGATGGTAAGCTTGATGATTACCAGGAACGAAT
ASCRP3001109	53	84.5	147.5	48	93	28	28.5	45	58.5	50	5.83454	6.21785	6.50539	5.74502	6.19177	5.31706	5.38883	5.55965	6.25453	5.94326	P	P	P	P	P	P	P	P	P	P	hsa_circRNA_407173		25070500	chr9	+	35657761	35658017	antisense	NR_003051	RMRP	ACAGAGTCCTCAGTGTGTAGCCTAGGATACAGGCCTTCAGCACGAACCACAATGAGCCCC
ASCRP3001110	42	39	57	55.5	57	24	47	62	36	38	5.51408	5.12234	5.39456	5.99092	5.65149	5.20289	6.08283	5.93857	5.59291	5.59789	P	P	P	P	P	M	P	P	P	P	hsa_circRNA_104233	hsa_circ_0078362	circBase	chr6	+	155095122	155099179	exonic	NM_014892	SCAF8	ACAGAGTGTTGAGAAGTTTATTCAGAAATTGTATTCCCTGAATGACTATAAACCACCCAT
ASCRP3001111	32	47	37	22	27.5	24.5	24.5	28	26	22.5	5.07889	5.40934	4.9924	4.88421	4.78653	5.17254	5.07747	4.96187	5.04142	4.82775	P	P	P	A	P	P	P	P	P	P	hsa_circRNA_077544	hsa_circ_0077544	circBase	chr6	-	107531642	107533486	exonic	NM_020381	PDSS2	ACAGATCGGAGAGGAAAGTTATATCACAGATGATATTGGAATATCGACTTGGAAGGAGCA
ASCRP3001112	46.5	126.5	87	36	67	45	34	49.5	55	32	5.69577	6.76242	5.8596	5.5014	5.79351	6.03633	5.52978	5.66672	6.19768	5.28041	P	P	P	P	P	P	P	P	P	P	hsa_circRNA_100826	hsa_circ_0022245	circBase	chr11	-	61039146	61042056	exonic	NM_152718	VWCE	ACAGATCTGGTCGCCTGGTGACCCCTGTGAGTTATGCATCTGCCAGTGAGATGCTATTTC
ASCRP3001113	43	53	58	47	54	32	37	49	37.5	42.5	5.56677	5.53082	5.43291	5.74502	5.56373	5.5277	5.66008	5.61369	5.55557	5.68085	P	P	P	P	P	P	P	P	P	P	hsa_circRNA_047820	hsa_circ_0047820	circBase	chr18	+	56601664	56648849	exonic	NM_018181	ZNF532	ACAGATGCCACCAATGAGGAGGAAACAGAAATAAAAGAAGACACTAAGAAGACTTGCACT
ASCRP3001114	35	60	53	34	43	49	64.5	71.5	39	58	5.23005	5.74412	5.3575	5.40708	5.30738	6.25169	6.57287	6.15378	5.69019	6.07179	P	P	P	P	P	P	P	P	P	P	hsa_circRNA_406688		25070500	chr5	+	141765092	141770616	intronic	ENST00000510311	AC005592.2	ACAGATGGAAAAGGCGGCTCTCTGACTAGTGAAAGGGATCACAGTATAAGACAGTGAATA
ASCRP3001115	95	43	147.5	141	170	113	169	244	69	264.5	6.81547	5.30129	6.50539	7.29231	7.03854	7.49398	8.20505	7.81013	6.48969	8.45333	P	P	P	P	P	P	P	P	P	P	hsa_circRNA_001508	hsa_circ_0001508	circBase	chr5	+	80071512	80088663	exonic	NM_002439	MSH3	ACAGATTTATCATTTATGATAGAAATAAAGAACTCTGCTGTATCTTGTATACCAACTGAT
ASCRP3001116	971	815	987	461	709	367	504	496	440	302	11.1671	8.95225	8.96981	9.28332	9.22231	9.41634	10.1153	8.84737	8.72604	8.63432	P	P	M	P	M	M	P	P	P	M	hsa_circRNA_018225	hsa_circ_0018225	circBase	chr10	+	38726471	38734535	exonic	NR_024497	LINC00999	ACAGCAAAACGAAGTGACCTCACAATGACTCAAGCTACCACATGCTGTTGATTGTGAAAT
ASCRP3001117	31	51	39.5	23	35	29	24	37	31	27.5	4.92435	5.47136	4.99994	4.93697	5.08741	5.20289	4.98027	5.27297	5.37151	5.13881	P	P	P	P	P	P	P	P	P	P	hsa_circRNA_000603	hsa_circ_0000603	circBase	chr15	+	56680669	56687032	exonic	NM_198524	TEX9	ACAGCAACAGTTGTCTTCAGTAGAAAGGAGGTCTGTTACCATCTGAAGGGATAGTTCATC
ASCRP3001118	28	26.5	36	36.5	37	17	16	22.5	18	19	4.79174	4.62246	4.91003	5.38366	5.11681	4.45936	4.4506	4.63413	4.4484	4.46372	P	A	P	P	P	A	A	P	A	A	hsa_circRNA_404129		25242744	chr9	+	5066677	5081861	exonic	NM_004972	JAK2	ACAGCAACTTGGCAAGGATGGATTTTGCCATTAGTAAACTGAAGAAAGCAGGTAATCAGA
ASCRP3001119	36	29	46	35	38	23	24	35	21	39	5.18052	4.7059	5.20745	5.40708	5.1752	5.07747	4.98027	5.23516	4.81243	5.59789	P	P	P	P	P	P	P	P	A	P	hsa_circRNA_404718		25070500	chr10	+	12159671	12160917	exonic	NM_018706	DHTKD1	ACAGCAAGAGATGAGCAAATACAAACATGTTAAAGGCAGCCGTGTCAACTCTTCAAGAAA
ASCRP3001120	48	44.5	52.5	44	46	29	38	39	24.5	43	5.75039	5.33147	5.33385	5.65817	5.3575	5.31706	5.72243	5.31344	4.91322	5.73512	P	P	P	P	P	P	P	P	P	P	hsa_circRNA_000234	hsa_circ_0000234	circBase	chr10	-	35349801	35360267	exonic	NM_003591	CUL2	ACAGCAAGGGTGCAGACTATATGGACTGCTTATATAGATTTCAACACTACACTTGCACAA
ASCRP3001121	46.5	45	53.5	36	48	24.5	29	34	34	35	5.56677	5.28535	5.30738	5.4429	5.41612	5.17254	5.28165	5.1672	5.50881	5.49181	P	P	P	P	P	P	P	P	P	P	hsa_circRNA_406746		25070500	chr6	+	21108631	21144254	intronic	ENST00000378624	CDKAL1	ACAGCACAATTTTAGTAGAAAAAGCAAAGGACAAAAGATCTTTCTCGGGTGTTTCATTCT
ASCRP3001122	691	829.5	1472	498.5	1321	1252	976	2867	1188	812	10.4775	8.96799	9.58777	9.41757	10.3064	11.4253	11.24	10.9424	9.90659	10.111	P	P	P	P	P	P	P	P	P	P	hsa_circRNA_402458		25242744	chr2	+	208589523	208598771	exonic	NM_152523	CCNYL1	ACAGCACAGTCAGCCAGCCTAATCTTAGAACCACAGTAAAATGATTTAGCTTTGGAGTCA
ASCRP3001123	49	39	98	87	95	25	24	29	29	35.5	5.78743	5.12234	5.96729	6.58043	6.23583	5.07747	5.07747	5.00967	5.10008	5.43291	P	P	M	P	P	P	P	P	P	P	hsa_circRNA_406802		25070500	chr6	-	77981056	77983024	intergenic			ACAGCAGTAACAGTGAAAACTAAACATAGCTGTACCAAGGTATGAGCCTTGCAAGAAGAC
ASCRP3001124	79	100	169	140	142	85	106	132.5	67.5	178	6.52667	6.4961	6.67758	7.25847	6.78134	7.07716	7.42121	6.97765	6.41389	7.74101	P	P	P	P	P	P	P	P	P	P	hsa_circRNA_404062		25242744	chr8	-	74650518	74652103	exonic	NM_014393	STAU2	ACAGCAGTTTGGTCAATATTGTCTTAACATGCTTCAAATAAATCAGAGGCTGCCTACCAC
ASCRP3001125	45	60.5	64	41	47.5	32.5	38	46.5	31	43	5.53186	5.7787	5.54531	5.63029	5.43291	5.55147	5.74502	5.56981	5.37151	5.73512	P	P	P	P	P	P	P	P	P	P	hsa_circRNA_401911		25242744	chr18	+	9117835	9122679	exonic	NM_021074	NDUFV2	ACAGCATACTGGAGGCCATTCAGAAAAAGCTTGGGAAGACATGTAAGGAATTTGCATAAG
ASCRP3001126	239.5	326	1677	1045.5	1540	149	83.5	239.5	124	53	8.3541	7.92797	9.80542	10.6826	10.5905	7.95167	7.00411	7.78048	7.22206	6.04873	P	P	P	P	P	P	P	P	P	P	hsa_circRNA_088200	hsa_circ_0088200	circBase	chr9	-	117819431	117819704	exonic	NM_002160	TNC	ACAGCCACGACAGCCAAAGAACCTGAAATTGGAAACTTAAATGTTTCTGACATAACTCCC
ASCRP3001127	1205	11495.5	8276.5	574.5	2789	653.5	811	2812.5	3453	576.5	11.6436	12.4986	12.2527	9.69436	11.8179	10.3681	11.0003	10.9132	11.3797	9.56808	P	P	M	P	P	P	P	P	P	M	hsa_circRNA_059880	hsa_circ_0059880	circBase	chr20	+	32354656	32358098	exonic	NM_032819	ZNF341	ACAGCCTCCTGCCACAGCACAGCCCCAAGAAGGACAATGCCGTCTACAAGGTTGGGCCAG
ASCRP3001128	243	822	497	182.5	395	186.5	253	353	328	224.5	8.38672	8.96063	8.0531	7.66911	8.24879	8.32665	8.9538	8.34081	8.3956	8.14261	P	P	P	P	P	P	P	P	P	P	hsa_circRNA_008046	hsa_circ_0008046	circBase	chr14	+	31103152	31112611	exonic	NM_016106	SCFD1	ACAGCCTCTTCTGCTTTTTTGTTACTCTGGGCTTTTACACTCTGATCGAGATCCTATTCC
ASCRP3001129	39	71	68	30	43	28	27	41	45	29	5.30859	5.94405	5.58792	5.26173	5.33147	5.26173	5.23005	5.40934	5.90806	5.13881	P	P	P	P	P	P	P	P	P	P	hsa_circRNA_406479		25070500	chr4	-	54811039	54817857	antisense	uc003haa.3	PDGFRA	ACAGCGAAAAGACCTACAGCACTCTGCAAAAGGCATTCTTCACCAAAGTGTGTCTCCTTG
ASCRP3001130	488	403	496	251	346.5	204	249	293	223	222.5	9.65275	8.18875	8.05147	8.22295	8.05093	8.45594	8.92511	8.04839	7.94114	8.12032	P	P	P	P	P	P	P	P	P	P	hsa_circRNA_020596	hsa_circ_0020596	circBase	chr11	-	133587	139152	exonic	uc001lnx.4	LOC100133161	ACAGCGAAACGAAGTGAGCTCACAATGACTCAAGCTGCCACATACTGTTGATTGTGAAAT
ASCRP3001131	303	261.5	293.5	153.5	211	135	167	179	137.5	148.5	8.7843	7.64577	7.3759	7.38801	7.35651	7.81825	8.20505	7.39417	7.34488	7.46746	P	P	P	P	P	P	P	P	P	P	hsa_circRNA_003163	hsa_circ_0003163	circBase	chr1	-	222652709	224149975	sense overlapping	NM_003268	TLR5	ACAGCGAAACGAAGTGAGCTCACAATGACTCAAGCTGCCACATAGTGTTGATTGTGAAAT
ASCRP3001132	282.5	246	288.5	163	213	131	157	180	154	141.5	8.6207	7.57817	7.35299	7.47532	7.37329	7.73741	8.06096	7.40286	7.51069	7.41221	P	P	P	P	P	P	M	P	P	P	hsa_circRNA_092375	hsa_circ_0001978	circBase	chr1	-	224142178	224149975	intronic	TCONS_l2_00001800	XLOC_l2_001331	ACAGCGAAATGAAGTGAGCTCACAATGACTCAAGCTGCCACATAGTGTTGATTGTGAAAT
ASCRP3001133	62	48	83	60.5	78	32	31	54	42	57	6.15107	5.40934	5.79351	6.10501	5.99092	5.55147	5.33385	5.77079	5.79351	6.15175	P	P	P	P	P	P	P	P	P	P	hsa_circRNA_042451	hsa_circ_0042451	circBase	chr17	-	20907514	20910300	exonic	NM_015276	USP22	ACAGCGAAGGCGATTTGAACACTCAGCCAAGCTGCGGCGGAAGATCACCACGTATGTGTC
ASCRP3001134	30	25	28	21	24	19	22	23	16	22	4.95103	4.53597	4.70221	4.76192	4.63413	4.80212	4.91322	4.66478	4.35661	4.85791	P	A	P	A	P	A	P	P	A	A	hsa_circRNA_407104		25070500	chr8	+	95879503	95888375	exonic	NM_017864	INTS8	ACAGCGTTTAAATCTCTGCAAGAACAAAACAGGAGGACATTGTGAATGATATTACAGCTG
ASCRP3001135	126	108	212	145.5	167	59.5	75	104	106	91.5	7.28755	6.57135	6.96769	7.28662	6.99566	6.4977	6.85132	6.66413	7.01009	6.74122	P	P	M	M	P	P	P	P	P	P	hsa_circRNA_101851	hsa_circ_0005733	circBase	chr16	+	69279504	69304188	exonic	NM_006750	SNTB2	ACAGCTACCCACTTGTTGCCACCAGTCAAGTTCATCCGAGAAGTAACACCATATATCAAG
ASCRP3001136	24	39.5	29	16	24	17	23	27	20	29	4.58888	5.13881	4.76546	4.43956	4.59685	4.64378	5.04433	4.96187	4.70221	5.16586	A	P	P	A	P	A	P	P	A	P	hsa_circRNA_100283	hsa_circ_0013222	circBase	chr1	-	94360169	94363454	exonic	NM_002061	GCLM	ACAGCTGTTGACTCACAATGATCCAAAAGCAAAACTGTTCATTGTAGAATCAAACTCTTC
ASCRP3001138	146.5	228	195	103	126	175.5	162	322.5	205	170.5	7.56528	7.48863	6.87158	6.79006	6.5994	8.24333	8.13048	8.18685	7.83814	7.67877	P	P	P	P	P	P	P	P	P	P	hsa_circRNA_028319	hsa_circ_0028319	circBase	chr12	-	112370389	112381173	exonic	NM_138341	TMEM116	ACAGGACACCAAGCTTCACATGGCCCTTTATGTTCTCCAGATATTCTACATTTCCTCATT
ASCRP3001140	60.5	50.5	70	69	73	47	53	74	33.5	49	6.098	5.48431	5.63803	6.27361	5.91405	6.05742	6.21785	6.19768	5.4429	5.89963	P	P	P	P	P	P	P	P	P	P	hsa_circRNA_092490	hsa_circ_0001064	circBase	chr2	+	120830753	120836157	exonic	NM_020909	EPB41L5	ACAGGAGTCCTTGTTTTTGAAGGAGATACCAAAATTGGCTTATTTTTTTGCATTGGTTGG
ASCRP3001141	171.5	406.5	1221	187	1032	77	87	135	164	110.5	7.80455	8.19705	9.29355	7.72018	9.84632	6.92282	7.07787	7.02346	7.57439	7.03194	P	P	P	P	P	P	P	P	P	P	hsa_circRNA_006314	hsa_circ_0006314	circBase	chr15	+	72810407	72837305	exonic	NM_005744	ARIH1	ACAGGATATGCCTTGTCAGATCTGCTACTTGAACTACCCTAACTCGAATCCAGCAACTAT
ASCRP3001142	28	28.5	28	21.5	22	23.5	19	27	22	30	4.82436	4.72785	4.60478	4.71874	4.50242	4.91163	4.66478	4.91322	4.77252	5.23261	P	A	P	P	A	P	A	P	A	P	hsa_circRNA_101277	hsa_circ_0007610	circBase	chr13	+	76301164	76335174	exonic	NM_005358	LMO7	ACAGGATTTATCAAATCGAGTCACTGTCAATTTGATTAATAAGCTTAAACCTGGCGTCAT
ASCRP3001143	68	127	96	65	83	41	50	61.5	42	56	6.3225	6.79721	5.97036	6.17057	6.08105	5.91963	6.17988	5.97649	5.77607	6.11059	P	P	P	P	P	P	P	P	P	P	hsa_circRNA_007209	hsa_circ_0007209	circBase	chr8	-	135612678	135622898	exonic	NM_020863	ZFAT	ACAGGCACATCTTAAAGTTCACACAGCACTGGTAACGAGTCTGACCTTGAACTAGAAAAG
ASCRP3001144	37	43	35	20	29	21	22.5	26	23	26	5.23005	5.22748	4.91003	4.82775	4.80557	4.80212	4.94791	4.96187	4.91322	4.98179	P	P	P	A	P	P	P	M	P	P	hsa_circRNA_405028		25070500	chr12	+	72955944	73015531	exonic	NM_013381	TRHDE	ACAGGCATCAACACTTATTTCAGATTGGATTTCCAGCAACAGGAACAGGATTATTTAACC
ASCRP3001145	27	30	35	18	26	19	21	20.5	24	20	4.76723	4.83787	4.8785	4.43956	4.72603	4.68549	4.84291	4.51088	4.91322	4.37169	P	P	P	A	P	A	A	A	P	A	hsa_circRNA_400081	hsa_circ_0092309	circBase	chr4	+	152021740	152022080	intronic	ENST00000274065	RPS3A	ACAGGCTTGACTTTGCGTAAGTAGCTTATTCTTGGTTTGTATTTTCCTTAAGTTGGCGCT
ASCRP3001146	26	25.5	43.5	43	43	21	22	32	20	36	4.73869	4.6028	5.14834	5.65817	5.28782	4.80212	5.04433	5.09164	4.70221	5.45172	P	A	P	P	P	A	P	P	A	P	hsa_circRNA_037977	hsa_circ_0037977	circBase	chr16	+	14738130	14743830	exonic	NM_016561	BFAR	ACAGGGAAAGGTTTTTATCTGAACGAGTAAATGGAAGATTAATGATGTTTTGCAGCAGTT
ASCRP3001147	51	68	85	52	65	41.5	38	50	30.5	36	5.81759	5.90445	5.86291	5.91485	5.79351	5.94092	5.74502	5.69855	5.29396	5.49181	P	P	P	P	P	P	P	P	P	P	hsa_circRNA_404886		25070500	chr11	+	48175347	48177671	exonic	NM_002843	PTPRJ	ACAGGGAAGAGATCTGAAGCTTGTTGGAATTAGTCAACCTAAATATGCAGCAGAACTGGC
ASCRP3001148	27	28	32	24	30	19	25	27	23	24	4.55655	4.75303	4.76546	4.9924	4.91641	4.72603	5.1672	4.91322	4.91322	4.8907	M	P	P	P	P	A	P	P	P	P	hsa_circRNA_401419		25242744	chr15	+	57743697	57746016	exonic	NM_032866	CGNL1	ACAGGGAGAAGGGAGCTCTGATTGAGGCTTGTAATTCCACATCTGAAGTCAAAGATCTAT
ASCRP3001151	86	51	56.5	36	42	31.5	36	59	41	47	6.64912	5.47136	5.40708	5.47244	5.27297	5.50458	5.66008	5.92518	5.7087	5.91485	P	P	P	P	P	P	P	P	P	M	hsa_circRNA_405317		25070500	chr15	+	40933576	40943017	sense overlapping	NM_144508	CASC5	ACAGGGCATTTATCCACAACAGTGTTTCTCAAGCTTGAATACTACCATAATTTTTAGATT
ASCRP3001152	59	115.5	87.5	48	71	36	33	51	56	43	6.05525	6.68251	5.8964	5.77255	5.87935	5.69298	5.52978	5.74502	6.14565	5.73512	P	P	P	P	P	P	P	P	P	P	hsa_circRNA_104304	hsa_circ_0079363	circBase	chr7	-	6465618	6472590	exonic	NM_139179	DAGLB	ACAGGGCTGCAGTACAGGGACTTCATCCACGTCAGCTTCCATGACAAGGACACAGATCTG
ASCRP3001154	48	52	60.5	42	53	46	42	42.5	36	30	5.69577	5.53082	5.44842	5.65817	5.47244	6.14633	5.86951	5.51408	5.50881	5.18581	P	P	P	P	P	P	P	P	P	P	hsa_circRNA_407257		25070500	chr9	+	140109659	140109825	intronic	ENST00000344894	NDOR1	ACAGGTGAGGGCAGCCTTGGGCCTGGTGGTTGGAGCCCAGGACCGGCCCTGGGAAAGCTG
ASCRP3001155	38	36	42	32	42	24	31	37	28	28	5.28165	4.98179	5.04142	5.28041	5.24534	5.01489	5.33385	5.23516	5.10008	5.13881	P	P	P	P	P	P	P	P	P	P	hsa_circRNA_029998	hsa_circ_0029998	circBase	chr13	-	36822742	36828280	exonic	NM_001144981	CCDC169	ACAGGTGGATCAACTGCCTAGGATGCAAGAGAATCTAGTGAAAACGAATCCTTAAACACA
ASCRP3001156	35	32	78	63	66.5	28	23	44.5	29	77	5.23005	4.79174	5.73512	6.12513	5.78569	5.29028	4.91322	5.56981	5.18713	6.55047	P	P	P	P	P	P	P	P	P	P	hsa_circRNA_062993	hsa_circ_0062993	circBase	chr22	+	33254003	33259028	exonic	NM_000362	TIMP3	ACAGTAAAGTGGTTTTATTTCTATCACAGTCGCGTCTATGATGGCAAGATGTACACGGGG
ASCRP3001157	26	24	32	27	29	19	22	22	19	21.5	4.73869	4.49177	4.79521	5.09446	4.84291	4.64378	4.87604	4.66478	4.62051	4.60676	P	A	P	P	P	A	P	A	A	A	hsa_circRNA_404684		25070500	chr1	+	235498556	235506198	sense overlapping	NR_036605	GGPS1	ACAGTAAATAGATTAGCTTTGAAGTTTAAATCCAATGGAGAAGACTCAAGAAACAGTCCA
ASCRP3001158	82	59	302	254	251	125	172	270.5	56	260.5	6.611	5.69855	7.41164	8.24879	7.5837	7.68181	8.27457	7.94426	6.17523	8.41953	P	P	P	P	P	P	P	P	P	P	hsa_circRNA_104479	hsa_circ_0001741	circBase	chr7	-	128655032	128658211	exonic	NM_012470	TNPO3	ACAGTAGTATCTCTATTGGTTCATGCATGGGAGATCTCAGACCAGTTGTTACAGATCCGG
ASCRP3001159	39	47	65	50	53	29	40	46.5	36	39	5.37267	5.36452	5.52352	5.84546	5.52456	5.37267	5.79048	5.58592	5.55557	5.59789	P	P	P	P	P	P	P	P	P	P	hsa_circRNA_079518	hsa_circ_0079518	circBase	chr7	-	17890448	17937069	exonic	NM_015132	SNX13	ACAGTATCTTAGATCTCTAGATACAGCTGGTGATGGCCAGTCTATCCATATGGGGATGGG
ASCRP3001160	308	484	345	133	201	121.5	139	348	466	227	8.82219	8.37908	7.56959	7.17258	7.27983	7.63492	7.87508	8.31303	8.79841	8.13971	P	P	M	P	P	P	P	P	P	P	hsa_circRNA_104736	hsa_circ_0086414	circBase	chr9	-	16435552	16437522	exonic	NM_017637	BNC2	ACAGTGGCTGGTTGCAATGCTGCATTCCCCTCTCGCCGAAGCCGAGACAGGATGCTGCTG
ASCRP3001161	42	56	69.5	42.5	60	32	71	48	28.5	38	5.45062	5.64189	5.59789	5.65817	5.70225	5.57638	6.75776	5.66672	5.18713	5.58342	P	P	P	P	P	P	P	P	P	P	hsa_circRNA_030788	hsa_circ_0030788	circBase	chr13	-	101997616	102031004	exonic	NM_052867	NALCN	ACAGTGGCTTTAATGAGATAGGGGGATAGTTCCTATGTGAAAGATCGCTGGTGTGTTTTT
ASCRP3001162	517	3297	2893.5	870.5	1252	487	616.5	3031.5	2847	1580	9.75516	10.6868	10.6097	10.3802	10.2104	9.94234	10.4705	10.9939	11.0753	11.0883	P	P	P	P	P	P	P	P	P	P	hsa_circRNA_100423	hsa_circ_0006267	circBase	chr1	+	198247090	198266370	exonic	NM_133494	NEK7	ACAGTGTGACTACCCACCTCTTCCTTCAGATCACTATTCAGAAGAACATTTTAAGAAGCA
ASCRP3001163	68	290	612.5	249	343	744	234	214.5	147	160	6.2949	7.7855	8.33494	8.21932	8.039	10.5482	8.79668	7.65939	7.42639	7.56528	P	P	P	P	P	P	P	P	P	P	hsa_circRNA_405952		25070500	chr2	-	122125405	122135069	sense overlapping	NM_015282	CLASP1	ACAGTGTGCTGTGCTGCAGGTTATCCCTAGGCTAAAAGAGAACTCTGTATGAGTTAAATG
ASCRP3001164	108	134	151	54	129	158.5	48	40.5	50	36	7.0205	6.83919	6.52667	5.91485	6.6539	8.06626	6.11891	5.42174	6.05959	5.45172	P	P	P	P	P	P	P	P	P	P	hsa_circRNA_404635		25070500	chr1	+	193332350	193334904	sense overlapping	NR_125789	LINC01031	ACAGTGTGTCAGGAGGTGTTTCTAGAGAGCTATCTTATCACCAACATCACCAAGTATGCT
ASCRP3001165	63	52	78	68	74.5	79	80	107.5	49	164	6.13816	5.53082	5.74502	6.23583	5.93857	7.00355	6.93858	6.69695	5.99922	7.60868	P	P	P	P	P	P	P	P	P	P	hsa_circRNA_404693		25070500	chr1	+	243542022	243589860	exonic	NM_006642	SDCCAG8	ACAGTGTGTCCAGCATGGGAGAGTACATGAGACGATGAAGCAAAGGAAATAGAGAAATTG
ASCRP3001167	45	60.5	48.5	31	47	48	45.5	32	27	45.5	5.56677	5.75796	5.12234	5.2262	5.28782	6.16722	5.97419	5.09164	5.16183	5.79611	P	P	M	M	M	P	P	P	P	P	hsa_circRNA_100752	hsa_circ_0020976	circBase	chr11	-	5367002	5368140	exonic	NR_038321	OR51B5	ACAGTTAGATCTCATCTCTATGGGTGGAAGATGTTGAGAAGGAACAACATGATCTAAGTC
ASCRP3001168	65	80	98.5	79.5	78	50	61	87.5	44.5	84	6.19768	6.15648	6.01343	6.4282	6.00821	6.25169	6.46486	6.44181	5.8337	6.68508	P	P	P	P	P	P	P	P	P	M	hsa_circRNA_009110	hsa_circ_0009110	circBase	chr18	-	19144163	19148055	exonic	NM_052911	ESCO1	ACAGTTGATTATAAATTTCAGCCAATGTTTGGAATCCAAGCTAGAAAACAGTCCAGTGGA
ASCRP3001169	42	51	99	71	74.5	26	26	35	25.5	30	5.49181	5.47136	6.03009	6.28969	5.93857	5.20289	5.23005	5.23516	5.01191	5.28041	P	P	P	P	P	P	P	P	P	P	hsa_circRNA_103894	hsa_circ_0073035	circBase	chr5	+	74639677	74640157	exonic	NM_000859	HMGCR	ACAGTTGTCATTCACTTCTTAGACAAAGAATTGACAGGCTTGAAGATGTTTTGAGCAGTG
ASCRP3001170	99	79	130	93	120	64	55	63	58	70	6.89642	6.1196	6.3587	6.66957	6.55354	6.64432	6.2792	5.94678	6.2185	6.41106	P	P	P	P	P	P	P	P	P	P	hsa_circRNA_100279	hsa_circ_0003069	circBase	chr1	+	93301746	93303190	exonic	NM_000969	RPL5	ACATAAAGAACAGCGTAACTCCAGACATGCTTCTCAATAGGTTTGGCATGGACAAGATCT
ASCRP3001171	113.5	352	144.5	64	130	73	74	119.5	252	80	7.1113	8.01457	6.46622	6.17723	6.6448	6.86169	6.83919	6.86417	8.09829	6.6078	P	P	P	P	P	P	P	P	P	P	hsa_circRNA_406007		25070500	chr2	+	190584297	190585513	exonic	NM_144708	ANKAR	ACATAAAGGCCTCCCATATCTTATCAGATTTCTGAGTTCTGATTCAGGCACCATTCCTGC
ASCRP3001172	76	32	358	329	306	62	68	84.5	56	144	6.48862	4.79174	7.63589	8.70827	7.87661	6.59443	6.70734	6.3756	6.19768	7.42233	P	P	P	P	P	P	P	P	P	P	hsa_circRNA_102862	hsa_circ_0004305	circBase	chr2	+	179400458	179407088	exonic	NR_038272	TTN-AS1	ACATACTCATTTCCTTCGGTGATCACAGGATCTGGTTTGCCACTGAAAGGAATCTTGATG
ASCRP3001173	103	36	171	233	191.5	46	118.5	124	52	78.5	6.94015	4.94947	6.69393	8.11599	7.23361	6.07714	7.58695	6.92083	6.11614	6.54275	P	P	P	P	M	P	P	P	P	P	hsa_circRNA_000982	hsa_circ_0000982	circBase	chr2	+	24357988	24369956	exonic	NM_001145710	FAM228B	ACATAGAAAGTGAATTTTGTAGAAGGAGAAGGTTTTAGCTAAAGAAGATACTGAGGCAGC
ASCRP3001174	36	63	51	25	33	28	31	34	29	29	5.23005	5.86209	5.27297	4.9924	5.02083	5.31706	5.38883	5.14834	5.22041	5.23261	P	P	P	P	P	P	P	P	P	P	hsa_circRNA_092585	hsa_circ_0001886	circBase	chr9	-	125895123	125923347	exonic	NM_018387	STRBP	ACATAGCTCCAGAAAATGTTTCGATGAAAGATCCTCCGGACTTATTGGACAGGCAGAAAT
ASCRP3001175	115	230	211.5	129	160	78	72.5	205.5	155	133	7.14192	7.50262	6.95883	7.1165	6.9319	6.94328	6.77389	7.5922	7.50593	7.30164	P	P	P	P	P	P	P	P	P	P	hsa_circRNA_402346		25242744	chr2	+	113258782	113260758	exonic	NM_153712	TTL	ACATATAATAAGGTGAAGGCATTCTCATCTCCTCAGAGGCTTCAGAGCTTCTCGATTTCA
ASCRP3001176	34	38	33	18.5	25	20	23	24	18	33	5.07889	5.05305	4.85293	4.57281	4.7059	4.80212	4.98027	4.81585	4.35661	5.32428	P	P	P	A	P	A	P	P	A	P	hsa_circRNA_063878	hsa_circ_0063878	circBase	chr22	+	50563820	50566936	exonic	NM_018995	MOV10L1	ACATATAATAGCTTCTGAACATGTCAAATTACAAGGAGAAGTTTTCGACTTTGCTGTGGC
ASCRP3001177	30	38.5	32	18.5	29	20	18	24	21	19.5	4.87522	5.02083	4.8785	4.65145	4.87931	4.72603	4.70221	4.86948	4.70221	4.52139	P	P	P	A	P	A	A	P	A	A	hsa_circRNA_035484	hsa_circ_0035484	circBase	chr15	+	59397283	59417244	exonic	NM_004701	CCNB2	ACATATATTGAGGAAAAATAAAGCGATTGGTTTTTCTTAAGGTAGGGCCGCCCAATGGGG
ASCRP3001178	52	97	85	45	69.5	40.5	57	83	65	71	5.81759	6.44899	5.8596	5.78743	5.90445	5.91963	6.36892	6.35165	6.41389	6.43071	P	P	P	P	P	P	P	P	P	P	hsa_circRNA_070520	hsa_circ_0070520	circBase	chr4	-	103226145	103236987	exonic	NM_022154	SLC39A8	ACATATGGTCAGTGTTTAACTGCTGAAGAGATCTTTTCCCTTCATGGCTTTTCAAATGCT
ASCRP3001179	58	70	85	40	54	41	35	47	55	35	6.02824	5.95339	5.8596	5.58392	5.58592	5.96575	5.61663	5.6361	6.17523	5.45172	P	P	P	P	P	P	P	P	P	P	hsa_circRNA_061372	hsa_circ_0061372	circBase	chr21	-	30428647	30437426	exonic	uc002yna.3	CCT8	ACATATTGTTACTGTCAAGGCTCTGGTATCAGTTCCTCTTCAGTATTGCATGGCATGGTT
ASCRP3001180	88	68	112	89.5	92.5	47	52	101	56	72.5	6.72836	5.92359	6.17922	6.60682	6.21559	6.14633	6.24917	6.63176	6.2185	6.42064	P	P	P	P	P	P	P	P	P	P	hsa_circRNA_406427		25070500	chr3	+	197559067	197566268	exonic	NM_032773	LRCH3	ACATCAAAACAGCCTACAGATGAATTTTCAGATCTGCCTCTTCGAGTAGCAGAGATTACT
ASCRP3001181	34	33	48.5	40	43	21.5	24.5	37	29.5	39	5.13197	4.91322	5.24026	5.59888	5.23005	4.91163	5.01191	5.35163	5.39227	5.59789	P	P	P	P	P	P	P	P	P	P	hsa_circRNA_101235	hsa_circ_0029762	circBase	chr13	-	25049609	25052414	exonic	NM_006437	PARP4	ACATCAAAGGGAGAATCATAGACACTGTAGCCCAGTACAAGTATCAAGTACTCACACCCG
ASCRP3001182	132	59	109	89	125	74	73	113	52.5	126	7.37169	5.69855	6.11684	6.5994	6.611	6.89964	6.80648	6.80777	6.14565	7.22977	P	P	P	P	P	P	P	P	P	P	hsa_circRNA_103642	hsa_circ_0001411	circBase	chr4	+	54249939	54256040	exonic	NM_030917	FIP1L1	ACATCAAGACAGGGGGAAGAGTTTATGGAACTACAGAAAGTGACTGAGACCGAAGATGAT
ASCRP3001183	543.5	666	626	218.5	384	195.5	197	247.5	171	189	9.8699	8.71916	8.36879	8.00074	8.19999	8.39803	8.5011	7.82675	7.61654	7.83741	P	P	P	P	P	P	P	P	P	P	hsa_circRNA_406076		25070500	chr2	+	243056789	243081039	exonic	NR_130699	LOC728323	ACATCAAGAGACCTATCAAGACCTGTATCCAGGAAAAGTATCTTAAATAGCGAAGATGGA
ASCRP3001184	25	47	31	21	30	19	20	27	22	27	4.52974	5.39342	4.77954	4.85791	4.91641	4.76192	4.76899	4.98787	4.91322	5.09023	P	P	P	A	P	A	A	P	P	P	hsa_circRNA_007658	hsa_circ_0007658	circBase	chr9	+	36597218	36643080	exonic	NM_014791	MELK	ACATCACAGAAACAACAGGCAAACAATGGAGGATTTAATTTCACTGGAAAATTTGCTGTT
ASCRP3001186	46	31	49	28	36	18	22	31.5	29	34	5.63755	4.83787	5.25545	5.09446	5.11681	4.64378	4.91322	5.10847	5.13334	5.43291	P	P	P	P	P	A	P	P	P	P	hsa_circRNA_100424	hsa_circ_0002869	circBase	chr1	+	201681944	201687883	exonic	NM_020443	NAV1	ACATCACTACCGGACCCAGAGTCCCAGAGAAAGAGGACAGTGCAGAATGTCCTGGATCTC
ASCRP3001187	41	44	53	28	44.5	30	32	38.5	27	32	5.49181	5.28535	5.33385	5.11958	5.27297	5.42845	5.31223	5.33266	5.10008	5.25922	P	P	P	P	P	P	P	M	P	P	hsa_circRNA_001483	hsa_circ_0001483	circBase	chr5	-	54562965	54568003	exonic	NM_019030	DHX29	ACATCACTGTTAACCCTAGAGATTGTTTTAGCAACCAATATTGCAGAGACGGGTATCACT
ASCRP3001188	26	40.5	31	22	24	20	22	30	25	25	4.7059	5.2107	4.79521	4.88421	4.54424	4.72603	4.84291	5.00967	4.98179	4.98179	P	P	P	A	P	P	P	P	P	P	hsa_circRNA_009725	hsa_circ_0009725	circBase	chr1	+	10460449	10480201	exonic	uc001arc.3	PGD	ACATCAGACTGAGTCTGTGCTTTTAATAGGACTGTCTCCAAAGTTGATGATTTCTTGGCC
ASCRP3001189	74	95	200	165	167	47	62.5	79	39	72.5	6.44403	6.38138	6.89823	7.50063	7.01345	6.11198	6.51542	6.2903	5.63223	6.44981	P	P	P	P	P	P	P	P	P	P	hsa_circRNA_402193		25242744	chr2	+	30775358	30791042	exonic	NM_001304446	LCLAT1	ACATCCAAGAACTACAGGCTTTACTTTTGTGGTAGACCGTCTAAGAGAAGCACAGTCACA
ASCRP3001190	2928	24108	15047	4968.5	4954.5	2240	3480	24116	13073	10643	13.1264	13.933	13.4256	13.2301	12.8034	12.1344	12.8828	13.2301	13.6996	13.2904	P	P	P	P	P	P	P	P	P	P	hsa_circRNA_063981	hsa_circ_0063981	circBase	chr22	-	50904191	50904269	exonic	NM_002972	SBF1	ACATCCACCTCCTCCCTGAAGATGCAGGTCCTGGACCCGGAGCTGGAGTTGGCTGACCTC
ASCRP3001191	35	30	31	23	26	20	19	22	19.5	22.5	5.13197	4.83787	4.82606	4.93697	4.72603	4.80212	4.76899	4.71509	4.66668	4.68736	P	P	P	P	P	A	A	P	A	A	hsa_circRNA_004926	hsa_circ_0004926	circBase	chr20	-	61485367	61491660	exonic	NM_006602	TCFL5	ACATCCAGGAAAGACATGGAGATTCTCTTAAAAAGTTTGGTAACTCTCATTCGACATCCA
ASCRP3001192	286.5	880	833	287	480	145	203.5	462	475	333	8.67678	9.01671	8.73109	8.44901	8.55625	7.93171	8.57251	8.72678	8.82219	8.78801	P	P	P	P	P	P	P	M	P	P	hsa_circRNA_100118	hsa_circ_0011122	circBase	chr1	-	28365349	28369161	exonic	NM_001990	EYA3	ACATCCCTCGCTCATCCAATGATTATACCTCACAAATGTATTCTGCAAATCAAGTAAGCA
ASCRP3001193	106	51	183	190.5	178	48	64	105.5	49	91	6.98943	5.47136	6.78418	7.74774	7.08816	6.18319	6.52798	6.66957	5.99922	6.76087	P	P	P	P	P	P	P	P	P	P	hsa_circRNA_102532	hsa_circ_0008813	circBase	chr19	+	34942885	34955036	exonic	NM_005499	UBA2	ACATCCTTCATAGGAGAAGAAACGAATGCATCAGATCAACAGAATGAACCCCAGTTAGGC
ASCRP3001194	178.5	79	433	421	433	88	78	145	95	129.5	7.86149	6.1196	7.8863	9.15046	8.40556	7.11841	6.93858	7.10327	6.89642	7.26161	P	P	P	P	P	P	P	P	P	P	hsa_circRNA_102525	hsa_circ_0050518	circBase	chr19	+	34922765	34955036	exonic	NM_005499	UBA2	ACATCCTTCATAGGTTGCCAAGGAAAGTGTACTGCAGTTTTACCCGAAAGCTAATATCGT
ASCRP3001195	35	44	51.5	35.5	42	29.5	23	30	24	29	5.18052	5.27172	5.30738	5.38366	5.28782	5.40254	4.91322	5.00967	4.98179	5.18581	P	P	P	P	P	P	P	P	P	P	hsa_circRNA_103158	hsa_circ_0062220	circBase	chr22	-	19187244	19189004	exonic	uc021wle.1	CLTCL1	ACATCGTCATTCATGCAGATGAGCTGGAGGAGCTGATGTGCTATTACCAGGTTGGAGACC
ASCRP3001196	37	41	38	25	34	23	28	26	25	25	5.34691	5.15914	4.9924	4.9924	5.02083	5.07747	5.23005	4.91322	4.98179	4.91959	P	P	P	P	P	P	P	P	P	P	hsa_circRNA_405663		25070500	chr18	+	14763684	14764089	exonic	NM_001145029	ANKRD30B	ACATCTACAAAAGCAAGTACAAATGAAGGAACATCTACAGGAACACCTGATGAGGCTGCA
ASCRP3001197	34	48	52	37	46	24.5	34	38	31.5	38	5.18052	5.40934	5.31585	5.4429	5.37267	5.17254	5.48216	5.35163	5.34454	5.58342	P	P	P	P	P	P	P	P	P	P	hsa_circRNA_103169	hsa_circ_0062432	circBase	chr22	-	22057658	22065197	exonic	NM_013313	YPEL1	ACATCTACTGCGAGAACTGCAAGACCACGCTCGGGTGGAAATACGTTACGTTTTTCTCTC
ASCRP3001198	31	45	40	24	32	27	25	38	21	34	4.95103	5.28535	5.04142	4.9924	4.91641	5.31706	5.10568	5.37846	4.81243	5.45172	P	P	P	P	P	P	P	P	A	P	hsa_circRNA_055999	hsa_circ_0055999	circBase	chr2	+	109405307	109411177	exonic	NM_144978	CCDC138	ACATCTGAAATTGCAGGTGATTTGGATATCTACTCTGGAGATAAAGTTGGTTCATCGTTA
ASCRP3001200	91	87.5	91	47	76	60	58	75	66	68	6.72836	6.27424	5.87362	5.74502	5.92597	6.45613	6.36892	6.19768	6.41389	6.34012	P	P	M	M	P	P	P	P	P	P	hsa_circRNA_004889	hsa_circ_0004889	circBase	chr15	+	57383986	57387361	intronic	ENST00000560190	TCF12	ACATCTTTTTGGCACATCACTAGGGTTTTACAGACAGCCCTCATTACAGTGATCACTTGA
ASCRP3001201	23	29	31	19	24	19	21	23	18	21	4.58888	4.83787	4.76546	4.60873	4.7059	4.72603	4.76899	4.76723	4.28462	4.60676	A	M	P	A	A	A	P	M	A	A	hsa_circRNA_001767	hsa_circ_0001767	circBase	chr7	-	148809228	148815440	exonic	NM_001001661	ZNF425	ACATGAAGAATACTGGAAAGTTGCTATGTTTTGGTAACTGTGACATTTGATGATGTGGCC
ASCRP3001202	78	41	150	151	161	36	55	129	38.5	53	6.48862	5.15914	6.5141	7.36544	6.9596	5.66956	6.32371	6.96384	5.57285	6.02308	P	P	P	P	P	P	P	P	P	P	hsa_circRNA_101814	hsa_circ_0039353	circBase	chr16	+	53189837	53191453	exonic	NM_025134	CHD9	ACATGACAGAAATCACCTATGTTTACAGCGACAGGATTTTGACACTTCATGACATGTCAT
ASCRP3001203	140	120	183	143	160	75	88	162	99	150.5	7.48488	6.69625	6.77872	7.31105	6.92835	6.89964	7.11408	7.26036	6.95263	7.47775	P	P	P	P	P	P	P	P	P	P	hsa_circRNA_007460	hsa_circ_0007460	circBase	chr17	+	28811231	28819771	exonic	NM_004871	GOSR1	ACATGACCACCTTCGAAATTCTGATACAACACCCCTTTTAAATGGATCAAGCCAAGACAG
ASCRP3001204	36	41	37	23	29	23	23	31	24.5	27	5.28165	5.15914	4.96495	4.88421	4.84291	4.94869	4.91322	5.09164	4.94947	4.98179	P	P	P	P	P	P	P	P	P	P	hsa_circRNA_103616	hsa_circ_0069380	circBase	chr4	+	26614790	26622310	exonic	NM_018317	TBC1D19	ACATGAGGAAAGCACAGGCCAGTCTTCAGAGACCTGAGATTAAACTTGAATCACTGAAAG
ASCRP3001205	32.5	40	39	28	34.5	24	22	46	44.5	43	5.10288	5.13881	4.96495	5.18052	5.0689	5.01489	4.84291	5.58592	5.89398	5.7004	P	P	P	P	P	P	P	P	P	P	hsa_circRNA_008399	hsa_circ_0008399	circBase	chrX	+	48433555	48435497	exonic	NM_006743	RBM3	ACATGCACATAATATAGGACTTGAACTGCCATGTCCTCTGAAGAAGGAAAGCTCTTCGTG
ASCRP3001206	68.5	182.5	181	82	139	90	78	86.5	107	66	6.28322	7.22174	6.77609	6.47625	6.73695	7.13201	6.87138	6.4268	7.04656	6.30619	P	P	P	P	P	P	P	P	P	P	hsa_circRNA_103311	hsa_circ_0064651	circBase	chr3	+	30029633	30032700	exonic	NM_001003792	RBMS3	ACATGCACCTGCATATTCTTACCAACAGTCTAATATATGACTGCTGCTGCTCCTATGCAA
ASCRP3001207	29	34	35	26	30	22	26	32	20	33	4.84626	4.98179	4.91003	5.04797	4.87931	4.94869	5.10568	5.1672	4.57281	5.37035	P	P	P	P	P	P	P	P	A	P	hsa_circRNA_405209		25070500	chr14	-	39623414	39628754	exonic	NM_001079537	TRAPPC6B	ACATGCATCTAAGGAAAACGGACGATGTATTACTAAGCTGGAAAACATGGGGTTTCGAGT
ASCRP3001208	323	275.5	1242.5	1438	1138	735	1129	2940	366	2272.5	8.92213	7.71835	9.32343	11.4318	10.0106	10.5365	11.4863	10.9604	8.52127	11.5562	P	P	P	P	P	P	P	P	P	P	hsa_circRNA_104327	hsa_circ_0001971	circBase	chr7	-	23015828	23023664	exonic	NM_032581	FAM126A	ACATGCCCAGTGTTTCTCTTCAGTCACTGTGTCAAATTTGTTCAAGACATTACCAGAAAC
ASCRP3001209	32	46	57	45	47	25	23	32	24.5	33	4.92435	5.31585	5.38193	5.74502	5.3957	5.07747	4.84291	5.13197	4.94947	5.37035	P	P	P	P	P	P	P	P	P	P	hsa_circRNA_025988	hsa_circ_0025988	circBase	chr12	-	46751970	46760951	exonic	NM_018976	SLC38A2	ACATGCTTAATCCTGAGGTCTTTATTATATGAACAATTGGGATATAAGGCATTTGGATTA
ASCRP3001210	230	373	292	170	212	164	134.5	282.5	304	171	8.27968	8.08728	7.36806	7.54817	7.35915	8.13408	7.78354	7.9998	8.31356	7.68591	P	P	P	P	P	P	P	P	P	P	hsa_circRNA_006471	hsa_circ_0006471	circBase	chr19	-	11623870	11625036	exonic	NM_016581	ECSIT	ACATGGAGCCTGACCTTAGTGCCAGGGTCACCATCTACCAGGTCCCTCGCCGGCTCCCTC
ASCRP3001211	31.5	46	27.5	21	26	19	19	27	21	20	4.99843	5.33147	4.66857	4.76192	4.7059	4.80212	4.70221	4.91322	4.62051	4.72057	P	P	P	A	P	A	A	P	A	A	hsa_circRNA_100170	hsa_circ_0011589	circBase	chr1	-	36212366	36212593	exonic	NM_022111	CLSPN	ACATGGAGGAACTTCTGAACCTTTGTTCAGGAAAATTCACTTCTCAGGGTTCTTAAATGT
ASCRP3001212	315	1328	1225	209.5	448	117	155	284	793	176	8.8482	9.53488	9.29752	7.90397	8.45861	7.56997	8.06096	8.00374	9.40542	7.72155	P	P	P	P	P	P	P	P	P	P	hsa_circRNA_003613	hsa_circ_0003613	circBase	chr1	-	52283737	52299842	exonic	NM_002525	NRD1	ACATGGGCACTTCCTCCTCAACAGCAACATTACAGTGGTATTCATGGGTAGTTTGAAATA
ASCRP3001213	69	94	186.5	55	137	31	35	56	72	47	6.33358	6.36863	6.80648	5.94795	6.72359	5.42845	5.57487	5.8596	6.51515	5.8728	P	P	P	P	P	P	P	P	P	P	hsa_circRNA_404106		25242744	chr8	+	126021212	126021585	exonic	NM_003129	SQLE	ACATGGTTGAAAAAATTTACCCACAAATACCTGGAACTCCATGCTCCACTGACTGTTGTT
ASCRP3001214	46.5	39	81.5	72	80	37.5	44	69.5	34.5	59	5.63755	5.12234	5.76991	6.32431	6.02603	5.73738	6.01343	6.09378	5.48538	6.15175	P	P	P	P	P	P	P	P	P	P	hsa_circRNA_102372	hsa_circ_0047721	circBase	chr18	+	51797729	51813781	exonic	NM_007195	POLI	ACATGTAATTCAGAAATTAGGGACAGGAGTTCATGATCAAGTGTTGCCCACACCAAATGC
ASCRP3001215	47	28.5	35	30	35	37	30	32	22	35	5.67521	4.76899	4.89394	5.18052	5.0516	5.81929	5.44069	5.1672	4.84459	5.45172	P	A	P	P	P	P	P	P	P	P	hsa_circRNA_054963	hsa_circ_0054963	circBase	chr2	+	64796225	64800202	exonic	NM_017657	AFTPH	ACATGTACATCTGATCAGTTCCAGGGAATTGCTAGATGTGTGGACTGAGCTACAGGATAT
ASCRP3001216	104.5	106	261	220	237	86	137.5	176.5	97	207	6.94913	6.54456	7.24094	7.99227	7.50593	7.06572	7.85278	7.37561	6.90206	7.98184	P	P	P	P	P	P	P	P	P	P	hsa_circRNA_101103	hsa_circ_0007127	circBase	chr12	+	70671911	70704797	exonic	NM_014515	CNOT2	ACATGTACTACAGCCAGTCTTCTATGTTTCCACATCGGTCAGAAAAAGATAGGGAGACGT
ASCRP3001217	95	132	185	65.5	128.5	83	66	85	68	57	6.83034	6.82526	6.78418	6.2065	6.63854	7.05002	6.65055	6.38598	6.43294	6.12168	P	P	P	P	P	P	P	P	P	P	hsa_circRNA_404493		25070500	chr1	+	43239233	43241193	sense overlapping	NM_024097	C1orf50	ACATGTAGGTGACTCACAAACTTCTTGGAAAGAGACCCTGTGTGAATGCTGATGAATTCA
ASCRP3001218	47	75	84	63	79	56	81	75	54	79	5.67521	6.04982	5.83074	6.11684	5.99092	6.42904	6.93858	6.21785	6.12857	6.56882	P	P	P	P	P	P	P	P	P	P	hsa_circRNA_102338	hsa_circ_0047347	circBase	chr18	-	29210921	29238052	exonic	NM_004775	B4GALT6	ACATGTATATATTATCCCGAAGGCAATAATTCAAGTGATTATCTTGTTCAAACAACAACG
ASCRP3001219	40	53	42	23	39	31	28	32.5	26	26	5.41386	5.56067	5.0516	4.9924	5.1752	5.46048	5.28165	5.14834	5.10008	4.98179	P	P	P	P	P	P	P	P	P	P	hsa_circRNA_104626	hsa_circ_0084522	circBase	chr8	-	54891584	54923052	exonic	NM_006756	TCEA1	ACATGTGGCAAATGTAAAAAGAAGAATTGCACTTACACACAGGCTGGAGCATTGGATTTG
ASCRP3001220	75	152.5	111	56	98.5	37	41.5	55	101	45	6.4605	7.0127	6.14191	5.96498	6.25485	5.79871	5.88587	5.79351	6.97574	5.79611	P	P	P	P	P	P	P	P	P	P	hsa_circRNA_104995	hsa_circ_0090429	circBase	chrX	+	47100675	47100849	exonic	NM_004651	USP11	ACATGTGTTCAAGTGCCTCAGCAATGTGCCACAGCTCACCGAGTACTTCCTCAACAACTG
ASCRP3001221	34	38	45	22	39	25	25	23	26	21	5.18052	5.07462	5.20745	4.93697	5.1752	5.20289	5.10568	4.73869	5.04142	4.6457	P	P	P	P	P	P	P	P	P	P	hsa_circRNA_001454	hsa_circ_0001454	circBase	chr4	+	154524454	154533552	exonic	NM_015196	KIAA0922	ACATGTTTTCTGAGAAACAGGACATACCTTTCGTAGAGTTTGTCCCTGTTGGGTGTGATT
ASCRP3001222	34	59	65	43.5	54	27.5	25.5	40	38	33	5.18052	5.69855	5.53705	5.66956	5.56373	5.29028	5.01191	5.44069	5.66956	5.38883	P	P	P	P	P	P	P	P	P	P	hsa_circRNA_401201		25242744	chr13	-	111315797	111357918	exonic	NM_024537	CARS2	ACATTACTATTAAGGTATAGCTGTGGACCAACTGTATATGATCATGCGCACCTTGGCCAT
ASCRP3001223	48	33	127	114.5	115.5	105	36	63.5	37	58	5.69577	4.87604	6.28846	6.90607	6.48728	7.3496	5.52978	5.95881	5.59291	6.09449	P	P	P	M	P	M	M	P	P	P	hsa_circRNA_100883	hsa_circ_0005918	circBase	chr11	-	72695132	72700142	exonic	NM_014824	FCHSD2	ACATTATGAAGTGTGTGGACCAGTTGACAAAGATCCAAACTGAATTACAAGAGACAGTGA
ASCRP3001224	114	57	75	46	54	38.5	53	82	49	57	7.14192	5.66861	5.70502	5.74502	5.58592	5.78132	6.24917	6.32371	5.97036	6.11059	P	P	P	P	P	P	P	P	P	P	hsa_circRNA_100289	hsa_circ_0000097	circBase	chr1	+	100889777	100908552	exonic	NM_003672	CDC14A	ACATTATGAGGTAATCTATTTAAAGAAGACACCAGAAGAAGCCTACAGAGCACTCCTGTC
ASCRP3001225	207	259	233	44	107	49	48	61	127.5	39.5	8.12867	7.63032	7.07787	5.63029	6.38138	6.19834	6.08283	5.94678	7.25234	5.58342	P	P	P	P	P	P	P	P	P	P	hsa_circRNA_406313		25070500	chr3	+	100348441	100438902	sense overlapping	NM_006070	TFG	ACATTATTTGGAAAATCTACTTCCTCATCAAGCACCCCTACAGAGTTCTGCAGGAATGGT
ASCRP3001226	35	26	33.5	24	28	20	17.5	19	20	21	5.13197	4.7059	4.84123	4.93697	4.80557	4.64378	4.49177	4.54011	4.77252	4.56267	P	A	P	P	P	A	A	A	A	A	hsa_circRNA_066649	hsa_circ_0066649	circBase	chr3	-	100082302	100087010	exonic	NM_014820	TOMM70A	ACATTCAAGCTCTTTACTTCAACTTCAGTGGAAGCAAGATCTGGATAGAGGTTTGGAACT
ASCRP3001227	49.5	69	85	30	75.5	31	27	41	31	30	5.73512	5.96806	5.87362	5.2262	5.93857	5.5277	5.20027	5.44069	5.32188	5.28041	P	P	P	P	P	P	P	P	P	P	hsa_circRNA_009128	hsa_circ_0009128	circBase	chr16	-	11815432	11830089	exonic	NM_015914	TXNDC11	ACATTCATTAAAGAAAGTCGAGCAAAAGATGTGATAATACCAGCAAAGCCACCTGTCAGC
ASCRP3001228	37	33	52	41	42	22	23	25	20	25	5.2094	4.94947	5.33385	5.53186	5.27297	4.80212	4.98027	4.81585	4.53597	4.98179	P	P	P	P	P	P	P	P	A	P	hsa_circRNA_404345		25242744	chrX	+	24075537	24075871	exonic	NM_001415	EIF2S3	ACATTCCAGGGACCAAAGGGAACTTCAAATTAGTCAGGTACAATTGGTCATGTAGCTCAT
ASCRP3001229	50	72	53	36	50	26	23	28	42	25	5.71421	5.99017	5.33385	5.40708	5.44511	5.13881	4.98027	4.96187	5.77607	4.98179	P	P	P	P	P	P	P	P	P	P	hsa_circRNA_103346	hsa_circ_0065182	circBase	chr3	+	47361142	47364198	exonic	NM_025010	KLHL18	ACATTCCTTCGAGAACGATTGGGGACCACAAATTCAGTGCCCACCGGATTGTCTTAGCAG
ASCRP3001231	40	52	58	31.5	39	26	30	31	24	35	5.45062	5.5014	5.39456	5.28041	5.16183	5.13881	5.33385	5.13197	4.98179	5.37035	P	P	P	P	P	P	P	P	P	P	hsa_circRNA_000283	hsa_circ_0000283	circBase	chr11	-	33127112	33127610	exonic	NM_001326	CSTF3	ACATTGAACAGCTCTGGAGAGACTATAACAAGTATGAAGAGAGAAAAAATGGCTCAAGCA
ASCRP3001232	155	55	225.5	216	216	104.5	87.5	184	109	267.5	7.64865	5.53082	7.04874	7.96163	7.38369	7.38427	7.10397	7.43712	7.03707	8.45333	P	M	P	P	P	P	P	P	P	P	hsa_circRNA_101462	hsa_circ_0034168	circBase	chr15	-	25650607	25654354	exonic	NM_000462	UBE3A	ACATTGAAGCTAGCCGAATAGTTATTAAGCCTACGCTCAGATCAAGGTAGCAGCTAGACT
ASCRP3001233	89	276	193	50.5	133	67.5	68	96	82	58	6.76552	7.7261	6.85132	5.88098	6.69857	6.73107	6.67852	6.58294	6.71423	6.12168	M	P	P	P	P	P	P	P	P	P	hsa_circRNA_000532	hsa_circ_0000532	circBase	chr14	+	45564423	45566208	exonic	NM_017922	PRPF39	ACATTGGACCCTGGTGATCCTGAGACAAACAATACAATAAGAGGATCGTTAACTGAAGAC
ASCRP3001234	78.5	74	174.5	152	154	65.5	71.5	98	45.5	96	6.50407	6.02898	6.71033	7.38801	6.89601	6.70734	6.72836	6.5994	5.87853	6.85069	P	P	P	P	P	P	P	P	P	P	hsa_circRNA_102318	hsa_circ_0008741	circBase	chr18	+	19353584	19359646	exonic	NM_020774	MIB1	ACATTGTAGTACAGTATCCAAGTGGCAATAGGTAACAGAAATCCAGGACTGGAGTGCATC
ASCRP3001235	34.5	41	38	20	35.5	22	23	28	22	25	5.15914	5.12234	4.99994	4.76192	5.10008	4.87604	4.98027	4.81585	4.70221	5.01191	P	M	P	A	P	P	P	P	A	P	hsa_circRNA_056879	hsa_circ_0056879	circBase	chr2	+	162251588	162268226	exonic	ENST00000477232	PSMD14	ACATTTACAGTCATGTTGCTAAATTTGCATAAGAAGAGTTGGATGGAAGGTTTGACACTT
ASCRP3001236	56	92.5	286	231.5	237	29	30	64.5	70.5	56	5.99922	6.3587	7.34221	8.09767	7.51201	5.40254	5.38883	6.02012	6.51515	6.09449	P	P	P	P	P	P	P	P	P	P	hsa_circRNA_080788	hsa_circ_0080788	circBase	chr7	+	75933300	75933614	exonic	NM_001540	HSPB1	ACATTTATCTTCTGTTTTTCTCAAATAAAGTTCAAAGCAACCACCTGTCAGCTGCCCCCC
ASCRP3001237	56	33.5	47	36.5	41.5	29	26	35	32	42.5	5.97036	4.89394	5.18184	5.51933	5.27297	5.31706	5.1672	5.27297	5.41499	5.68085	P	P	P	P	P	P	P	P	P	P	hsa_circRNA_076143	hsa_circ_0076143	circBase	chr6	+	35436723	35438558	exonic	NM_007104	RPL10A	ACATTTGAATAAATTCTATTACCAGTTCGTTCCTGGAGACGGTGGAGTTGCAGATCAGCT
ASCRP3001238	34.5	72	38	20	36	26	29	47	29	27	5.23005	6.01045	5.01638	4.82775	5.10008	5.23005	5.38883	5.61369	5.16183	5.09023	P	P	P	A	P	P	P	P	P	P	hsa_circRNA_404664		25070500	chr1	-	223986428	223987600	intronic	ENST00000343537	TP53BP2	ACATTTGTGAAATTAGGTTATCTAGAACATCCTGTGTACCTACAAATATCCTGGTTTTTA
ASCRP3001239	26.5	33	26.5	19	23	20	20.5	24	19	23	4.678	4.94947	4.65336	4.57281	4.59685	4.64378	4.76899	4.66478	4.35661	4.85791	P	P	P	A	P	A	A	P	A	P	hsa_circRNA_405035		25070500	chr12	-	88504978	88524995	exonic	NM_025114	CEP290	ACATTTGTTACAGTTGGCTCTTCGAAATGAGGAGGCAGAAAATGAAAACAGCAAATTAAG
ASCRP3001240	119	235.5	174.5	50.5	116	62.5	68	75	121	53.5	7.23041	7.52094	6.71743	5.86951	6.49397	6.63079	6.65055	6.22623	7.19851	6.03339	P	P	P	P	P	P	P	P	P	P	hsa_circRNA_406736		25070500	chr6	-	8093409	8095466	intronic	ENST00000379715	EEF1E1	ACATTTTTAAGATCACCTCGCCTGGCCAGTAAACTGTTTTTTTGTTCACCGACAATGTGT
ASCRP3001241	53	82	88	42.5	72	32	33	44.5	47	46	5.89963	6.17523	5.90365	5.70133	5.87935	5.5277	5.52978	5.54325	5.90806	5.76859	P	P	P	P	P	P	P	P	P	P	hsa_circRNA_030131	hsa_circ_0030131	circBase	chr13	+	42739466	42742954	exonic	NM_152910	DGKH	ACCAAAATGTTGGACAGGTACACACTGCCTGCAAAGATTTATACCATCCAATATGTCCAC
ASCRP3001242	72	49	85.5	71	70	73.5	91	101	43	88	6.39458	5.40934	5.85047	6.28969	5.8596	6.8509	7.14702	6.62398	5.90806	6.68508	P	P	P	P	P	P	P	P	M	P	hsa_circRNA_101574	hsa_circ_0008378	circBase	chr15	+	68434283	68439038	exonic	NM_016166	PIAS1	ACCAAACACGATTGTTGTTTCTTGGACTGCAGAAATTGGAAGACATCAGACAACAGTCAG
ASCRP3001243	155	325	378	77	259.5	46	61.5	106	130.5	71	7.64865	7.92797	7.7047	6.41895	7.63299	6.07714	6.51542	6.69068	7.28539	6.39172	P	P	P	P	P	P	P	P	P	P	hsa_circRNA_401790		25242744	chr17	+	37646809	37646986	exonic	NM_015083	CDK12	ACCAAAGGCAATCACACCACCTCAGCAACCATATAAAAAGAGACCAAATCCAAAAGAAAC
ASCRP3001245	30	35	39.5	32	39	25	28	35.5	25	39	4.95103	4.98179	4.98027	5.35633	5.1752	5.13881	5.33385	5.18449	4.98179	5.56373	P	P	P	P	P	P	P	P	P	P	hsa_circRNA_400275		25242744	chr1	+	82302569	82302742	exonic	NM_012302	LPHN2	ACCAAATACAGAAGATATGAAGATCAATGATGCAGACTGATGGTTTTGATGAAGCTGGGC
ASCRP3001246	34	41	36	24	35	22	22.5	28	20	27	5.10288	5.09164	4.86948	4.88421	4.95103	4.80212	4.87604	4.81585	4.4484	4.98179	P	P	P	P	M	P	P	M	A	P	hsa_circRNA_406770		25070500	chr6	+	38045815	38050233	intronic	ENST00000373391	ZFAND3	ACCAACAAAAAGATCCTGTGGTACAGGTTACAGTGAAGTGAGTATGCAGATTTGACCCAT
ASCRP3001247	38	75	69	33	51	27	36	55	39	34.5	5.28165	6.03925	5.60581	5.37267	5.46157	5.26173	5.66008	5.83791	5.7087	5.34454	P	P	P	P	P	P	P	P	P	P	hsa_circRNA_101562	hsa_circ_0035943	circBase	chr15	-	66021409	66025156	exonic	NM_005848	DENND4A	ACCAACACTATTTCTCAGCATATTTCTCATTTTATGCATAAAGTTCCTTTTCCATCTCCT
ASCRP3001248	29	29	30	21	26	21	25	30	25	33	4.82436	4.79174	4.73689	4.68736	4.678	4.72603	4.98027	5.0487	5.10008	5.37035	P	A	P	A	P	P	P	P	P	P	hsa_circRNA_024310	hsa_circ_0024310	circBase	chr11	-	113612415	113614762	exonic	NM_004724	ZW10	ACCAACATATCACAAATTATTCCTGATTCTAAGATAAATGTGCCAGAGTTACCCACTCCT
ASCRP3001249	57	116	101	55	75	47	55	71	31	48.5	5.94287	6.65533	6.01863	5.94013	5.94522	6.16722	6.32371	6.1632	5.32188	5.8728	P	P	P	P	P	P	P	P	P	P	hsa_circRNA_104236	hsa_circ_0078368	circBase	chr6	+	155095122	155136950	exonic	NM_014892	SCAF8	ACCAACCTGTTTGAAGAGTTTGGACAGATTGAATCCATTAATTTGTATTCCCTGAATGAC
ASCRP3001250	36	49	32	22	27	25	28	32	22	25	5.28165	5.4429	4.82606	4.79608	4.76723	5.23005	5.28165	5.13197	4.70221	4.98179	P	P	P	A	P	P	P	P	A	P	hsa_circRNA_400060	hsa_circ_0092352	circBase	chr20	-	17929987	17930267	intronic	ENST00000377759	SNX5	ACCAACCTTGGTTTACACAGCATTGGCATTTAATAAGAATATTTGGGCGCCTTCATTCAT
ASCRP3001251	67	59	57	33	48.5	40	33	43	37	62	6.22043	5.74412	5.37615	5.37267	5.43291	5.88016	5.52978	5.49608	5.59291	6.22623	P	P	P	P	P	P	P	P	P	P	hsa_circRNA_104518	hsa_circ_0005284	circBase	chr7	-	148543588	148544397	exonic	NM_001203248	EZH2	ACCAAGAATGGAAACAGCGAAGGATACAGCCTGTGCACATCCTGACTTCTAATAATCATG
ASCRP3001252	108.5	165.5	190	120	159	82	113	223	80	176	7.05473	7.10397	6.82907	7.03854	6.91765	7.0205	7.49371	7.7047	6.63031	7.71424	P	P	P	P	P	P	P	P	P	P	hsa_circRNA_103251	hsa_circ_0008199	circBase	chr22	+	46085591	46136418	exonic	NM_013236	ATXN10	ACCAAGACAAGAGAAACAGCACCCAGGACTATCTTCCAAAGAGTTCTGGATATCCTAAAG
ASCRP3001253	125	60	307	276	266	113	185.5	276	78	310.5	7.27394	5.74412	7.44404	8.3956	7.67748	7.50183	8.38959	7.96914	6.64912	8.67818	P	P	P	P	P	P	P	P	P	P	hsa_circRNA_103254	hsa_circ_0001247	circBase	chr22	+	46125304	46136418	exonic	NM_013236	ATXN10	ACCAAGACAAGAGTTACACTGTTAGACCTTATGATAGCCAAGATAACGAGTGATGAGCCA
ASCRP3001254	258.5	372	661	92	589.5	134.5	77.5	141	155	69.5	8.47221	8.07627	8.43281	6.63588	8.88635	7.82728	6.88426	7.08568	7.50262	6.40256	P	P	P	P	P	P	P	P	P	P	hsa_circRNA_001991	hsa_circ_0001991	circBase	chr5	+	80299959	80338802	sense overlapping	NM_006909	RASGRF2	ACCAAGCCAGGCACCTCTGATCACAGCCTAAGAGCATGTAAGGTTCTCTGGAAGGATTTG
ASCRP3001255	57	24	85.5	76.5	77	36	49	72.5	39	81	5.94287	4.49177	5.86291	6.38138	5.97113	5.69298	6.16488	6.13542	5.72516	6.5994	P	A	P	P	P	P	P	P	P	P	hsa_circRNA_004516	hsa_circ_0004516	circBase	chr12	+	110922882	110925748	exonic	NM_013300	FAM216A	ACCAAGGAAACTGTTCATGCAAACAGATAGAATCAAAGATGGATACAAAGTGAACTCACA
ASCRP3001256	76.5	113	137	70	223	123	109	213	142	110	6.48862	6.65533	6.41106	6.28969	7.42583	7.65415	7.47275	7.64433	7.38398	7.02439	P	P	P	P	P	P	P	P	P	P	hsa_circRNA_048085	hsa_circ_0048085	circBase	chr19	+	676388	683392	exonic	NM_005860	FSTL3	ACCAAGGAAATAAAGACTCAAGCCATTTGGGAAGTCGGTGCCGCTGCCGTCTCTGCGTTC
ASCRP3001257	58	49	64	52.5	57	38	39.5	59.5	36	58	6.02824	5.36452	5.55659	5.90284	5.60581	5.84043	5.84963	5.91485	5.63223	6.12168	P	P	P	P	P	P	P	P	P	P	hsa_circRNA_103474	hsa_circ_0067344	circBase	chr3	+	130851588	130852800	exonic	NM_024800	NEK11	ACCAAGGCTATGACACAAAGTCGGACATCTGGAGGATACTTCATCGAGACTTAAAGTCAA
ASCRP3001258	127	58	97.5	72	84	45	150	143.5	48	103	7.30285	5.69855	6.01343	6.28969	6.08105	6.07714	7.98184	7.09942	5.97036	6.92123	P	P	P	P	P	P	P	P	P	P	hsa_circRNA_104333	hsa_circ_0001685	circBase	chr7	+	24663284	24690331	exonic	NM_016447	MPP6	ACCAAGTTATAGAGATACCATTACTCCTCAACAGCAATGCAGCAAGTCTTGGAAAACCTT
ASCRP3001259	209	516	240	66	143.5	67	109	145	237	97	8.14346	8.44487	7.11754	6.19768	6.78134	6.69393	7.45312	7.10327	8.01355	6.83456	P	P	P	P	P	P	P	P	P	P	hsa_circRNA_100492	hsa_circ_0016979	circBase	chr1	-	233353644	233372726	exonic	NM_014801	PCNXL2	ACCAATACACAGAGATGCAGGTCAGCTCCTCCAGTACCACAACTTCTGAGAGTCAAGATC
ASCRP3001260	93	57.5	59	45	52	69	129.5	187	60	112	6.80045	5.68179	5.43291	5.71512	5.49927	6.71994	7.72768	7.4571	6.34042	7.06428	P	P	P	P	P	P	P	P	P	P	hsa_circRNA_100491	hsa_circ_0003314	circBase	chr1	-	233353644	233363117	exonic	NM_014801	PCNXL2	ACCAATACACCATGTGAGTCAGGATCTGGAAGCCTCGTCATGTTCTTCAACACAAGGAAA
ASCRP3001262	278.5	3062	2055	395	588	256	320	2519	2537.5	788	8.60486	10.566	10.0789	8.99034	8.87784	8.84381	9.35696	10.7853	10.9191	10.0522	P	P	P	P	P	P	P	P	P	P	hsa_circRNA_004646	hsa_circ_0004646	circBase	chr1	+	162546566	162567648	exonic	NM_003115	UAP1	ACCAATCCAATGTGAAATCTCTCCTCTTATCTCCTATGCTGGAGAAGACTTTTCCAGATT
ASCRP3001263	44	54	63	39	52	28	35	44	49	37.5	5.49181	5.61467	5.47028	5.48538	5.38193	5.20289	5.48216	5.49608	5.97036	5.5277	P	P	M	M	M	P	P	M	P	P	hsa_circRNA_103810	hsa_circ_0072099	circBase	chr5	-	32415073	32417897	exonic	NM_016107	ZFR	ACCACAGCAGTTACATATTCTGGATTCATACTCATATGTAAGGTCCACAGCTCCTGCTGT
ASCRP3001264	137	54	201.5	166	168.5	69	96	159	84	227	7.4421	5.58592	6.90206	7.5128	7.00186	6.7633	7.2272	7.24237	6.76242	8.1466	P	P	P	P	P	P	P	P	P	P	hsa_circRNA_103925	hsa_circ_0001522	circBase	chr5	+	122881110	122893258	exonic	NM_004384	CSNK1G3	ACCACAGCTACATTTGGAATACAGATTCTATAAGCAGTTAGGATCTGGAGCTCTCTATCA
ASCRP3001265	43	31	39	31	38.5	18	24.5	27	25.5	22	5.49181	4.79174	4.85293	4.91322	5.0689	4.36938	4.66478	4.86948	4.91322	4.79174	P	P	M	M	P	A	M	P	P	A	hsa_circRNA_406543		25070500	chr4	+	144378832	144387378	exonic	NM_207123	GAB1	ACCACCACGTAAGGTCAAAGTCCTAAAATTTTAAGACTCAAACCCCATGGTTTAGAGCGA
ASCRP3001266	58	90.5	68	29	52.5	25	31	42	57	29	6.05525	6.34101	5.60581	5.2262	5.57487	5.13881	5.33385	5.49608	6.2185	5.212	P	P	P	P	P	P	P	P	P	P	hsa_circRNA_101678	hsa_circ_0037353	circBase	chr16	-	1872300	1873038	exonic	NM_005326	HAGH	ACCACCACTGGTCCAGCCCTGCTGGGAGTTTTCTGCCACACAGATTTGCGGAAGAACCTG
ASCRP3001267	63	73	240	218	210	46	42	60	56	82	6.13816	6.02898	7.12135	7.98051	7.31921	6.12685	5.90445	5.92518	6.2185	6.61518	P	P	P	P	M	P	P	P	P	P	hsa_circRNA_105003	hsa_circ_0090868	circBase	chrX	-	62885765	62898452	exonic	NM_015185	ARHGEF9	ACCACCAGATGGTCCTCTGCAAGAAGCAAGATGGATTCTGGATATACTCTGAGTATTGTA
ASCRP3001268	34.5	63	46	19	30	28	23	47	34	24	5.2094	5.84085	5.18184	4.68736	4.87931	5.31706	5.04433	5.61369	5.50881	4.91959	P	P	P	A	P	P	P	P	P	P	hsa_circRNA_015169	hsa_circ_0015169	circBase	chr1	+	169767997	169770112	exonic	NM_018186	C1orf112	ACCACCTGACATTGGAACAGACTTTCTTTTCACAAGTGTTACCAAAGGTTTGTTCTGAGT
ASCRP3001269	37	41.5	68	49	52	26	42	39	25	30.5	5.18052	5.15914	5.55659	5.82524	5.5329	5.17254	5.88587	5.37846	5.01191	5.34454	P	P	P	P	P	P	P	P	P	P	hsa_circRNA_404991		25070500	chr12	-	31551108	31562318	exonic	NM_144973	DENND5B	ACCACGGCTAGGAGATTGAGCATCACTTCACTGACAGGAAAAAACAACAGAAGCTTTATA
ASCRP3001270	44.5	69	45	32	37	37.5	38	62	27	41	5.60433	5.92359	5.13334	5.33385	5.14426	5.86126	5.74502	5.96921	5.22041	5.7004	P	P	P	P	P	P	P	P	M	P	hsa_circRNA_403101		25242744	chr4	-	25831719	25836945	exonic	NM_015187	SEL1L3	ACCACTAGCATTGGACAGGATTTGAAAAGCTACCACAATCAGACCATTAGATGTGGTTGC
ASCRP3001271	84	52	214	227	198	53	68	93.5	46.5	107.5	6.611	5.56067	6.98146	8.07556	7.26051	6.3225	6.65055	6.50407	5.89398	6.99566	P	P	P	P	P	P	P	P	P	P	hsa_circRNA_007930	hsa_circ_0007930	circBase	chr5	+	135483520	135489852	exonic	NM_005903	SMAD5	ACCACTATAAGAGAGTGGAGAGTCCAGAAAGGAAGCTGTTGAAGTTATTGAAGTACCTGT
ASCRP3001272	1384	4108	5116	714.5	2240	280	464.5	1188	1947.5	632	11.8904	10.9733	11.5174	10.0601	11.3797	8.95739	9.94651	9.90493	10.5703	9.73702	P	P	M	P	P	M	P	P	P	P	hsa_circRNA_102983	hsa_circ_0005265	circBase	chr20	+	2928627	2945848	exonic	NM_002836	PTPRA	ACCACTCCAGAAACTTTCCCTCCTTCAGGACACATGTTCAAAGAGCATAATTAACTTTTT
ASCRP3001273	267	98	897	374	645	130.5	169	358.5	112	413	8.53034	6.46486	8.83141	8.90899	9.03498	7.74774	8.21876	8.37126	7.09907	9.12816	P	P	P	P	P	P	P	P	P	P	hsa_circRNA_003074	hsa_circ_0003074	circBase	chr10	+	12123470	12133683	exonic	NM_018706	DHTKD1	ACCACTCCAGCTGAAAGAGGAAGGTCTTCTTTATACTGCAGTGATATTGTTGATCATGGC
ASCRP3001274	143	279.5	253	78	151	49	59.5	96	316	77	7.48488	7.74751	7.19704	6.41895	6.85672	6.18319	6.46486	6.55354	8.35064	6.55047	P	P	P	P	P	P	P	P	P	P	hsa_circRNA_103337	hsa_circ_0065052	circBase	chr3	-	44986659	45000952	exonic	NM_016598	ZDHHC3	ACCACTGCAGATGCCAGTATGGACAGAATAGCTTATGATGCTTATCCCCACCCACCACTT
ASCRP3001275	79.5	109.5	133	84	82	68.5	74	247.5	82	148	6.55967	6.59169	6.37733	6.50883	6.06606	6.70734	6.81675	7.82675	6.69579	7.47166	P	P	P	P	P	P	P	P	P	P	hsa_circRNA_403676		25242744	chr6	-	99930628	99958106	exonic	NM_001080481	USP45	ACCACTTTCTCCTAAAGTTCTTTTTAATCAGCTTTGTCAGAATAAATAACAGATGCGGGT
ASCRP3001276	106	34	102.5	92.5	90	61	69	108	66	154.5	7.00654	4.89394	6.04873	6.66295	6.17656	6.5412	6.69463	6.73514	6.45229	7.53488	P	P	P	P	P	P	P	P	P	P	hsa_circRNA_102568	hsa_circ_0051449	circBase	chr19	+	45766370	45769539	exonic	NM_031417	MARK4	ACCAGAAAAATATTGTACACAGGGACCTGAAGGTTGCCATCAAGATTATCGACAAAACCC
ASCRP3001277	26	39	38	25	34	22	24	28	20	25	4.7059	5.12234	4.96495	5.04797	5.02083	4.94869	5.04433	4.91322	4.53597	4.98179	P	P	P	P	P	P	P	P	A	P	hsa_circRNA_404874		25070500	chr11	+	33065295	33076271	exonic	NM_018393	TCP11L1	ACCAGAAAACAGGAAAGTGAATAAACTTAATTGAGAATGTCTGAAAACCTTGACAAGTCC
ASCRP3001278	68	64	509.5	52	49	334	51	49	68	176.5	6.27175	5.81503	8.08392	5.89317	5.44511	9.25856	6.21785	5.66672	6.43294	7.71424	P	P	P	P	P	P	P	P	P	P	hsa_circRNA_007809	hsa_circ_0007809	circBase	chr14	+	50190591	50192487	exonic	NM_172193	KLHDC1	ACCAGAAATTAAAACTAATATATTTTGGTGGTTATGGGTGTAGGAGACACAGTGAACTCC
ASCRP3001279	30	44	55.5	40.5	46	27	41.5	37	22	33	4.92435	5.2107	5.30738	5.54737	5.28782	5.20289	5.84963	5.31344	4.62051	5.38883	P	P	M	P	P	P	P	P	P	P	hsa_circRNA_104171	hsa_circ_0077574	circBase	chr6	+	109249290	109258202	exonic	NM_032131	ARMC2	ACCAGAAGAAGCAGGTGACTGCTACATTGAGAAACTTGGTTGATTCATCATTAGTAAGAA
ASCRP3001280	35.5	59.5	50	24	33.5	31	28	27	22	23	5.2094	5.75796	5.25545	4.96649	4.96803	5.42845	5.25922	4.86948	4.70221	4.82775	P	P	P	P	P	P	P	P	P	P	hsa_circRNA_405562		25070500	chr17	+	29311641	29311945	intronic	ENST00000443677	RNF135	ACCAGACATGGATGATTGGACATTTGGAATGCTTGAGTAGAGAAGAGCATCACAGAAGTT
ASCRP3001281	67.5	47.5	47	29	36	25	23	28	44	28	6.28322	5.30129	5.20745	5.18052	5.11681	5.10568	4.91322	4.91322	5.81674	5.18581	P	P	P	P	P	P	P	P	P	P	hsa_circRNA_403266		25242744	chr4	+	178272533	178274882	exonic	NM_018248	NEIL3	ACCAGAGCTTAAAAGCTGCAACCCTGGATATTCTAACAGCAAGCTACCGACTAGAAATAC
ASCRP3001282	83	132	156	104	120	51.5	58	77.5	78	66	6.59194	6.82526	6.55226	6.79006	6.5272	6.26895	6.30862	6.24885	6.61518	6.30619	P	P	P	P	P	P	P	P	P	P	hsa_circRNA_100671	hsa_circ_0019632	circBase	chr10	-	103716353	103717489	exonic	NM_024541	C10orf76	ACCAGAGCTTTGACAACCTCTACTCCATGGCCTTGATAAATTTGCTGAAGTTCCTTATGT
ASCRP3001283	431	67	390	626	401	173	296	342	125	348	9.43678	5.92359	7.74751	9.83805	8.26881	8.19868	9.2317	8.29017	7.23982	8.84904	P	P	P	P	P	P	P	P	P	P	hsa_circRNA_100352	hsa_circ_0000137	circBase	chr1	-	155408117	155408859	exonic	NM_018489	ASH1L	ACCAGAGGAAGAAGAGCAAGAGAATAATAAAAGTAAACGGAGTTCCCTCTCGAAGTCCAA
ASCRP3001284	65	168.5	120	31	65	32.5	30	56	50	45	6.246	7.14328	6.25422	5.30007	5.75218	5.57638	5.23005	5.8596	6.05959	5.75039	P	P	P	P	P	P	P	P	P	P	hsa_circRNA_406606		25070500	chr5	-	58764121	58804477	intronic	ENST00000309641	PDE4D	ACCAGATACTGTTCCTTGATAGTTCCAATATCTGTAATCTTGTTGGTCTACCTGTGCAGT
ASCRP3001285	72	345	381.5	137.5	224.5	117	106	98.5	113.5	92	6.39458	8.00281	7.7047	7.21139	7.43211	7.55151	7.39059	6.58294	7.11996	6.76087	P	P	P	P	P	P	P	P	P	P	hsa_circRNA_104179	hsa_circ_0077705	circBase	chr6	-	116966876	116982009	exonic	NM_145062	ZUFSP	ACCAGATATTGGCAGTAGAGGGTGCTCTTTCTCTAGAGGAGAAACTTACTGTGATCAACC
ASCRP3001286	36	35	53	36.5	45	26	29	38.5	27	29	5.18052	4.98179	5.33385	5.5014	5.38193	5.20289	5.28165	5.33266	5.10008	5.13881	P	P	P	P	P	P	P	P	P	P	hsa_circRNA_104836	hsa_circ_0087636	circBase	chr9	-	99271954	99327765	exonic	NM_033331	CDC14B	ACCAGATCTGCTTCAAGGAAAAGCAGTGTTAAAAGATCGCCTTTGTTTTGCCATTCTCTA
ASCRP3001287	32.5	30	40	30.5	30.5	21	22	33	20	39	4.99843	4.79174	5.02674	5.28041	4.93697	4.80212	4.98027	5.1672	4.66668	5.63126	P	P	P	P	P	P	A	P	A	P	hsa_circRNA_001616	hsa_circ_0001616	circBase	chr6	-	86235843	86251761	exonic	NM_020468	SNX14	ACCAGATGTAAATCTTGTATTTCAGACAACTTTTAAGAGGTGCAGAATCACCAACACGCA
ASCRP3001288	74	108.5	145	116.5	120	45	60	91	71	54.5	6.44403	6.57992	6.45146	6.96037	6.5141	6.03633	6.40767	6.4665	6.48969	6.03339	P	P	M	P	P	P	P	P	P	P	hsa_circRNA_102671	hsa_circ_0053829	circBase	chr2	+	32735592	32738221	exonic	NM_016252	BIRC6	ACCAGCACTCCTGGACCAAGAGCTCTTTGAATTTGAATAGTCCTTTACTTTTTGGAAGAC
ASCRP3001289	35	29	47	38	39	23.5	25	38.5	27	35	5.07889	4.79174	5.18184	5.53186	5.20289	4.98027	4.98027	5.33266	5.04142	5.38883	P	P	P	P	P	P	P	P	P	P	hsa_circRNA_405136		25070500	chr13	-	41826780	41828756	exonic	NM_004294	MTRF1	ACCAGCAGATTATGGCCTAAATAAACAAGATGAAAAGCAGTTACAAGAACTTGCACTGGA
ASCRP3001290	94	50.5	213.5	284	236	89	97	202	46.5	199.5	6.83034	5.45501	6.97841	8.44487	7.4997	7.14939	7.2272	7.56833	5.97036	7.88792	P	P	P	P	P	P	P	P	P	P	hsa_circRNA_008951	hsa_circ_0008951	circBase	chr7	-	22999874	23030758	exonic	NM_032581	FAM126A	ACCAGCATGTCAATAAGGGGTCATAGGTGGAAAAGACATGGTTGAAGGTTTAGAACAGAT
ASCRP3001291	377.5	3686	2568	192.5	831	139	172	460	1152	190	9.18015	10.8111	10.3802	7.77368	9.50217	7.86871	8.28678	8.73047	9.8699	7.83741	P	P	P	P	P	P	P	P	P	P	hsa_circRNA_001741	hsa_circ_0001286	circBase	chr3	+	42132937	42134918	intronic	ENST00000484786	TRAK1	ACCAGCTAATCTTCCTACCCTTCAGTTCCCTTATGACTAGTGCCTTTGGAGTTTATGTCT
ASCRP3001292	78	95	110.5	49	66	41	37	61	35.5	46	6.51357	6.41952	6.15175	5.82524	5.77343	5.88016	5.70317	5.96921	5.55557	5.8337	P	P	P	P	P	P	P	P	P	P	hsa_circRNA_001814	hsa_circ_0001814	circBase	chr8	+	95839490	95854716	exonic	NM_017864	INTS8	ACCAGCTATTTCTTAGACCAAATAAAGAGAAAATAGACTTTCTTCTTGAGTTTGTCTGTT
ASCRP3001293	29	33	31	20	31	18	21	22	29	19.5	4.92435	4.91322	4.76546	4.60873	4.87931	4.60478	4.76899	4.66478	5.22041	4.60676	P	P	P	A	P	A	A	P	P	A	hsa_circRNA_001407	hsa_circ_0001407	circBase	chr4	+	42212390	42215180	intergenic			ACCAGCTCCTTGTCATGATTAAAAGCTGGAAGATACTCACCAAACAAACAAACAATGAAT
ASCRP3001294	121	93	171	173	151	77	67	175	75	208	7.23041	6.38138	6.70734	7.58795	6.86169	6.94328	6.67852	7.37068	6.57236	8.00637	P	P	P	P	P	P	P	P	P	P	hsa_circRNA_002863	hsa_circ_0002863	circBase	chr2	-	69585460	69590802	exonic	NM_002056	GFPT1	ACCAGCTTTACTACCTTGGTGGAGAGAGTTATCCAACAATTGAGCAACAAGATATGGATT
ASCRP3001295	57	62	50.5	23	34	19	24	28	29.5	21.5	5.99922	5.79351	5.27297	4.93697	5.02083	4.72603	5.10568	4.91322	5.22041	4.68736	P	P	P	P	P	A	P	P	P	A	hsa_circRNA_037933	hsa_circ_0037933	circBase	chr16	+	12995476	13297406	exonic	NM_001145204	SHISA9	ACCAGGAAAAGAGCTCAACAAGTACGCCTCCTTAAAGGCAGTCGCTCTTCAGCGCACTTG
ASCRP3001296	36	39	46.5	34	40	25	29.5	39	26	40	5.18052	5.15914	5.1924	5.37267	5.23005	5.10568	5.28165	5.44069	5.10008	5.63126	P	P	P	P	P	P	P	P	P	P	hsa_circRNA_001309	hsa_circ_0001561	circBase	chr5	-	177652366	177652583	intronic	ENST00000474052	PHYKPL	ACCAGGACGTGGTGGCATTTGATATATACCAAACAAACAAGCAAGTGACTGACTAGTTGA
ASCRP3001297	48	84	104	46	63.5	35	33	53	38	34	5.67521	6.23647	6.09026	5.74502	5.7655	5.71421	5.57487	5.77079	5.7087	5.37035	P	P	P	P	P	P	P	P	P	P	hsa_circRNA_018974	hsa_circ_0018974	circBase	chr10	-	81813151	81816161	exonic	NR_027428	TMEM254-AS1	ACCAGGGAAAAACTGGCTGGACAGTCTCTTGTCCTGTGTTTGTAATTGATATTTGATATT
ASCRP3001298	49	95	98	32	67	30	31.5	65.5	80.5	38	5.75039	6.41389	6.04291	5.30007	5.82694	5.50458	5.46157	6.05742	6.675	5.5277	P	P	M	P	P	P	P	P	P	P	hsa_circRNA_087331	hsa_circ_0087331	circBase	chr9	-	84267098	84300811	exonic	NM_001303103	TLE1	ACCAGGTCTACCTCCTACACCTTAAATTGGAATGTGAGAAACTGGCAAGTGAAAAGACAG
ASCRP3001299	35.5	40	32	23	34	44	37.5	55	53	64	5.2094	5.15914	4.82606	4.76192	4.98787	5.96575	5.68085	5.83791	6.14565	6.30619	P	P	P	M	P	P	P	P	P	P	hsa_circRNA_000886	hsa_circ_0000886	circBase	chr19	-	8601135	8604912	exonic	NM_012335	MYO1F	ACCAGTACCAGATGGGGAGCACCAAGGTCTTTGTCAAGAACCCAGAGTCGGGCCTTCCTC
ASCRP3001300	29	56	56	32	48	29	33	44	52	33	4.87522	5.64189	5.39456	5.33385	5.44511	5.37267	5.50458	5.52978	6.05959	5.37035	P	P	P	P	P	P	P	P	P	P	hsa_circRNA_058695	hsa_circ_0058695	circBase	chr2	+	232952196	233199209	exonic	NM_152383	DIS3L2	ACCAGTCTCTTCTTTGCTGTTCTGGTCAAGGTAGTTAAACCAGAGAGCAATGACAAAGAA
ASCRP3001301	51.5	53	88	61.5	73	33	34	51.5	37	43	5.83454	5.56067	5.90365	6.10501	5.91405	5.57638	5.57487	5.73512	5.59291	5.73512	P	P	P	P	P	P	P	P	P	P	hsa_circRNA_103743	hsa_circ_0071023	circBase	chr4	-	143003183	143067149	exonic	NM_003866	INPP4B	ACCAGTTACACAAGGACTTCTTTATCCGAGCGCTGGATTGCATGAGAAGGACAGGGTGTG
ASCRP3001302	70.5	88.5	100	53.5	73	125	198.5	139	91	232	6.38138	6.30619	6.01863	5.94795	5.91405	7.67348	8.53073	7.04802	6.82144	8.18264	P	P	P	P	P	P	P	P	P	P	hsa_circRNA_100544	hsa_circ_0017643	circBase	chr10	-	7325865	7327916	exonic	NM_001018039	SFMBT2	ACCAGTTGGTTGGTGTCAAGAGAATAAATACAGAATGGACCCACCTTCAGCAATCAAAGA
ASCRP3001303	40	30	40	31.5	41	23	23	23.5	28	35	5.37267	4.79174	5.02674	5.24153	5.22105	5.01489	4.98027	4.73869	5.16183	5.49181	P	P	P	P	P	P	P	P	P	P	hsa_circRNA_040749	hsa_circ_0040749	circBase	chr16	+	85839338	85840607	exonic	NM_001861	COX4I1	ACCAGTTTACCTGAATGTATCGCATTAAGTTCAAGGAGAGCTTTGCTGAGATGAACAGGG
ASCRP3001304	29	32	48	46	47	28	30	56	34	57	4.84626	4.87604	5.20745	5.73512	5.3957	5.31706	5.38883	5.83791	5.39227	6.09449	P	P	P	P	P	P	P	P	P	P	hsa_circRNA_405049		25070500	chr12	+	100598717	100601564	exonic	NM_022496	ACTR6	ACCAGTTTCAAGCAGTATTAAGAGTAAATGGGTTATTCCTAATTGTCAGTTCCGGTCAAA
ASCRP3001306	42.5	44	110	93	104	43.5	57.5	84.5	42	57	5.49181	5.25922	6.14667	6.65342	6.35342	6.05742	6.35165	6.39458	5.74143	6.07179	P	P	P	P	P	P	P	P	P	P	hsa_circRNA_100351	hsa_circ_0007608	circBase	chr1	-	155340294	155340774	exonic	NM_018489	ASH1L	ACCATAGCTGTGACCCAAATTGTGAAATGCAGAAATGAATGATCTTTGCTGAGTGTTCCC
ASCRP3001308	36.5	64	62	35	51	31	30	51	37	39	5.25922	5.79351	5.52352	5.40708	5.49927	5.42845	5.41386	5.69855	5.59291	5.5277	P	P	P	P	P	P	P	P	P	P	hsa_circRNA_103334	hsa_circ_0064996	circBase	chr3	+	43341245	43373802	exonic	NM_017719	SNRK	ACCATCCCATGTGTCTAAAGAGTGTAAAGAGAAAAAGAAGCAACTAACAAAACACTGTGA
ASCRP3001309	69	60	88	60	75	58	48.5	105	54	100	6.2949	5.71878	5.91485	6.09308	5.95958	6.48379	6.13645	6.67758	6.17523	6.89561	P	P	P	P	P	P	P	P	P	P	hsa_circRNA_101096	hsa_circ_0027491	circBase	chr12	+	69210591	69218431	exonic	NM_002392	MDM2	ACCATCTACCTCATCTAGAAGGAGAGCAATTAGTGAGACAGGTTCTTTTTTATCTTGGCC
ASCRP3001310	25	30	31	20	24	18	20.5	25	22	25	4.58888	4.75303	4.77954	4.68736	4.678	4.72603	4.76899	4.84375	4.77252	4.79174	A	P	P	A	P	A	A	P	A	P	hsa_circRNA_102727	hsa_circ_0054685	circBase	chr2	+	61009820	61010344	exonic	NM_022894	PAPOLG	ACCATCTAGAGTGGTCTTGCAGTCACAGATGAAATTCTTCAAGGAAAGTCAGATTGGTCC
ASCRP3001311	72.5	83	115.5	88	105	42	56	107	52.5	72	6.43071	6.21008	6.21526	6.59169	6.36046	5.96575	6.33923	6.7156	6.10081	6.41106	P	P	P	P	P	P	P	P	P	P	hsa_circRNA_100889	hsa_circ_0007458	circBase	chr11	+	76174864	76183884	exonic	NM_020193	C11orf30	ACCATCTGTGGTCATGTCAACAGTAGCACAAGGTGTAAGCTGTTCAGATGAAGATGAAAA
ASCRP3001312	51	63	47	25	44	22.5	24	36	35	27	5.81759	5.79351	5.18184	4.76192	5.25922	4.98027	5.04433	5.27297	5.55557	5.09023	P	P	P	P	P	P	P	P	P	P	hsa_circRNA_405232		25070500	chr14	-	52936754	52957723	exonic	NM_020784	TXNDC16	ACCATGAAAACAGACTGAAGTTGCTGAAGATCCTCAACAAGTTTCAACTGTCCATCTCCA
ASCRP3001313	51	59	110.5	103	111	41	38	41	33	40	5.75039	5.7087	6.1632	6.79006	6.44403	5.96575	5.70317	5.47028	5.50881	5.63126	P	P	P	P	P	P	P	P	P	P	hsa_circRNA_004666	hsa_circ_0004666	circBase	chrX	-	154645235	154649223	sense overlapping	TCONS_00017391	XLOC_008269	ACCATGGCTCAGTGGAGTGTTTTACACAATCTGATTATATACATGAGTGCTTCGCTCCTG
ASCRP3001314	64.5	121	141	74	98	37	44	86	60	62	6.22043	6.71514	6.45695	6.3422	6.27548	5.75841	5.95881	6.40908	6.30588	6.27548	P	P	P	P	P	P	P	P	P	P	hsa_circRNA_103604	hsa_circ_0069227	circBase	chr4	-	15626874	15646331	exonic	NM_012161	FBXL5	ACCATGGTCTCAGCTTTCTAAAACCAATTTTTCCAACAACAACGATTTCCGTGCTCTTCT
ASCRP3001315	78	120	139	119	128	53	56	72.5	60	63	6.47625	6.70734	6.41106	7.01214	6.62228	6.3225	6.30862	6.17357	6.28476	6.30619	P	P	P	P	P	P	P	P	P	P	hsa_circRNA_401640		25242744	chr16	-	70301561	70316687	exonic	NM_001605	AARS	ACCATTCCCGTTCTTTGGGGTGACTTTCAAGATGGACTCTACTCTAACAGCAAGTGAAAT
ASCRP3001316	59.5	34	119	121.5	108	35	35.5	67	47	106	6.06964	4.91322	6.1865	6.97516	6.38138	5.57638	5.48216	6.02824	5.97036	6.97803	P	P	M	M	M	P	M	P	P	P	hsa_circRNA_103662	hsa_circ_0007096	circBase	chr4	+	76711302	76711950	exonic	NM_003715	USO1	ACCATTGATGACCATAAATACTGTATCAGAAGTTATTCGAGGCTGCCAAGTAAACCAAGA
ASCRP3001317	35	68.5	80	18	42	22.5	21	29	24	32.5	5.07889	5.8728	5.75128	4.60873	5.25922	4.91163	4.76899	5.00967	4.91322	5.30738	P	P	P	A	P	P	P	P	P	P	hsa_circRNA_100214	hsa_circ_0002632	circBase	chr1	-	47761436	47767420	exonic	NM_003035	STIL	ACCATTGGTGGGAATATGAAGAAGGTGTAACATTGACAGTAGATCGCTTTGATCCTGGTC
ASCRP3001318	38.5	47	51.5	26	36	31	30	37	31	31	5.28165	5.4251	5.28165	5.04797	5.08741	5.48216	5.38883	5.29028	5.29396	5.18581	P	P	P	P	P	P	P	P	P	P	hsa_circRNA_103520	hsa_circ_0005292	circBase	chr3	-	179310431	179319578	exonic	NM_020409	MRPL47	ACCATTTTCTCAGGAGCAGCATGGACCTGTCAGCAACTAAGGAACAAAAGTAATGAAGAT
ASCRP3001319	57	110	254	35.5	257.5	25.5	21.5	36	62.5	24	5.99922	6.62252	7.20765	5.42174	7.61703	5.17254	4.80557	5.27297	6.34042	4.91959	P	P	P	P	P	P	P	P	P	A	hsa_circRNA_005297	hsa_circ_0005297	circBase	chr3	-	179310431	179316559	exonic	NM_020409	MRPL47	ACCATTTTCTCAGGTATGTCTTACTGAAAGAAAGAAACATGCTTCTAACCCTAGAGCAGG
ASCRP3001321	43	55.5	29	22	29	23	27	29	29	25	5.53186	5.63126	4.71692	4.82775	4.82775	4.87604	5.20027	5.0487	5.26861	4.91959	P	P	P	P	P	P	P	P	P	P	hsa_circRNA_404944		25070500	chr11	+	124856637	124858030	exonic	NM_025004	CCDC15	ACCCAAATGTCAGGACCAAGATTTTCTACCAAAATATCAGGAACTTGACTATGAGGAACC
ASCRP3001322	53	26	83	84	83	33	34	69	33	59	5.86457	4.66857	5.83074	6.50883	6.06606	5.57638	5.52978	6.1071	5.46593	6.12168	P	A	P	P	P	P	P	P	P	P	hsa_circRNA_003316	hsa_circ_0003316	circBase	chr8	+	38677039	38678153	exonic	NM_006283	TACC1	ACCCAAGAAGGCAAAGTCGCGTTTAATAACAATCACAAGAAGCTGATGAACAGCTTGTAG
ASCRP3001323	26	29.5	49	41	43	19	20	26	25	23.5	4.76723	4.68736	5.20745	5.5014	5.16183	4.64378	4.70221	4.86948	4.91322	4.82775	P	P	P	M	M	A	A	P	P	P	hsa_circRNA_015890	hsa_circ_0015890	circBase	chr1	-	201452657	201454504	exonic	NM_004078	CSRP1	ACCCAAGCTGATTTCTCATCTGGTCAATAAAGCTGTTTAGACCAGAATCCTGGCATAAGG
ASCRP3001324	59	26	80	69.5	68	31	38	46.5	35	64.5	6.02824	4.62246	5.78482	6.22172	5.82694	5.5277	5.70317	5.59987	5.46593	6.27548	P	A	P	P	P	P	P	P	P	P	hsa_circRNA_000581	hsa_circ_0000569	circBase	chr14	+	102659799	102661457	exonic	NR_038354	WDR20	ACCCAATCAAAAAAGAAACTAGCAAACTTTTTAATGAGGAAACAATCCCATGAGGTTGGT
ASCRP3001326	23	24	25	20	24	30	19	22	18	20	4.52974	4.4506	4.53597	4.52974	4.59685	5.37267	4.73869	4.60676	4.48963	4.72057	A	A	P	A	P	P	A	A	A	A	hsa_circRNA_002107	hsa_circ_0002107	circBase	chr5	+	61846193	61897675	exonic	NM_016338	IPO11	ACCCACAGAACAAGATAAGAGGAAAAAGATGGTTGTGGAAAATGCCCTTAAAGTGAACCC
ASCRP3001327	24	31	37	30	32.5	18	23	32	22.5	26	4.45717	4.79174	4.91003	5.2262	4.99994	4.64378	4.84291	5.13197	4.87604	5.03556	A	P	P	P	P	A	P	P	A	P	hsa_circRNA_406767		25070500	chr6	+	36862279	36884350	exonic	NM_001286635	C6orf89	ACCCAGAACCTGTTGTGGGGAGTAAGGAATCATTGTAGTCAATCATTTTCCAGTTCTCAG
ASCRP3001328	41	48	95.5	69	91.5	33	35	60	44	47	5.43291	5.37615	5.97954	6.27361	6.19834	5.57638	5.61663	5.96921	5.90806	5.86126	P	P	P	P	P	P	P	P	P	P	hsa_circRNA_402857		25242744	chr3	-	49083857	49114471	exonic	NM_017730	QRICH1	ACCCAGATGTGCTCTACTATATTTTCCTGTGTATTCAAAAGGAACCCTAAGGACTCTGCA
ASCRP3001329	56	41	41	29	35	29	22	43	28.5	59.5	6.02824	5.18713	5.06459	5.18052	5.08741	5.42845	4.84291	5.52978	5.26861	6.19046	P	P	P	P	P	P	P	P	P	P	hsa_circRNA_406847		25070500	chr6	-	129823749	129879311	sense overlapping	uc003qbq.3	BC035400	ACCCAGGAGAGAAAAACAGGAGATTATGGACTGTTCTTTAAAAAGGGCAGCATAAGATCA
ASCRP3001330	46.5	44	78	67.5	74.5	37	40	62	34	52	5.55147	5.28535	5.77519	6.24632	5.93857	5.84043	5.79048	5.95881	5.41499	5.97036	M	P	P	P	P	P	P	P	P	P	hsa_circRNA_402191		25242744	chr2	+	29140758	29152576	exonic	NM_015131	WDR43	ACCCAGGGCTTAGAAAGTAACGATTTTGAAATGCTAAATGCAGGTCCGATCAGAAAACAA
ASCRP3001331	102	318.5	225.5	58	103.5	80	53	95.5	48	84	6.9248	7.90428	7.04237	6.04764	6.34752	7.00355	6.2792	6.54842	5.94326	6.6337	P	P	P	P	P	P	P	P	P	P	hsa_circRNA_072816	hsa_circ_0072816	circBase	chr5	-	69424179	69503572	exonic	uc010ixu.3	SMA4	ACCCAGTATATTCAAAGCTACAAGGGATTTGTTGACATAACGGGCTGGTGAATTACCAGA
ASCRP3001332	27	48	28	23	25	20	24	21	23	19	4.76723	5.37615	4.63413	4.93697	4.678	4.72603	4.98027	4.60676	4.77252	4.46372	P	P	P	P	P	P	P	A	P	A	hsa_circRNA_405577		25070500	chr17	-	38547757	38548989	exonic	NM_001067	TOP2A	ACCCAGTTCCTAAAAAGAATGTGACAGTGAAGAAGACAGCAGCAAAAAGTACAAAGACAA
ASCRP3001333	109.5	154	173	40	113	29	36	56	87	41.5	7.02752	7.02568	6.7229	5.59888	6.4665	5.46048	5.61663	5.8596	6.76817	5.68085	P	P	P	P	P	P	P	P	P	P	hsa_circRNA_407188		25070500	chr9	-	74522734	74523039	intronic	ENST00000333421	ABHD17B	ACCCATCACCCAGTTAAACAAACAAAACTACCAATTAAAACGAAGTCCACTTCACTGTTT
ASCRP3001334	82	42	54.5	45	54	38	34	54	52	38	6.59194	5.12234	5.37035	5.71512	5.56373	5.79871	5.57487	5.8146	6.11614	5.56373	P	M	P	P	P	P	P	P	P	P	hsa_circRNA_011167	hsa_circ_0011167	circBase	chr1	+	29313942	29314417	exonic	NM_203342	EPB41	ACCCATCTTTGGATCTTCATTCATTAAGCAGTGCAGAAACACAGCAACATCATGACAACA
ASCRP3001335	100	217	216	113	157.5	52	63	104	120	102	6.9248	7.42905	6.98867	6.93937	6.91765	6.28538	6.52798	6.64672	7.17807	6.90687	P	P	P	P	P	P	P	P	P	P	hsa_circRNA_085323	hsa_circ_0085323	circBase	chr8	-	109240495	109254142	exonic	NM_001568	EIF3E	ACCCCAAAGGTCGCGATAATATTATTGACCTCTTCCTTTATCAGCCACAATATATAATGA
ASCRP3001336	62	147	129	48	85	41	51	88.5	108	56	6.13816	6.93937	6.32311	5.77255	6.08105	5.91963	6.16488	6.4268	7.04656	6.12168	P	P	P	P	P	P	P	P	P	P	hsa_circRNA_406148		25070500	chr21	+	37653780	37664531	exonic	NM_005128	DOPEY2	ACCCCACACTGTCAGGATTCTAGAACTTCTAAAATTAAAGTTTGGGACATGCAGAGCAGT
ASCRP3001337	47.5	40	70	63	61.5	30	38	78.5	39	92	5.69577	5.05305	5.59789	6.11684	5.69298	5.42845	5.68085	6.2652	5.65436	6.74817	P	M	M	P	P	P	P	P	P	P	hsa_circRNA_008865	hsa_circ_0008865	circBase	chr10	+	70719561	70720005	exonic	NM_004728	DDX21	ACCCCAGTGAAGCTGCCAGTGAAGAAAGTAACAGTGAGATAGAGCAGAAAGAGAAAAAAG
ASCRP3001338	46	61	46	28	40.5	23	25	74	38	43	5.60433	5.74412	5.18184	5.13881	5.27297	4.94869	5.04433	6.2371	5.7087	5.76859	P	P	P	P	P	P	P	P	P	P	hsa_circRNA_406805		25070500	chr6	-	82201207	82223546	sense overlapping	ENST00000412306	FAM46A	ACCCCATCTGATTTATATGAAGATTCATCATTTCGCATTTCTGTAACCATGAATGAGGGT
ASCRP3001339	71	84	115.5	66	88	89.5	104	255.5	79	137	6.36921	6.24664	6.21785	6.19768	6.1504	7.15716	7.35695	7.86789	6.66674	7.37126	P	P	P	P	P	P	P	P	P	P	hsa_circRNA_007084	hsa_circ_0007084	circBase	chr10	+	22002700	22016857	exonic	NM_004641	MLLT10	ACCCCGAGGAAGTCTCTCGCCACGGTATTTATAACAGCAATGATGTAGCAGTATCGTTTC
ASCRP3001340	79	111.5	242	209	190	539	113.5	126	66	148	6.51357	6.63854	7.14838	7.91188	7.19573	10.1097	7.48394	6.93898	6.43294	7.46324	P	P	P	P	P	P	P	P	P	P	hsa_circRNA_011538	hsa_circ_0011538	circBase	chr1	+	35824525	35855699	exonic	NM_005095	ZMYM4	ACCCGCCTTCACAAAATAATGCAGGTGGTGGTATCATGGATACAGAAATGTCTGAAGATA
ASCRP3001341	34	42	45.5	25	45	25	24	25	24	19	5.13197	5.22748	5.18184	4.9924	5.3398	5.0487	5.04433	4.84375	4.91322	4.46372	P	P	P	P	P	P	P	P	P	A	hsa_circRNA_000596	hsa_circ_0000661	circBase	chr15	+	100645330	100645426	antisense	NM_139057	ADAMTS17	ACCCGGGAGATGGTGCTGTTGCCACCCACCAGGATGGTGGCTCTTTTGTAAAGACTGGTG
ASCRP3001342	27	32.5	31.5	22	29.5	17	21	21	20	23	4.64762	4.85293	4.77954	4.82775	4.74409	4.55246	4.76899	4.60676	4.62051	4.85791	P	P	P	P	P	A	P	P	A	A	hsa_circRNA_405067		25070500	chr12	+	110566754	110600870	exonic	NM_014055	IFT81	ACCCGTGAATTTGATGGTACTGAAGTTTTAAAGGGAGATGAGGAGTACTTTTCGTCAGGG
ASCRP3001343	78	170	148	67.5	106	117	70	82	55.5	61	6.53499	7.15227	6.51068	6.26426	6.40767	7.55994	6.78832	6.32371	6.23199	6.21785	P	P	P	P	P	P	P	P	P	P	hsa_circRNA_001288	hsa_circ_0000999	circBase	chr2	-	46795476	46795608	sense overlapping	NR_104182	LOC100506142	ACCCTAAAAGCTTGCTATATAAAGGATACTTTCTGGAGGTTGGTGGTCCAGTAGCACAGA
ASCRP3001344	137.5	214.5	207	122.5	173	60	92	161.5	141	106	7.42233	7.41798	6.92123	7.04401	7.02715	6.5412	7.11408	7.24602	7.35725	6.94093	M	P	M	P	M	P	M	P	M	P	hsa_circRNA_103523	hsa_circ_0068142	circBase	chr3	+	182602540	182605501	exonic	NM_014616	ATP11B	ACCCTCATGTGTTACAAAATAAGCCCACCCTTTATCGGAATCATGGGTAAAGAAGGAAGA
ASCRP3001345	99	194	206	99	144	75.5	84	140	134.5	96	6.89642	7.31166	6.94523	6.7522	6.80218	6.95379	7.04565	7.04802	7.3168	6.81995	P	P	P	P	P	M	P	P	P	P	hsa_circRNA_102830	hsa_circ_0001073	circBase	chr2	+	148653869	148657467	exonic	NM_001616	ACVR2A	ACCCTCCTGTACTTGTTCCAACTCAAGTGCTATACTTGGTAGATCAGAAACTCAGGAGTG
ASCRP3001346	49.5	83	77	33	53	28	32.5	53	53	33	5.73512	6.17523	5.73512	5.33385	5.56373	5.29028	5.46157	5.77079	6.14565	5.32428	P	P	P	P	P	P	P	P	P	P	hsa_circRNA_023420	hsa_circ_0023420	circBase	chr11	-	71808337	71808960	exonic	NM_017907	LAMTOR1	ACCCTCGATAAAGGAAGTATATTCATCCAGTCTCCAGGATAGCTGCTTATGCCTACAGTG
ASCRP3001347	418	1356	2048	289	1586	197	247	525.5	976	223	9.37764	9.55446	10.0681	8.47011	10.6261	8.40343	8.91627	8.92906	9.67042	8.12687	P	P	P	P	P	P	P	P	P	P	hsa_circRNA_102059	hsa_circ_0043428	circBase	chr17	-	37579579	37584043	exonic	NM_004774	MED1	ACCCTGACCCCATACCTTTGAATCACAACATGAGATTTTATGCTGTCATTTAATGAACCT
ASCRP3001348	87	84	135	112.5	119	41	37	66	45	53	6.7078	6.22623	6.39458	6.90607	6.54017	5.91963	5.66008	6.0097	5.90806	5.97036	P	P	P	P	P	P	P	P	P	P	hsa_circRNA_103074	hsa_circ_0060627	circBase	chr20	+	46252654	46256767	exonic	NM_006534	NCOA3	ACCCTGAGAGCTTTATTACCAGACATGATCTTTCAGTCTTACCTGCAGTGGTGAAAAACG
ASCRP3001349	31	42	32.5	20	29	17.5	21	24	21	20	4.98027	5.15914	4.809	4.65145	4.82775	4.55246	4.73869	4.81585	4.73869	4.56267	P	P	P	A	P	A	A	P	A	A	hsa_circRNA_001157	hsa_circ_0001391	circBase	chr4	+	2826686	2826823	intronic	ENST00000356331	SH3BP2	ACCCTGGTGGCACCGTGCCCCTGTGGGCTGAGGGGAGCCACACAGCCATGTTGTATCCAG
ASCRP3001350	40	45	114	88	101.5	27	46	68	37.5	53	5.41386	5.28535	6.17623	6.59169	6.32371	5.23005	5.97419	6.1071	5.65436	5.97036	P	P	P	P	P	P	P	P	P	P	hsa_circRNA_005752	hsa_circ_0005752	circBase	chr9	-	113771427	113773970	intronic	uc011lwn.2	LPAR1	ACCCTGTTTACATCTTCTTAAAAGTTGTGTCATCCTTGAAGGATAGAATAAATCAGCTGT
ASCRP3001351	37	73	58	28	40	24	27	40	30	29	5.28165	6.02898	5.41386	5.09446	5.20289	4.98027	5.1672	5.37846	5.32188	5.23261	P	P	P	P	P	P	P	P	P	P	hsa_circRNA_069586	hsa_circ_0069586	circBase	chr4	+	41945763	41951402	exonic	NM_018126	TMEM33	ACCCTTCGATATTCGTCTCGAAGAAACCCATATTGTCGTGAGTATCTTCCCAGTCTTGTT
ASCRP3001352	41.5	38	52.5	35	49	26	26	34	30	42	5.39113	5.05305	5.31585	5.4429	5.47244	5.20289	5.10568	5.20289	5.26861	5.73512	P	P	P	P	P	P	P	P	P	P	hsa_circRNA_001807	hsa_circ_0001807	circBase	chr8	-	68163533	68172161	exonic	NM_006421	ARFGEF1	ACCCTTTACAAGTGCAACACATTTGGAGCATGTGAGGCCCATGTTTAAGATTTAATAAGA
ASCRP3001353	45	55	47.5	23	36	21	20.5	27	24	24	5.60433	5.61467	5.26173	4.93697	5.11681	4.80212	4.80557	4.93697	4.91322	4.91959	P	P	P	A	P	A	A	P	P	P	hsa_circRNA_403168		25242744	chr4	+	85555009	85562143	exonic	NM_001263	CDS1	ACCCTTTCTAAAGGCAGTCTTGAGACAGTTCGCATGGACTCATGTCACTTTACTGATAAC
ASCRP3001354	59	40.5	51	41	47	31	37	52	37	46	6.08389	5.1752	5.2915	5.59888	5.3957	5.42845	5.66008	5.77079	5.63223	5.8337	P	P	P	P	P	P	P	P	P	P	hsa_circRNA_101520	hsa_circ_0035226	circBase	chr15	-	50875285	50878685	exonic	NM_017672	TRPM7	ACCGAAGACACTCATGAAGTAGATTCCAAAGCAGCTTTAATACCGAATAACAATACTTCT
ASCRP3001355	37.5	82	52.5	28	40	37	35	40.5	29	24	5.30859	6.17523	5.30738	5.09446	5.1752	5.71421	5.66008	5.42174	5.22041	4.85791	P	P	P	P	P	P	P	P	P	P	hsa_circRNA_400289		25242744	chr1	+	100459092	100480976	exonic	NM_012243	SLC35A3	ACCGACTGACCTGGATAGTAGTTGTTCTTCAGGCAAATGAAGATAAAACAATGTTCGCCA
ASCRP3001356	42.5	33	37	27	41	42	28	50.5	34	57	5.51408	4.75303	4.91003	5.04797	5.20289	5.91963	5.28165	5.73512	5.46593	6.15175	P	M	P	P	P	P	P	P	P	P	hsa_circRNA_100060	hsa_circ_0010023	circBase	chr1	-	12638745	12639440	exonic	NM_004753	DHRS3	ACCGAGATGTTCCAGGGCATGAGAGTCAGGTGGGTGACATCACCATCCTGGTGAACAATG
ASCRP3001358	22	33	28	19	23.5	18	19	23	21	19	4.52974	4.83787	4.70221	4.43956	4.66289	4.64378	4.73869	4.71509	4.66668	4.37169	A	P	P	A	P	A	A	A	A	A	hsa_circRNA_405936		25070500	chr2	-	99634662	99651902	exonic	NM_025244	TSGA10	ACCGAGGCCTAGATCGATCATTAGAAGACACTTAAATGCAGAAAGGTCTTACAAGTCCCA
ASCRP3001359	42.5	38	51	44	47.5	25	24	52	27.5	67	5.43291	5.05305	5.24026	5.65817	5.3575	5.20289	5.10568	5.77079	5.16183	6.3279	P	P	P	P	P	P	P	P	P	P	hsa_circRNA_401174		25242744	chr13	+	94482406	94482798	exonic	NM_005708	GPC6	ACCGAGTTTCCAAGAATTTTTCCGAGAGCTCCTGGAGAATGCAGAAAAGTCACTAAATGA
ASCRP3001360	44	26	68	61.5	61.5	54.5	48	72	66	75	5.51408	4.57483	5.60581	6.12513	5.72516	6.39172	6.14972	6.14565	6.44513	6.50407	P	A	P	P	P	P	P	P	P	P	hsa_circRNA_100880	hsa_circ_0003557	circBase	chr11	-	72420914	72422544	exonic	NM_015242	ARAP1	ACCGCATCTTCAGATCTTACATCTATCAGAAACGATGGGTGAGACTGGATACTGATCACC
ASCRP3001361	97	105	120	93	116.5	67	71	69	47	68	6.85423	6.53965	6.23583	6.66957	6.50883	6.71994	6.72836	6.12444	5.97036	6.36921	P	P	P	P	P	P	P	P	P	P	hsa_circRNA_104175	hsa_circ_0005954	circBase	chr6	+	111208707	111211559	exonic	NM_001634	AMD1	ACCGGAATTTCCAGGAAGAAATAGAGTTTCTTAATGCAATTTTCCCAAATCTGAGTGGGA
ASCRP3001362	37	30	38	28	31	24	23	22	31	43	5.33147	4.79174	4.93225	5.13881	4.90362	5.0487	5.04433	4.66478	5.26861	5.73512	P	P	P	P	P	P	P	A	P	P	hsa_circRNA_406896		25070500	chr6	-	165792682	165806285	exonic	NR_045597	PDE10A	ACCGGATCACTAAACCTTAATAATCAATCACATAGCTTTGAGCTTGAAAAGTTGTGTCGT
ASCRP3001363	79	152	111	60.5	90	69	82	134.5	115	70	6.51357	6.98753	6.15782	6.08247	6.1504	6.7633	6.98734	7.00729	7.14549	6.39172	P	P	P	P	P	P	P	P	P	P	hsa_circRNA_401999		25242744	chr19	-	430683	440932	exonic	NM_012435	SHC2	ACCGGTACAGTACATGGGCTGCATCGAGGTTCTCCGCTCTATGCGCTCCCTGGACTTTAA
ASCRP3001364	125	42	166	169	162	89	84	132	46	151	7.27983	5.18713	6.65772	7.54817	6.9596	7.13201	7.03726	6.99377	5.90806	7.49531	P	P	P	P	P	P	P	P	P	P	hsa_circRNA_100705	hsa_circ_0008898	circBase	chr10	-	126097110	126100769	exonic	NM_000274	OAT	ACCGTGAAGGGCATTCAGAAATACAAAGCAAAGATTGTTTTTGCAGATCTGTGGTTTTTC
ASCRP3001365	88	162	138	70	106.5	113	100	280	114	129	6.72836	7.08992	6.40767	6.25422	6.37212	7.49398	7.27673	7.97268	7.11996	7.26161	P	P	P	P	P	P	P	P	P	P	hsa_circRNA_018818	hsa_circ_0018818	circBase	chr10	-	75264607	75265184	exonic	NM_152586	USP54	ACCGTTGTCTCAGAGAGGGAGGAAGCTCCGGTTTCTTCCCACAGTTTTGCTCTGCAGATG
ASCRP3001366	27.5	31	35	25	31	21	21	32	20	23.5	4.79174	4.79174	4.89394	5.04797	4.95103	4.94869	4.70221	5.0487	4.4484	4.76192	P	P	P	P	P	A	P	P	A	P	hsa_circRNA_092382	hsa_circ_0001961	circBase	chr10	+	52907841	52916908	sense overlapping	NM_006258	PRKG1	ACCTAAATGCCAGAGGTTCTTATGGTTTTAACAAAGAGAATACTCATATGGTATTAATCA
[truncated: 11,863 more rows]
