# Supplementary material for: Circular RNA circDUS2 Is a Potential Biomarker for Intracranial Aneurysm
Source: Front Aging Neurosci. 2021 May 19;13:632448. doi: 10.3389/fnagi.2021.632448 (PMC8171118; doi:10.3389/fnagi.2021.632448)
Supplement: Supplementary file 3 [file Table_3.XLS]

## Sheet: downregulation
# Fold Change cut-off: 1.5 # P-value cut-off: 0.05 # Condition pairs: A_vs_B # Column A: probeID it represents probe name. # Column B: P-value, P-value calculated from unpaired t-test. # Column C: FDR, FDR is calculated from Benjamini Hochberg FDR. # Column D: FC (abs), the absolute ratio (no log scale) of normalized intensities between two conditions. # Column E: Regulation, it depicts which gro…
A_vs_B 1.5 fold up regulated CircRNAs
	P-value and FDR		Fold change and Regulation		Annotations											Group--Raw Intensity		Group--Normalized Intensity		Raw Intensity										Normalized Intensity										miRNA Binding Sites
probeID	P-value	FDR	FC (abs)	Regulation	circRNA	Alias	source	chrom	strand	txStart	txEnd	circRNA_type	best_transcript	GeneSymbol	Sequence	group-A(raw)	group-B(raw)	group-A(normalized)	group-B(normalized)	[A2, A](raw)	[A3, A](raw)	[A4, A](raw)	[A9, A](raw)	[A525614, A](raw)	[B4, B](raw)	[B500921, B](raw)	[B493418, B](raw)	[B519441, B](raw)	[BD, B](raw)	[A2, A](normalized)	[A3, A](normalized)	[A4, A](normalized)	[A9, A](normalized)	[A525614, A](normalized)	[B4, B](normalized)	[B500921, B](normalized)	[B493418, B](normalized)	[B519441, B](normalized)	[BD, B](normalized)	MRE1	MRE2	MRE3	MRE4	MRE5
ASCRP3000014	5.34317e-05	0.0463203	2.12055	up	hsa_circRNA_404754		25070500	chr10	-	61592282	61612460	exonic	NM_005436	CCDC6	AAAAACTGGAGAATGACACCATTTCTAAGCAACTTACATTAGAACAGCAAGCCAGGGCTG	126.2	39.7	6.72448	5.64004	72	108	171	134	146	37	36	46.5	36	43	6.36921	6.57135	6.69393	7.16774	6.82016	5.71421	5.61663	5.62543	5.50881	5.73512	hsa-miR-4778-3p	hsa-miR-4775	hsa-miR-3925-3p	hsa-miR-3160-5p	hsa-miR-1537-5p
ASCRP3000016	0.00937196	0.192901	1.76082	up	hsa_circRNA_007390	hsa_circ_0007390	circBase	chr15	-	73854236	73866136	exonic	NM_012428	NPTN	AAAAACTTGCGCCAGAGAAACACAAATTAAGTACTGCTTACAATCCGCTCCTGACATCAC	143.3	54.6	6.89732	6.08108	82	90.5	190	175	179	46	41	63	66	57	6.59194	6.34101	6.81974	7.61776	7.11616	6.07714	5.83286	6.0097	6.41389	6.07179	hsa-miR-1272	hsa-miR-6756-5p	hsa-miR-4799-3p	hsa-miR-578	hsa-miR-4257
ASCRP3000082	0.0145872	0.230682	1.74137	up	hsa_circRNA_103384	hsa_circ_0065898	circBase	chr3	-	51454240	51456330	exonic	NM_014703	VPRBP	AAAAGGAGACATTGCCCACATTCCGTCCTATTTCAGTGTTCCGGGAAGCCAATGAAGATG	153.4	56.4	6.94581	6.14559	103	191	207.5	73.5	192	42.5	66	53	77.5	43	6.93289	7.28539	6.94855	6.35165	7.21058	5.98562	6.5994	5.80302	6.6395	5.7004	hsa-miR-520f-3p	hsa-miR-106b-5p	hsa-miR-542-3p	hsa-miR-2113	hsa-miR-17-5p
ASCRP3000092	0.0101551	0.199085	1.77974	up	hsa_circRNA_003986	hsa_circ_0003986	circBase	chr1	+	36282482	36292436	exonic	NM_017629	AGO4	AAAATACCGAGTTTGTAATGTGACTAGACGGCCAGCCAGTCATCAAACGACCTCCGGCTA	300.6	107.9	7.89946	7.06779	156	212	483	220	432	128	74.5	158	80	99	7.67076	7.40626	8.01578	8.00805	8.39646	7.7085	6.83919	7.23009	6.69579	6.86541	hsa-miR-7113-3p	hsa-miR-3929	hsa-miR-6812-5p	hsa-miR-372-3p	hsa-miR-3145-3p
ASCRP3000126	0.0191907	0.257432	1.54206	up	hsa_circRNA_101140	hsa_circ_0002628	circBase	chr12	+	110778463	110780253	exonic	NM_001681	ATP2A2	AAACAGTTCATCCGCTACCTCATCTCGTCCAACGTCGGGGAAGTTGTCTGACCAATCTGA	306	148.8	8.0474	7.42254	260.5	293	422.5	267	287	82	93	273	158	138	8.47465	7.79927	7.85153	8.33412	7.77741	7.06572	7.19211	7.95302	7.53059	7.37126	hsa-miR-598-3p	hsa-miR-658	hsa-miR-208a-5p	hsa-miR-216a-5p	hsa-let-7i-5p
ASCRP3000134	0.00161168	0.102571	1.73091	up	hsa_circRNA_075881	hsa_circ_0075881	circBase	chr6	+	25605039	25606501	exonic	NM_017640	LRRC16A	AAACCAAGAACCGCCTCACGGCCTGAAGCTTGGGAATGATGCCGTATCCCAGGATTCTTC	73.2	30.3	6.04732	5.25579	71.5	77.5	87	54	76	23	31.5	35	38	24	6.35635	6.1196	5.85047	5.96498	5.94522	5.01489	5.55404	5.25922	5.59291	4.85791	hsa-miR-3661	hsa-miR-637	hsa-miR-631	hsa-miR-4429	hsa-miR-320b
ASCRP3000135	0.00451943	0.146276	1.70571	up	hsa_circRNA_013959	hsa_circ_0013959	circBase	chr1	-	147131761	147131890	exonic	NM_016361	ACP6	AAACCATATTCTCCTTACGACTCTCAATACCATGAGACCACCCTGAAGGTAGAGTGGAAC	181.2	69.4	7.19932	6.42894	135	185	284	88	214	52	62	84	93	56	7.42905	7.24522	7.34221	6.60682	7.37329	6.28538	6.52798	6.38598	6.8509	6.09449	hsa-miR-4461	hsa-miR-3118	hsa-miR-134-5p	hsa-miR-6812-5p	hsa-miR-509-3p
ASCRP3000147	0.00568825	0.163674	1.60434	up	hsa_circRNA_102878	hsa_circ_0057551	circBase	chr2	+	196544755	196548630	exonic	NM_020342	SLC39A10	AAACCTGGTTCCTGAAGATGAGGCAAATATAGGGGCATCAGGAAAAATAGAAATGAAGGT	138.9	61.5	6.925	6.24302	116	172	121	118	167.5	46	57	87	53	64.5	7.16791	7.17425	6.26489	7.01214	7.0058	6.03633	6.33923	6.41839	6.14565	6.27548	hsa-miR-335-3p	hsa-miR-130b-5p	hsa-miR-302b-5p	hsa-miR-329-5p	hsa-miR-627-3p
ASCRP3000150	0.0456355	0.351943	1.54602	up	hsa_circRNA_102473	hsa_circ_0003215	circBase	chr19	+	17267718	17270294	exonic	NM_004145	MYO9B	AAACGGTGACCGTCAACGACAAGCTTATCCTTCCCTACAGCCTCAGCGAGGATTTTTGCC	442.6	213.7	8.47487	7.84631	219	554	640	334	466	126.5	95	212	412	223	8.23081	8.52199	8.38593	8.72604	8.50957	7.67348	7.16036	7.62253	8.65487	8.12032	hsa-miR-668-5p	hsa-miR-412-3p	hsa-miR-100-3p	hsa-miR-298	hsa-miR-651-5p
ASCRP3000198	0.0497607	0.36056	2.37282	up	hsa_circRNA_086376	hsa_circ_0086376	circBase	chr9	-	14146687	14179779	exonic	NM_005596	NFIB	AAAGAGATCAAGATTCTGGACAATCAGGAAGTCCAAGCCACAATGATCCTGCCAAGAATC	340.4	106.7	8.19551	6.94891	529	134	390	282	367	53	99	190	121	70.5	9.81959	6.83919	7.74751	8.43156	8.13971	6.37502	7.29277	7.48703	7.18717	6.40256	hsa-miR-4699-5p	hsa-miR-7-5p	hsa-miR-508-5p	hsa-miR-584-5p	hsa-miR-490-3p
ASCRP3000279	0.00679935	0.17379	3.19666	up	hsa_circRNA_401977		25242744	chr18	+	55833019	55919286	exonic	NM_015277	NEDD4L	AAATAGACTGGGAGAGTCCCGTATTCTCAGAGTAAAAGTTGTTTCTGGAATTGATCTCGC	471.8	89.2	8.4754	6.79884	334	444	715	143	723	75	132	72	112	55	8.96905	8.29706	8.5354	7.31105	9.26444	6.89964	7.78354	6.1632	7.09907	6.04873	hsa-miR-629-5p	hsa-miR-146a-3p	hsa-miR-6839-3p	hsa-miR-519d-5p	hsa-miR-26a-1-3p
ASCRP3000320	0.0479819	0.356068	1.76733	up	hsa_circRNA_031210	hsa_circ_0031210	circBase	chr14	-	23033806	23044133	exonic	NM_001344	DAD1	AAATGTAACCTTTTGCCTTCCAAATTAAAGAACTCCATGCCACTCCTCTTTGCCTGAGAA	1158.4	406.6	9.73907	8.9175	649	1972.5	1784.5	291	1095	225	281	585	652	290	10.3681	10.0259	9.90066	8.47011	9.93059	8.63487	9.13082	9.06967	9.17484	8.5773	hsa-miR-330-5p	hsa-miR-4668-3p	hsa-miR-326	hsa-miR-4742-5p	hsa-miR-3174
ASCRP3000355	0.0419568	0.343302	2.02522	up	hsa_circRNA_400980		25242744	chr12	+	58339410	58347472	exonic	NM_033276	XRCC6BP1	AACAACACCACCAGATCCATATGTCAAACTTCTGCTTGATGCTATGAAACACTCAGGTTG	183.8	56.3	7.10048	6.0824	157	255	259.5	45.5	202	50	45.5	69	84	33	7.66129	7.61384	7.22367	5.71512	7.28847	6.21785	6.03119	6.12444	6.71423	5.32428	hsa-miR-4524a-5p	hsa-miR-4524b-5p	hsa-miR-99b-3p	hsa-miR-5189-5p	hsa-miR-548o-3p
ASCRP3000418	0.016556	0.239767	2.29948	up	hsa_circRNA_101089	hsa_circ_0027261	circBase	chr12	+	57891939	57892406	exonic	NM_004990	MARS	AACATTTCGTTTGATATTTTTGGTCGCACCACCACTCCACAGCAGACCAAGTTGCCTGTG	878.1	234.9	9.37344	8.17213	559	665	1753	264	1149.5	127.5	206.5	411.5	209	220	9.93708	8.71464	9.87093	8.31628	10.0283	7.72961	8.60659	8.54657	7.87303	8.10485	hsa-miR-641	hsa-miR-92a-2-5p	hsa-miR-149-3p	hsa-miR-637	hsa-miR-367-5p
ASCRP3000421	0.00393314	0.137207	2.7832	up	hsa_circRNA_103845	hsa_circ_0072568	circBase	chr5	-	58476420	58511794	exonic	NM_006203	PDE4D	AACCAACCATCCATCAACAAAGCCACCATAACAGTTTTGATGTGGACAATGGCACATCTG	475.8	105.2	8.39326	6.91652	270	422	952	154	581	68	77	151	172	58	8.54657	8.24269	8.92738	7.39388	8.8558	6.7633	6.87138	7.17058	7.62558	6.15175	hsa-miR-432-5p	hsa-miR-769-3p	hsa-miR-545-3p	hsa-miR-127-3p	hsa-miR-1185-2-3p
ASCRP3000422	0.00467376	0.149234	2.85789	up	hsa_circRNA_102984	hsa_circ_0006117	circBase	chr20	+	2944917	2945848	exonic	NM_002836	PTPRA	AACCACTCCAGAAACTTTCCCTCCTTCAGATAAGCATGGATTCCTGGTTCATTCTTGTTC	4229.3	1193.4	11.8622	10.3472	2309.5	6954	7735	1099	3049	402	657	1405	2458	1045	12.7259	11.5862	12.1553	10.8034	12.0401	9.60313	10.6344	10.1392	10.889	10.4705	hsa-miR-152-5p	hsa-miR-582-3p	hsa-miR-26b-3p	hsa-miR-140-5p	hsa-miR-96-5p
ASCRP3000423	0.0184698	0.253969	2.17752	up	hsa_circRNA_001126	hsa_circ_0001126	circBase	chr20	+	2903852	2945848	exonic	NM_002836	PTPRA	AACCACTCCAGAAACTTTCCCTCCTTCAGGTGACACAACTAAAAAAAAACAAAGGTATTT	1870.9	686.6	10.5912	9.46854	1007	2138.5	3855.5	568	1785.5	225	363	918.5	1401.5	525	11.24	10.1182	11.022	9.67428	10.9018	8.63487	9.54625	9.60313	10.111	9.44742	hsa-miR-4677-5p	hsa-miR-203b-3p	hsa-miR-103a-2-5p	hsa-miR-152-5p	hsa-miR-582-3p
ASCRP3000437	0.00330892	0.129851	1.74975	up	hsa_circRNA_005303	hsa_circ_0005303	circBase	chr1	-	41651792	41660071	sense overlapping	NM_012236	SCMH1	AACCCCTAGACCGGTTTTTAGTCCATTGACTATGCAGCCTAATGATTTCTACATCGTACT	115.2	44.8	6.58122	5.77407	73	80	173	92	158	33	32	54	62	43	6.43071	6.14633	6.71423	6.69718	6.91765	5.57638	5.48216	5.77079	6.30588	5.73512	hsa-miR-1249-5p	hsa-miR-186-5p	hsa-miR-4667-5p	hsa-miR-5002-5p	hsa-miR-4459
ASCRP3000488	0.0045374	0.146498	1.89456	up	hsa_circRNA_018758	hsa_circ_0018758	circBase	chr10	+	74474868	74644140	exonic	NR_073062	MCU	AACTCAAGGATGCAATTGCTCAGGTCTTTCACTACCATTCCTACAGTGATTGGCAAGATA	115.1	44.2	6.67366	5.7518	140.5	112	136	82.5	104.5	39	29	55	47.5	50.5	7.46542	6.6496	6.40313	6.48969	6.36046	5.84043	5.28165	5.8146	5.89398	5.92834	hsa-miR-3909	hsa-miR-6764-3p	hsa-miR-7978	hsa-miR-574-5p	hsa-miR-877-3p
ASCRP3000492	0.0460966	0.352486	1.74608	up	hsa_circRNA_403834		25242744	chr7	-	72863871	72865324	exonic	NM_032408	BAZ1B	AACTCCCGTGGCAGGTTGCATCTGCACTGGAGAAATGGAAGACAGCAATCCGGGAAGCTC	117	41	6.41713	5.61302	54	239	127.5	44.5	120	38	31	64	28	44	5.91046	7.53785	6.31648	5.78743	6.53344	5.78132	5.38883	6.0097	5.22041	5.66482	hsa-miR-5001-5p	hsa-miR-16-5p	hsa-miR-539-3p	hsa-miR-377-3p	hsa-miR-5095
ASCRP3000560	0.00601152	0.166333	2.21753	up	hsa_circRNA_406699		25070500	chr5	+	151326199	151327356	intergenic			AAGAATCTCATCTTGTATAAAGACAGACCAAGCTCCGTTCCTGTGAGGGAAGGGAGAGAA	105.9	31.7	6.3847	5.23575	49	71	134	128.5	147	23	26	40	43.5	26	5.71421	5.93778	6.34042	7.11095	6.82016	4.87604	5.10568	5.42174	5.79351	4.98179	hsa-miR-8057	hsa-miR-6734-3p	hsa-miR-545-5p	hsa-miR-622	hsa-miR-8080
ASCRP3000572	0.0483455	0.35661	2.05176	up	hsa_circRNA_103179	hsa_circ_0062593	circBase	chr22	+	24509532	24530382	exonic	NM_012295	CABIN1	AAGACCAATTTCTTCAACACCGAAGCCAGGACAGCACAGCCGTAGCACTCTCAGACTCTA	297.1	86.7	7.75837	6.72151	213	279	466.5	77.5	449.5	113	59.5	104	110	47	8.17209	7.74415	7.97994	6.4282	8.46746	7.5099	6.43627	6.67758	7.06894	5.91485	hsa-miR-637	hsa-miR-877-3p	hsa-miR-331-3p	hsa-miR-138-5p	hsa-miR-210-5p
ASCRP3000600	0.000504298	0.0710653	1.88193	up	hsa_circRNA_102332	hsa_circ_0047288	circBase	chr18	-	21757976	21759799	exonic	NM_018030	OSBPL1A	AAGAGTGTAGAAGCAGAACCCAAAGGAACCATCACCTTGGAGCTCCTTGATGTGTAGCTG	93.6	35	6.33836	5.42614	75	105.5	124	62	101.5	26.5	32	37	47.5	32	6.4605	6.53965	6.27486	6.09308	6.32371	5.20289	5.38883	5.27297	5.98562	5.28041	hsa-miR-143-3p	hsa-miR-152-5p	hsa-miR-329-5p	hsa-miR-197-5p	hsa-miR-148b-5p
ASCRP3000640	0.0297356	0.303959	2.82836	up	hsa_circRNA_044097	hsa_circ_0044097	circBase	chr17	-	42929776	42932372	exonic	NM_004247	EFTUD2	AAGCCTTTTCTCTGTCTGTCTTCCACCACTGGCAGGAACAAGATCACCATGATTGCTGAG	29078.2	11270.1	14.6015	13.1015	5158	49470.5	50034	5186	35542.5	2963.5	3781.5	26504.5	18975	4126	13.8388	14.9695	15.3574	13.3152	15.5267	12.477	12.9611	13.4932	14.2949	12.2815	hsa-miR-1909-3p	hsa-miR-4711-5p	hsa-miR-6722-3p	hsa-miR-6735-5p	hsa-miR-939-3p
ASCRP3000646	0.0438919	0.348438	1.87503	up	hsa_circRNA_103515	hsa_circ_0067991	circBase	chr3	+	171969049	172025291	exonic	NM_022763	FNDC3B	AAGCTGGCACATAGGAGCAAAAGTTCACTAACCCTGCAGTGGAAGAAATTATACCATTTT	412.9	152.8	8.32373	7.41682	241	246	661.5	230	686	74	71	208	165.5	245.5	8.36398	7.57817	8.42877	8.09293	9.15481	6.86169	6.75776	7.60151	7.56959	8.29354	hsa-miR-147b	hsa-miR-19b-1-5p	hsa-miR-134-3p	hsa-miR-576-5p	hsa-miR-493-5p
ASCRP3000661	0.0162453	0.237777	1.63567	up	hsa_circRNA_008289	hsa_circ_0008289	circBase	chr6	+	155448623	155451551	exonic	NM_012454	TIAM2	AAGGAAGAAAAGGAAACTCCAGGCTCACTTCATGGACTCACTTTGCGTGCTTGTTAAATG	164.8	63.5	7.03689	6.327	119	203	226	74	202	50	59	63.5	88	57	7.18354	7.3496	7.03854	6.32431	7.28847	6.25169	6.44899	5.99997	6.81269	6.12168	hsa-miR-6133	hsa-miR-4419a	hsa-miR-6825-5p	hsa-miR-6762-5p	hsa-miR-518c-5p
ASCRP3000665	0.0444963	0.349523	1.94745	up	hsa_circRNA_007877	hsa_circ_0007877	circBase	chr1	-	21573713	21585332	exonic	NM_001397	ECE1	AAGGAATACCTTGAGCAGATCTCCACTCTCATCAACACCACCGACAGATGCTCGGGGGCT	609	220.6	8.92167	7.96008	405	256	1151	387.5	845.5	99	155.5	438.5	218	192	9.29454	7.62314	9.1845	8.96693	9.53922	7.28493	8.06653	8.67101	7.92362	7.85434	hsa-miR-4686	hsa-miR-619-3p	hsa-miR-1287-5p	hsa-miR-1294	hsa-miR-4776-5p
ASCRP3000696	0.00679593	0.17379	2.81178	up	hsa_circRNA_103224	hsa_circ_0063329	circBase	chr22	-	38894089	38894578	exonic	NM_006386	DDX17	AAGGGGAGATGGCCCAATCAATATGTAATGGATGTGTTGATGGATCAGCACTTTACAGAA	734.8	161.3	9.19165	7.70017	502	590	1073.5	281	1227.5	117.5	216	200	125	148	9.70609	8.59096	9.08666	8.41953	10.155	7.55994	8.6687	7.54457	7.24411	7.48354	hsa-miR-889-5p	hsa-miR-876-3p	hsa-miR-221-5p	hsa-miR-605-5p	hsa-miR-191-5p
ASCRP3000699	0.000569376	0.0729882	1.54919	up	hsa_circRNA_406298		25070500	chr3	-	69037419	69038168	intronic	ENST00000295571	EOGT	AAGGTAATGGATACACTGCGGATTCTGAGAGTTCTTACGGATATGGTGACCTATTCTCCG	58	27.3	5.73187	5.10035	45	55	71	57	62	24	23.5	34	30	25	5.63755	5.61467	5.65722	6.04764	5.70225	5.13881	4.98027	5.20289	5.32188	4.85791	hsa-miR-4773	hsa-miR-5094	hsa-miR-568	hsa-miR-545-5p	hsa-miR-5585-3p
ASCRP3000714	0.0036506	0.13577	1.50794	up	hsa_circRNA_043781	hsa_circ_0043781	circBase	chr17	-	40359575	40369482	exonic	NM_012448	STAT5B	AAGTATACTCCAAATACTACACACCAGTTCCCTGCGAGTCTGCTACTGTGATTACAGTGG	236.4	109.9	7.64853	7.05595	172	258.5	314.5	189	248	68	87	145	154	95.5	7.82145	7.64337	7.46515	7.74438	7.56833	6.74077	7.09556	7.11182	7.49704	6.83456	hsa-miR-6750-5p	hsa-miR-4763-3p	hsa-miR-376a-2-5p	hsa-miR-4539	hsa-miR-548an
ASCRP3000779	0.0278708	0.294421	1.66986	up	hsa_circRNA_103610	hsa_circ_0002785	circBase	chr4	-	22403053	22404422	exonic	NM_145290	GPR125	AATAACCCAGACTAGGAATGCCAGCATCTGCCAAGCAGATTTGACGGGATCTGAACTATA	142.3	57.4	6.84532	6.1056	105	148	206.5	59	193	59	38.5	87	62	40.5	6.98943	6.98526	6.93937	6.09308	7.21948	6.47084	5.72243	6.44899	6.34042	5.54531	hsa-miR-485-5p	hsa-miR-140-3p	hsa-miR-532-3p	hsa-miR-371a-5p	hsa-miR-765
ASCRP3000808	0.0112952	0.206675	1.5348	up	hsa_circRNA_100940	hsa_circ_0006286	circBase	chr11	+	102076623	102080295	exonic	NM_001130145	YAP1	AATATCAATCCCAGCACAGCAAATTCTCCAAAATGTCAGCCATGAACCAGAGAATCAGTC	157.2	70.9	7.0522	6.43414	97	124	214	171	180	45	49.5	98	76	86	6.86829	6.73514	6.97535	7.56604	7.11616	6.07714	6.19834	6.5994	6.61076	6.68508	hsa-miR-608	hsa-miR-505-5p	hsa-miR-17-3p	hsa-miR-214-5p	hsa-miR-130b-5p
ASCRP3000867	0.0104914	0.202644	3.40114	up	hsa_circRNA_001795	hsa_circ_0001795	circBase	chr8	-	42294506	42323435	exonic	NM_006749	SLC20A2	AATGACGTGAGGTTCCGCTGTGTGGCAGCTGATTGCTTCCTTCCTGAGGCTTCCAATCTC	2855.9	497.2	10.6149	8.84892	503	6444.5	5143	559.5	1629.5	245	225	412	1387.5	216.5	9.70609	11.4926	11.5307	9.64889	10.6964	8.77104	8.74337	8.55157	10.1023	8.07627	hsa-miR-5193	hsa-miR-6838-5p	hsa-miR-4279	hsa-miR-6780a-3p	hsa-miR-3909
ASCRP3000937	0.0432725	0.346944	1.50753	up	hsa_circRNA_407020		25070500	chr7	-	140449086	140494267	exonic	NM_004333	BRAF	AATTGATGACTGGACAGTTACCTTATTCAAACATCAACAACAGGGACCAGGCCCCAAATT	177	82.3	7.28388	6.69169	186	126	225	169	179	70	89	114.5	57	81	7.92866	6.79006	7.04565	7.53889	7.11616	6.75019	7.09556	6.79483	6.2185	6.5994	hsa-miR-6884-3p	hsa-miR-499b-3p	hsa-miR-6848-3p	hsa-miR-4657	hsa-miR-4502
ASCRP3000961	0.00357421	0.134523	1.60725	up	hsa_circRNA_038416	hsa_circ_0038416	circBase	chr16	-	21475023	21475314	exonic	NR_027155	SMG1P3	AATTTGACTACAATTGGAAATGCCAAAAACTCACTAATAGGGGTTGTTGCTGTAGCCCGT	136.2	54.2	6.81012	6.12553	80	115	199	100	187	62	51	61	49	48	6.53499	6.66768	6.88954	6.77784	7.18056	6.59443	6.17988	5.93857	6.02972	5.88505	hsa-miR-4773	hsa-miR-4459	hsa-miR-1283	hsa-miR-33a-5p	hsa-miR-519e-5p
ASCRP3001104	0.0156821	0.235554	1.98228	up	hsa_circRNA_104798	hsa_circ_0087300	circBase	chr9	+	82267507	82268990	exonic	NM_007005	TLE4	ACAGAGACTCCATCAAGCAACAACTCCAGGCCCAGCATTTATCACATGGACATGGTCTCC	398	121.9	8.15883	7.17167	267	484	692	118	429	67	94	165	168.5	115	8.52127	8.37576	8.49338	7.02032	8.38341	6.69393	7.20162	7.26849	7.62107	7.07323	hsa-miR-185-3p	hsa-miR-762	hsa-miR-9-5p	hsa-miR-345-3p	hsa-miR-103a-2-5p
ASCRP3001123	0.0139823	0.226834	1.74007	up	hsa_circRNA_406802		25070500	chr6	-	77981056	77983024	intergenic			ACAGCAGTAACAGTGAAAACTAAACATAGCTGTACCAAGGTATGAGCCTTGCAAGAAGAC	73.6	28.5	5.93866	5.13952	49	39	98	87	95	25	24	29	29	35.5	5.78743	5.12234	5.96729	6.58043	6.23583	5.07747	5.07747	5.00967	5.10008	5.43291	hsa-miR-4778-3p	hsa-miR-6818-3p	hsa-miR-4753-3p	hsa-miR-6868-3p	hsa-miR-6780a-3p
ASCRP3001126	0.00885796	0.187598	4.82554	up	hsa_circRNA_088200	hsa_circ_0088200	circBase	chr9	-	117819431	117819704	exonic	NM_002160	TNC	ACAGCCACGACAGCCAAAGAACCTGAAATTGGAAACTTAAATGTTTCTGACATAACTCCC	965.6	129.8	9.4721	7.20141	239.5	326	1677	1045.5	1540	149	83.5	239.5	124	53	8.3541	7.92797	9.80542	10.6826	10.5905	7.95167	7.00411	7.78048	7.22206	6.04873	hsa-miR-3065-3p	hsa-miR-198	hsa-miR-548au-3p	hsa-miR-891a-3p	hsa-miR-379-5p
ASCRP3001141	0.0110152	0.20582	2.72496	up	hsa_circRNA_006314	hsa_circ_0006314	circBase	chr15	+	72810407	72837305	exonic	NM_005744	ARIH1	ACAGGATATGCCTTGTCAGATCTGCTACTTGAACTACCCTAACTCGAATCCAGCAACTAT	603.6	114.7	8.57233	7.1261	171.5	406.5	1221	187	1032	77	87	135	164	110.5	7.80455	8.19705	9.29355	7.72018	9.84632	6.92282	7.07787	7.02346	7.57439	7.03194	hsa-miR-4795-5p	hsa-miR-4465	hsa-miR-3973	hsa-miR-520g-3p	hsa-miR-520h
ASCRP3001169	0.00431175	0.143854	1.57158	up	hsa_circRNA_103894	hsa_circ_0073035	circBase	chr5	+	74639677	74640157	exonic	NM_000859	HMGCR	ACAGTTGTCATTCACTTCTTAGACAAAGAATTGACAGGCTTGAAGATGTTTTGAGCAGTG	67.5	28.5	5.8443	5.19208	42	51	99	71	74.5	26	26	35	25.5	30	5.49181	5.47136	6.03009	6.28969	5.93857	5.20289	5.23005	5.23516	5.01191	5.28041	hsa-miR-1323	hsa-miR-559	hsa-miR-1185-2-3p	hsa-miR-1185-1-3p	hsa-miR-586
ASCRP3001189	0.036669	0.325414	1.56655	up	hsa_circRNA_402193		25242744	chr2	+	30775358	30791042	exonic	NM_001304446	LCLAT1	ACATCCAAGAACTACAGGCTTTACTTTTGTGGTAGACCGTCTAAGAGAAGCACAGTCACA	140.2	60	6.84754	6.19995	74	95	200	165	167	47	62.5	79	39	72.5	6.44403	6.38138	6.89823	7.50063	7.01345	6.11198	6.51542	6.2903	5.63223	6.44981	hsa-miR-548d-5p	hsa-miR-548y	hsa-miR-548o-5p	hsa-miR-548am-5p	hsa-miR-548c-5p
ASCRP3001213	0.041677	0.34302	1.50094	up	hsa_circRNA_404106		25242744	chr8	+	126021212	126021585	exonic	NM_003129	SQLE	ACATGGTTGAAAAAATTTACCCACAAATACCTGGAACTCCATGCTCCACTGACTGTTGTT	108.3	48.2	6.43604	5.85018	69	94	186.5	55	137	31	35	56	72	47	6.33358	6.36863	6.80648	5.94795	6.72359	5.42845	5.57487	5.8596	6.51515	5.8728	hsa-miR-378c	hsa-miR-378a-3p	hsa-miR-378e	hsa-miR-378d	hsa-miR-378f
ASCRP3001236	0.0287339	0.298868	2.26221	up	hsa_circRNA_080788	hsa_circ_0080788	circBase	chr7	+	75933300	75933614	exonic	NM_001540	HSPB1	ACATTTATCTTCTGTTTTTCTCAAATAAAGTTCAAAGCAACCACCTGTCAGCTGCCCCCC	180.6	50	7.06196	5.88423	56	92.5	286	231.5	237	29	30	64.5	70.5	56	5.99922	6.3587	7.34221	8.09767	7.51201	5.40254	5.38883	6.02012	6.51515	6.09449	hsa-miR-6865-5p	hsa-miR-4739	hsa-miR-6770-3p	hsa-miR-4467	hsa-miR-6722-3p
ASCRP3001243	0.0306768	0.306857	1.83348	up	hsa_circRNA_401790		25242744	chr17	+	37646809	37646986	exonic	NM_015083	CDK12	ACCAAAGGCAATCACACCACCTCAGCAACCATATAAAAAGAGACCAAATCCAAAAGAAAC	238.9	83	7.46665	6.59207	155	325	378	77	259.5	46	61.5	106	130.5	71	7.64865	7.92797	7.7047	6.41895	7.63299	6.07714	6.51542	6.69068	7.28539	6.39172	hsa-miR-6515-5p	hsa-miR-7111-5p	hsa-miR-6870-5p	hsa-miR-516b-5p	hsa-miR-1182
ASCRP3001272	0.0107679	0.203509	2.53318	up	hsa_circRNA_102983	hsa_circ_0005265	circBase	chr20	+	2928627	2945848	exonic	NM_002836	PTPRA	ACCACTCCAGAAACTTTCCCTCCTTCAGGACACATGTTCAAAGAGCATAATTAACTTTTT	2712.5	902.4	11.1642	9.82322	1384	4108	5116	714.5	2240	280	464.5	1188	1947.5	632	11.8904	10.9733	11.5174	10.0601	11.3797	8.95739	9.94651	9.90493	10.5703	9.73702	hsa-miR-103a-2-5p	hsa-miR-152-5p	hsa-miR-582-3p	hsa-miR-26b-3p	hsa-miR-140-5p
ASCRP3001319	0.0297102	0.303959	2.41398	up	hsa_circRNA_005297	hsa_circ_0005297	circBase	chr3	-	179310431	179316559	exonic	NM_020409	MRPL47	ACCATTTTCTCAGGTATGTCTTACTGAAAGAAAGAAACATGCTTCTAACCCTAGAGCAGG	142.8	33.9	6.57363	5.30222	57	110	254	35.5	257.5	25.5	21.5	36	62.5	24	5.99922	6.62252	7.20765	5.42174	7.61703	5.17254	4.80557	5.27297	6.34042	4.91959	hsa-miR-378h	hsa-miR-4753-3p	hsa-miR-130b-5p	hsa-miR-5009-5p	hsa-miR-3690
ASCRP3001348	0.00110503	0.0928055	1.58162	up	hsa_circRNA_103074	hsa_circ_0060627	circBase	chr20	+	46252654	46256767	exonic	NM_006534	NCOA3	ACCCTGAGAGCTTTATTACCAGACATGATCTTTCAGTCTTACCTGCAGTGGTGAAAAACG	107.5	48.4	6.55497	5.89357	87	84	135	112.5	119	41	37	66	45	53	6.7078	6.22623	6.39458	6.90607	6.54017	5.91963	5.66008	6.0097	5.90806	5.97036	hsa-miR-381-3p	hsa-miR-539-3p	hsa-miR-300	hsa-miR-141-5p	hsa-miR-29b-1-5p
ASCRP3001374	0.00251382	0.117427	2.07283	up	hsa_circRNA_102130	hsa_circ_0005652	circBase	chr17	+	53016284	53024673	exonic	NM_005486	TOM1L1	ACCTCACCTCAAGCCACGCATATGATAATATTTCAGCCTTCCAAGTTCTGATGTAACAAA	227.8	80	7.55483	6.50323	161	270.5	310	153.5	244	43	58	122	123.5	53.5	7.67076	7.69835	7.4501	7.4091	7.54585	6.00372	6.39572	6.88038	7.20293	6.03339	hsa-miR-329-5p	hsa-miR-671-5p	hsa-miR-515-5p	hsa-miR-20b-3p	hsa-miR-541-3p
ASCRP3001376	0.00869724	0.186023	1.88472	up	hsa_circRNA_104922	hsa_circ_0003270	circBase	chr9	+	128099296	128099870	exonic	NM_015635	GAPVD1	ACCTCATTCATCATCTTCATCCCCGAGTAAGGACTCCTCAAGAGGAGAGGTGCCCACCAG	461.1	157.3	8.48287	7.56852	338	645	548	186	588.5	90	118	198	202	178.5	8.97231	8.68626	8.17309	7.70896	8.87375	7.14939	7.57918	7.53876	7.83045	7.74482	hsa-miR-1301-3p	hsa-miR-205-5p	hsa-miR-515-3p	hsa-miR-205-3p	hsa-miR-532-3p
ASCRP3001472	0.0471451	0.355469	1.88407	up	hsa_circRNA_038651	hsa_circ_0038651	circBase	chr16	+	24046739	24046868	exonic	NM_002738	PRKCB	ACGTCCTCATTGTCCTCGCCTGCATGATGAATGTGCACAAGCGCTGCGTGATGAATGTTC	1551	491.5	10.0339	9.12007	566.5	3110	2512	466	1100.5	448	313	460	1021.5	215	9.96924	10.6069	10.3353	9.31394	9.94422	9.74427	9.32489	8.73358	9.7391	8.05853	hsa-miR-1908-3p	hsa-miR-2861	hsa-miR-450a-1-3p	hsa-miR-181b-5p	hsa-miR-1254
ASCRP3001648	0.0351954	0.321521	4.37374	up	hsa_circRNA_406309		25070500	chr3	+	99584817	99585905	intronic	ENST00000421999	CMSS1	ACTTCCTTTCCTGTCACAGGTTATTTTCACTTAGATATTGCACGTGGGCATTTTGGAGGA	2973.6	314.7	10.2099	8.08105	519	7852	4996	182	1319	99	143	358	832.5	141	9.76824	11.8706	11.4528	7.65534	10.3026	7.27238	7.91388	8.35703	9.45895	7.403	hsa-miR-651-3p	hsa-miR-185-5p	hsa-miR-4306	hsa-miR-6739-5p	hsa-miR-6891-5p
ASCRP3001740	0.0485204	0.35661	1.94345	up	hsa_circRNA_404846		25070500	chr11	+	9495323	9496180	exonic	ENST00000496276	ZNF143	AGAAGATGGTACCACAGCATTTATTCACCACACCTCCAAAGGATCACTGGATGTGTTATT	140.9	44.7	6.68673	5.72811	111	309	138.5	48	98	28	34.5	57	68	36	7.04729	7.86953	6.40313	5.82524	6.28846	5.26173	5.55404	5.88098	6.47138	5.47244	hsa-miR-517-5p	hsa-miR-1295a	hsa-miR-99b-3p	hsa-miR-141-5p	hsa-miR-1295b-3p
ASCRP3001839	0.0246876	0.281039	1.74838	up	hsa_circRNA_406308		25070500	chr3	+	99394503	99396732	intronic	ENST00000273342	COL8A1	AGACTTGAATGGAGCTCACACGTTCACCAACTCACCCTTGAAGTCATCTCAAGAACAAAA	184.7	76.7	7.20489	6.39886	96	127	304	168.5	228	53	36.5	150	71	73	6.81547	6.79721	7.42429	7.53488	7.45257	6.30497	5.63513	7.15345	6.48969	6.41106	hsa-miR-153-5p	hsa-miR-126-5p	hsa-miR-1277-5p	hsa-miR-548az-5p	hsa-miR-3607-3p
ASCRP3001854	0.0247937	0.281316	1.69995	up	hsa_circRNA_104797	hsa_circ_0087293	circBase	chr9	+	82267504	82268990	exonic	NR_104239	TLE4	AGAGACTCCATCAAGCAGCAACAACTCCAGGCCCAGCATTTATCACATGGACATGGTCTC	360.6	134.4	8.09116	7.32566	278	472.5	563	135	354.5	78	104	171.5	196.5	122	8.60158	8.35835	8.21399	7.19458	8.08728	6.95379	7.36646	7.32911	7.80369	7.17524	hsa-miR-185-3p	hsa-miR-762	hsa-miR-9-5p	hsa-miR-345-3p	hsa-miR-103a-2-5p
ASCRP3001903	0.0373062	0.327623	1.56914	up	hsa_circRNA_403179		25242744	chr4	+	88977237	88989213	exonic	NM_000297	PKD2	AGAGTTTCAAGTCTCTTCAAATTCATCAATTTTAACAGGACCATGAGCCAGCTCTCGACA	119.4	49.6	6.58041	5.93043	64	66	169	143	155	37	43.5	69.5	46	52	6.19768	5.86209	6.67241	7.28662	6.88324	5.71421	5.88587	6.13542	5.90806	6.00858	hsa-miR-3691-3p	hsa-miR-8080	hsa-miR-216b-5p	hsa-miR-4803	hsa-miR-670-3p
ASCRP3001934	0.00775747	0.181214	2.05859	up	hsa_circRNA_002919	hsa_circ_0002919	circBase	chr5	+	115202366	115205825	exonic	NM_001284	AP3S1	AGATCTAATTCAAAGTGAAGATACACAACAGCAAATCATCAGGGAGACTTTCCATTTGGT	196	57.6	7.27133	6.22967	144	163	260	84	329	56	73	56	54	49	7.53111	7.07502	7.24094	6.52772	7.98184	6.45613	6.75776	5.8596	6.17523	5.89963	hsa-miR-8068	hsa-miR-3688-3p	hsa-miR-4691-5p	hsa-miR-6755-3p	hsa-miR-3925-3p
ASCRP3001951	0.0250189	0.282411	2.65599	up	hsa_circRNA_104361	hsa_circ_0009092	circBase	chr7	+	44739739	44741214	exonic	NM_002541	OGDH	AGATGCTTCCAGGACCTTAAAGAAGCCAACTTCGACATCAATCAGCTATATGACTGCAAT	549.4	148.6	8.91442	7.50517	497	182	718	667	683	84	132.5	154	194	178.5	9.67971	7.2256	8.54103	9.97097	9.15481	7.06572	7.76663	7.17807	7.77873	7.73673	hsa-miR-608	hsa-miR-320a	hsa-miR-320b	hsa-miR-320c	hsa-miR-885-3p
ASCRP3002055	0.0206937	0.264659	3.45869	up	hsa_circRNA_103611	hsa_circ_0069323	circBase	chr4	-	22403053	22440043	exonic	NM_145290	GPR125	AGCATCTGCCAAGCATGCCCTAACCATTTCTAATATTCAGGCTGGATCTACTGGAAATTG	441.3	71.4	8.04763	6.25741	155	409	800	71.5	771	54	41	68	158	36	7.67076	8.20473	8.68451	6.31467	9.36347	6.37502	5.86951	6.06749	7.52329	5.45172	hsa-miR-485-5p	hsa-miR-140-3p	hsa-miR-452-3p	hsa-miR-23a-3p	hsa-miR-101-3p
ASCRP3002061	0.0236134	0.277693	1.52555	up	hsa_circRNA_406474		25070500	chr4	+	48371865	48396670	sense overlapping	NM_020846	SLAIN2	AGCCAAACAGTTGCTTCAAACTTCATCTACAAAAAGAGGCTGTATTCATCACCAAAGAAA	88.8	43	6.28742	5.67809	89	66	105.5	82.5	101	29	28	63	48	47	6.72836	5.84085	6.098	6.46432	6.30558	5.31706	5.28165	5.95881	5.99922	5.8337	hsa-miR-3145-3p	hsa-miR-2054	hsa-miR-5584-5p	hsa-miR-619-5p	hsa-miR-1277-5p
ASCRP3002070	0.0109797	0.205597	1.91455	up	hsa_circRNA_103274	hsa_circ_0001261	circBase	chr3	+	4558159	4562778	exonic	NM_002222	ITPR1	AGCCAGAAACCGGGGACCTTAACAATCCACCTAAGAAATTCAGAGGATTTTCAAGAAAGA	87.6	30	6.13439	5.19738	46	47	121	111.5	112.5	29	24	39	27	31	5.63755	5.37615	6.26489	6.90607	6.48728	5.31706	5.04433	5.31344	5.10008	5.212	hsa-miR-519e-5p	hsa-miR-18b-5p	hsa-let-7c-3p	hsa-miR-515-5p	hsa-miR-211-5p
ASCRP3002133	0.0191154	0.257432	2.46754	up	hsa_circRNA_002824	hsa_circ_0002824	circBase	chr9	+	5021962	5044520	exonic	NM_004972	JAK2	AGCTCCTCTTCTTGATGACTTTGTCATGTCTTACCTCTTTGCTCAGGCAAATGTTCTGAA	484.5	162.7	8.46402	7.16094	176	749.5	757.5	301.5	438	65	70	159.5	443	76	7.85236	8.85974	8.61863	8.56478	8.42458	6.61763	6.72836	7.21786	8.73679	6.50407	hsa-miR-641	hsa-miR-3617-5p	hsa-miR-376b-5p	hsa-miR-376c-5p	hsa-miR-3165
ASCRP3002159	0.0095543	0.194227	1.80229	up	hsa_circRNA_405054		25070500	chr12	-	104200099	104208899	exonic	NM_001031701	NT5DC3	AGCTGGGAACTGTCTACAGAATTGGTTCCTTCCATTATGAGCAACTTGTTGAATCCAGAT	155.2	53	6.92209	6.07226	57	161	223	155	180	46	46	69	54	50	5.97036	7.05092	7.04237	7.42373	7.12307	6.11198	6.05091	6.12444	6.14565	5.92834	hsa-miR-4782-5p	hsa-miR-1287-5p	hsa-miR-200b-3p	hsa-miR-200c-3p	hsa-miR-29a-5p
ASCRP3002182	0.0018189	0.10406	1.87546	up	hsa_circRNA_104548	hsa_circ_0001777	circBase	chr7	-	158580694	158591763	exonic	NM_020728	ESYT2	AGCTTTGTCTATCTTCTTCCTTAGGAAACCAGTTCATTTTCCAGACACTGAAAGAGCAGA	572.2	175.7	8.67075	7.76351	215	965	883	327	471	104	156.5	237	179	202	8.19138	9.12816	8.81046	8.70072	8.52303	7.36339	8.08072	7.76729	7.65796	7.94816	hsa-miR-1283	hsa-miR-515-5p	hsa-miR-182-3p	hsa-miR-519e-5p	hsa-miR-519d-5p
ASCRP3002237	0.000982293	0.0902739	1.52249	up	hsa_circRNA_032029	hsa_circ_0032029	circBase	chr14	+	56078736	56086030	exonic	NM_004986	KTN1	AGGAGAAGTCTGGTGTAATACAAGATGCTTTAAAGAAGGTTTTATAGGATCACATTGACA	70.9	33.6	6.00089	5.39445	64.5	64	87.5	64.5	74	23.5	30	46	29.5	39	6.21073	5.84085	5.88098	6.15782	5.91405	5.10568	5.38883	5.58592	5.29396	5.59789	hsa-miR-4778-3p	hsa-miR-4659a-3p	hsa-miR-3160-5p	hsa-miR-4446-5p	hsa-miR-4659b-3p
ASCRP3002266	0.0400132	0.336436	1.57088	up	hsa_circRNA_104564	hsa_circ_0083444	circBase	chr8	-	17601112	17613470	exonic	NM_001001924	MTUS1	AGGATCAGGCGTGTGTCCAGTTCTGGGAACAACAAATCATTTAATCTTCAGAGCATCTTA	127	52.6	6.73434	6.08277	81	92	188	136	138	60	68.5	58	39.5	37	6.56983	6.36863	6.80261	7.18717	6.74347	6.5412	6.69463	5.92518	5.72516	5.5277	hsa-miR-30d-3p	hsa-miR-153-5p	hsa-miR-505-3p	hsa-miR-653-3p	hsa-miR-450a-2-3p
ASCRP3002333	0.0201023	0.261927	1.99041	up	hsa_circRNA_102976	hsa_circ_0003662	circBase	chr2	+	242593960	242594758	exonic	NM_013325	ATG4B	AGGTCCTGAAATTGGAGGTGGACACAAAGGAAGAGGCAGCCAGACAGCTACTTCAGCGTC	205.1	63	7.30218	6.30911	158	207	299	66	295.5	81.5	47	70.5	66	50	7.68754	7.38973	7.40243	6.21591	7.81527	6.99377	6.08283	6.1632	6.43294	5.8728	hsa-miR-1224-5p	hsa-miR-562	hsa-let-7i-5p	hsa-miR-193a-3p	hsa-miR-128-1-5p
ASCRP3002336	0.00130335	0.10169	1.75996	up	hsa_circRNA_104040	hsa_circ_0075410	circBase	chr6	+	304627	311962	exonic	NM_020185	DUSP22	AGGTGACACATATTCTGTCTGTCCACGATAGTGCCAGGCCTATGTTGGAGATCCTGCCCG	172.3	59.7	7.04905	6.23351	91	175	308.5	88	199	45	52	75	63.5	63	6.76552	7.18188	7.44666	6.57135	7.27983	6.11198	6.23519	6.21785	6.36542	6.2371	hsa-miR-221-5p	hsa-miR-153-5p	hsa-miR-592	hsa-miR-597-5p	hsa-miR-190b
ASCRP3002412	0.000840642	0.0838923	1.62035	up	hsa_circRNA_103174	hsa_circ_0062522	circBase	chr22	+	23595985	23615961	exonic	NM_004327	BCR	AGTCCATGACGGTGAAGAAGGGAGAGATGGCTCGTTCGGAACACCACCTGGATACGGCTG	56.8	24.5	5.65523	4.95893	57	56	64	33	74	24	26	25	22.5	25	5.94287	5.61467	5.51408	5.30007	5.90445	5.13881	5.04433	4.81585	4.87604	4.91959	hsa-miR-93-3p	hsa-miR-383-3p	hsa-miR-149-5p	hsa-miR-612	hsa-miR-502-5p
ASCRP3002435	0.0216656	0.271229	1.77319	up	hsa_circRNA_009107	hsa_circ_0009107	circBase	chr19	+	4944143	4947223	exonic	NM_013282	UHRF1	AGTCTTGTGATCAGAAACTCACCAACACCAACAGGTACTGCCCTGAGTGCCGGAATGATG	155.5	56.4	6.94688	6.12053	127.5	220	209.5	57	163.5	48.5	44	71	76.5	42	7.32821	7.4421	6.95883	6.02456	6.9807	6.16722	5.97419	6.14565	6.61518	5.7004	hsa-miR-15a-3p	hsa-miR-615-5p	hsa-miR-4258	hsa-miR-297	hsa-miR-3661
ASCRP3002474	0.0488038	0.356963	6.0995	up	hsa_circRNA_092022	hsa_circ_0092022	circBase	chrX	-	153594675	153599729	exonic	NM_001456	FLNA	AGTGGCAACATCGCCAACAAGACCACCTACTTTGAGATCTTTACGGCAGCGCAACCTCTG	3580.4	323.9	11.19	8.58129	686	193	6442	5427	5154	248.5	127	489	309	446	10.4616	7.29231	11.9429	13.3702	12.8828	8.80348	7.71538	8.82469	8.33031	9.23258	hsa-miR-1538	hsa-miR-4747-3p	hsa-miR-6829-3p	hsa-miR-6840-3p	hsa-miR-4778-3p
ASCRP3002525	0.0381472	0.330544	1.78777	up	hsa_circRNA_007249	hsa_circ_0007249	circBase	chr1	+	31810021	31821821	exonic	NM_016505	ZCCHC17	AGTTTGAGAAGCCTGACCCTACAAGGAATCCTTCTAGAAAAAGAAAGAAGGTCTGGTCCA	215.2	72	7.26513	6.42697	101	148	352.5	88.5	386	54	52	78	115.5	60.5	6.9248	6.96654	7.6174	6.60682	8.2101	6.35106	6.21785	6.27455	7.12617	6.16521	hsa-miR-877-3p	hsa-miR-216b-3p	hsa-miR-4778-3p	hsa-miR-1281	hsa-miR-6830-3p
ASCRP3002568	0.00444248	0.145574	2.18162	up	hsa_circRNA_000950	hsa_circ_0001525	circBase	chr5	+	131761180	131761386	intronic	ENST00000337752	C5orf56	ATAACCTGTTTGAACTGCTTAACATGGGAGATGTCCACACACAGTCATACCTGTGTTTGA	156.5	44.7	6.93724	5.81184	94.5	142.5	237.5	74	234	40.5	61	37.5	50.5	34	6.81547	6.92282	7.12135	6.3422	7.48434	5.86126	6.50407	5.37035	5.99922	5.32428	hsa-let-7i-5p	hsa-let-7g-5p	hsa-miR-619-5p	hsa-let-7f-5p	hsa-miR-98-5p
ASCRP3002586	0.0468187	0.355045	1.77741	up	hsa_circRNA_060928	hsa_circ_0060928	circBase	chr20	-	52773707	52788492	exonic	uc002xwu.1	CYP24A1	ATAATACGCCTCAGGGACACCTCAAAATCCCTGAACCCAAATTATCTGGACTTCAACTTT	87	30.8	6.06365	5.23387	55	70.5	147.5	31	131	24	23	26	57	24	5.94287	5.95339	6.48809	5.26173	6.67217	5.10568	5.01191	4.96187	6.23199	4.85791	hsa-miR-29b-1-5p	hsa-miR-2467-5p	hsa-miR-6790-5p	hsa-miR-4658	hsa-miR-661
ASCRP3002589	0.033721	0.317064	2.0236	up	hsa_circRNA_043509	hsa_circ_0043509	circBase	chr17	+	38318005	38319154	exonic	NM_007359	CASC3	ATAATCCTGATGACATCAAACCTCGAAGAATCCGGAAACCCCGGGTGAAGAAGGTGAATA	165.6	51.9	7.01523	5.99831	106	56	235	223	208	37.5	46	62	50	64	6.98943	5.64189	7.10012	8.03231	7.31242	5.73738	6.01343	5.94678	6.02972	6.26426	hsa-miR-4778-3p	hsa-miR-556-5p	hsa-miR-6891-3p	hsa-miR-7156-5p	hsa-miR-6809-3p
ASCRP3002601	0.0187618	0.254735	3.17288	up	hsa_circRNA_102272	hsa_circ_0046599	circBase	chr17	-	80962990	80972395	exonic	NM_001009905	B3GNTL1	ATACACACGTTGGATCAACCAGCTGACGCCGGAGCAGCTCCTAACCCAGGATGACGTCAT	299.5	50.9	7.50108	5.83528	104	274	522	56	541.5	38.5	29	44	105	38	6.97153	7.72063	8.10468	5.9803	8.72826	5.78132	5.23005	5.55965	7.02198	5.58342	hsa-miR-572	hsa-miR-425-3p	hsa-miR-214-5p	hsa-miR-887-3p	hsa-miR-580-5p
ASCRP3002603	0.0186587	0.254442	1.5119	up	hsa_circRNA_104039	hsa_circ_0075402	circBase	chr5	-	180668491	180669345	exonic	NM_006098	GNB2L1	ATACACTGTCCAGATAAGACCATCATCATGTGGAAACTGACCAGGGATGAGACCAACTAT	60.3	30.5	5.77542	5.17906	50.5	49	74	59	69	23	20	35	35.5	39	5.8	5.47136	5.68646	6.06964	5.84963	4.80212	4.73869	5.23516	5.55557	5.56373	hsa-miR-587	hsa-miR-665	hsa-miR-499a-3p	hsa-miR-34c-3p	hsa-miR-516a-5p
ASCRP3002614	0.00780449	0.181214	5.45563	up	hsa_circRNA_091000	hsa_circ_0091000	circBase	chrX	+	70514068	70521018	exonic	uc004dzq.3	NONO	ATACATTTTAAGCCTTTTAACTTCCTAGGAAACCCGAACCCTAGCGGAGATTGCCAAAGT	1155.1	133.8	9.51951	7.07177	508	976	2276.5	168	1847	109.5	61.5	104.5	329.5	64	9.72786	9.15237	10.218	7.53889	10.9604	7.46351	6.51542	6.66957	8.40414	6.30619	hsa-miR-197-5p	hsa-miR-103a-2-5p	hsa-miR-4778-3p	hsa-miR-7851-3p	hsa-miR-4436b-5p
ASCRP3002621	0.0360571	0.323923	2.08682	up	hsa_circRNA_100430	hsa_circ_0007167	circBase	chr1	+	203676136	203677232	exonic	NM_001684	ATP2B4	ATACCTCCAAGATTCTGGTCTGCTCATGTCTGCTCTCACGGTTTTCATCCTGATTCTATA	2085.8	547.4	10.2735	9.21224	344	4467	3483	616	1519	273	280	831	1029	324	9.02417	11.0945	10.8733	9.81314	10.5627	8.94134	9.13082	9.49479	9.75087	8.74337	hsa-miR-624-3p	hsa-miR-100-3p	hsa-miR-598-5p	hsa-miR-601	hsa-miR-520g-5p
ASCRP3002641	0.047951	0.356064	1.90485	up	hsa_circRNA_100183	hsa_circ_0011938	circBase	chr1	-	41512078	41541123	exonic	NM_012236	SCMH1	ATAGAGTACAGCCACAGCCACGACAGGTACCTACCAGTTGTGATTCCAAAGAATCCCTAT	327.2	103.2	7.92702	6.99734	237	255.5	501.5	114	528	121	88	113	136	58	8.33494	7.62436	8.06294	6.92737	8.6855	7.62253	7.11408	6.79483	7.33359	6.12168	hsa-miR-762	hsa-miR-512-3p	hsa-miR-329-5p	hsa-miR-658	hsa-miR-567
ASCRP3002647	0.0381955	0.330584	2.09501	up	hsa_circRNA_100787	hsa_circ_0021647	circBase	chr11	+	34107610	34112225	exonic	NM_005898	CAPRIN1	ATAGCAGTGGAATCAATGTAAATGCAGCTCCATTCCAATCCATGCAAACGGTGGTAAATT	2571.8	757.9	10.941	9.87403	1037.5	6204	2859	784.5	1974	518	626	1480	348	817.5	11.3386	11.4681	10.6003	10.2202	11.0778	10.0242	10.4957	10.258	8.46202	10.1302	hsa-miR-873-5p	hsa-miR-20b-3p	hsa-miR-20a-3p	hsa-miR-649	hsa-miR-1296-3p
ASCRP3002664	0.0332821	0.315439	1.95071	up	hsa_circRNA_001229	hsa_circ_0001229	circBase	chr22	+	38089338	38089486	sense overlapping	NM_024313	NOL12	ATAGTGTTTACCAGTATTAAATTCTCAGCCACTCCTTTCCATGTGTGCCTACCGCATGTT	741.3	218.2	8.97903	8.01503	421	914.5	1487	178	706	120	168	299	317	187	9.39156	9.06294	9.59997	7.62594	9.21472	7.61298	8.21876	8.07725	8.3615	7.80466	hsa-miR-6734-5p	hsa-miR-4728-5p	hsa-miR-3175	hsa-miR-6770-5p	hsa-miR-6878-5p
ASCRP3002719	0.0464238	0.35288	1.94595	up	hsa_circRNA_103838	hsa_circ_0072464	circBase	chr5	-	53409031	53450469	exonic	NM_019087	ARL15	ATATTGGCCAATCATCAAGACAAGCCAGCAGCTCGCTCAGTACAAGAGGTTTTAGTATTA	303.4	93.2	7.79474	6.83426	231	292	483	79	432	115	58	118	105	70	8.295	7.79527	8.0181	6.46432	8.40102	7.52394	6.42176	6.84631	7.01009	6.36921	hsa-miR-519c-3p	hsa-miR-106b-5p	hsa-miR-655-3p	hsa-miR-106a-5p	hsa-miR-17-5p
ASCRP3002745	0.0361767	0.323923	1.73058	up	hsa_circRNA_020068	hsa_circ_0020068	circBase	chr10	-	116211382	116247775	exonic	NM_002313	ABLIM1	ATCAAGGAATCAACATTTACCGAAAGCCACCCATCTACAAACAGCATGGCTCCACCGTTT	282.2	109.4	7.80802	7.01676	261	278	433	116	323	67	87	161	161	71	8.48723	7.74101	7.8863	6.96769	7.95787	6.74077	7.09556	7.25186	7.5649	6.43071	hsa-miR-6731-5p	hsa-miR-8085	hsa-miR-8089	hsa-miR-8082	hsa-miR-4534
ASCRP3002757	0.00327482	0.129851	1.90857	up	hsa_circRNA_101782	hsa_circ_0038799	circBase	chr16	-	28128638	28133083	exonic	NM_015171	XPO6	ATCACACCTCTAATCAGCACCAAGGTTGGTCAAAGTCACTCTGTACGGATCTCAGATAAA	255	84	7.59445	6.66196	115	434	326.5	182	217.5	54	60	114.5	103.5	88	7.12824	8.27751	7.50593	7.66911	7.39145	6.35106	6.44899	6.78919	7.00449	6.71606	hsa-miR-429	hsa-miR-200b-3p	hsa-miR-200c-3p	hsa-miR-183-5p	hsa-let-7c-3p
ASCRP3002760	0.0080819	0.181214	1.90911	up	hsa_circRNA_065793	hsa_circ_0065793	circBase	chr3	+	50131152	50131308	exonic	NM_005778	RBM5	ATCACCATCACAGAGAGCGATAGAGAGCGTGAAAGAAGGAACAGTGACCGATCCGAAGAT	75.2	28.6	6.03058	5.09768	71	89	97.5	34.5	84	19	23	31	40	30	6.44403	6.28291	5.99395	5.38366	6.04837	4.55246	4.91322	5.0487	5.74143	5.23261	hsa-miR-4420	hsa-miR-4469	hsa-miR-1236-3p	hsa-miR-642a-5p	hsa-miR-1178-3p
ASCRP3002865	0.000111452	0.0473597	1.72733	up	hsa_circRNA_006969	hsa_circ_0006969	circBase	chr5	+	73128162	73136585	exonic	NM_001080479	ARHGEF28	ATCTAAAGAAAAGAAGATCGCTCCTTCGATATCCTAAAAAAATCCAAGCCGCCCTCGACA	115.6	46.3	6.64737	5.85882	93	99.5	147.5	102	136	33	43.5	62	51	42	6.79115	6.44181	6.4977	6.77784	6.72836	5.60383	5.88587	6.0097	6.05959	5.73512	hsa-miR-607	hsa-miR-4446-3p	hsa-miR-4797-5p	hsa-miR-5581-3p	hsa-miR-4498
ASCRP3002879	0.0320978	0.3124	1.6691	up	hsa_circRNA_000816	hsa_circ_0000383	circBase	chr12	+	25402743	25402983	antisense	NM_004985	KRAS	ATCTCTACCTCCACCTCCTCCTTTGTGGCCACAGCAATAACAGGTAAATTAAACTTCAAG	16620.3	11496.8	13.9701	13.231	6050	35409.5	26044	5323	10275	3402	4849	24678	16491	8064	14.1587	14.4079	14.1587	13.3352	13.79	12.6622	13.2437	13.3152	13.9608	12.9732	hsa-miR-502-5p	hsa-miR-298	hsa-miR-651-3p	hsa-let-7b-5p	hsa-let-7f-5p
ASCRP3002901	0.00910053	0.190288	1.63967	up	hsa_circRNA_046204	hsa_circ_0046204	circBase	chr17	-	79573716	79596831	exonic	NM_017921	NPLOC4	ATCTGTACTAAGTGCCAGCCGAGCGCCATCACGCTGAACAGACAGATAATTCGTGTCCAG	211.5	81.4	7.40309	6.68969	139	152	328	128	310.5	95	64	103	73	72	7.47112	7.00036	7.51884	7.126	7.89915	7.20993	6.5994	6.66413	6.5443	6.43071	hsa-miR-6873-3p	hsa-miR-4749-3p	hsa-miR-4638-5p	hsa-miR-6873-5p	hsa-miR-671-5p
ASCRP3002916	0.0227285	0.275588	2.05273	up	hsa_circRNA_100916	hsa_circ_0008773	circBase	chr11	-	85692787	85695016	exonic	NM_007166	PICALM	ATCTTGGCATCGGAAATGGAACCACTAAGAAGATTCACTCCTTCTCCAGTTGCACAGCCA	1111.3	408.7	9.83344	8.7959	331	1225	1675.5	1075.5	1249.5	176	222.5	468	850	327	8.95303	9.44742	9.80187	10.7577	10.2072	8.23145	8.73679	8.76652	9.4865	8.75822	hsa-miR-196a-3p	hsa-miR-152-5p	hsa-miR-182-5p	hsa-miR-376a-2-5p	hsa-miR-505-3p
ASCRP3002945	0.0148264	0.232149	1.99944	up	hsa_circRNA_405873		25070500	chr2	+	46587776	46588229	exonic	NM_001430	EPAS1	ATGAAGTTCACCTACTGTGATGACAGGCTCTGGTTTTGGGAAAAAAAGCAAAGACATGTC	137	43.1	6.75361	5.75402	77	59	199	172	178	40	34	51.5	41	49	6.51357	5.68179	6.88954	7.58795	7.09521	5.84043	5.57487	5.73512	5.75841	5.86126	hsa-miR-3912-5p	hsa-miR-6765-5p	hsa-miR-1294	hsa-miR-4632-5p	hsa-miR-6865-5p
ASCRP3002953	0.0151901	0.232731	3.94323	up	hsa_circRNA_406503		25070500	chr4	+	100078647	100125588	sense overlapping	NR_037884	LOC100507053	ATGACATGAAACTCCAAGGGTAAAAAGTAGTGGGAAGAAACTAACCCTCATTGAGTGCCT	318.4	43.4	7.52537	5.54599	99	310	577	47	559	34.5	24.5	33	98	27	6.91088	7.87569	8.25628	5.79525	8.78877	5.64958	5.01191	5.13197	6.9246	5.01191	hsa-miR-6878-5p	hsa-miR-3916	hsa-miR-3976	hsa-miR-5584-5p	hsa-miR-4644
ASCRP3002988	0.0313713	0.308629	2.00353	up	hsa_circRNA_102651	hsa_circ_0008911	circBase	chr2	+	27830711	27830906	exonic	NM_032434	ZNF512	ATGATCGAAAGATATCCTTCTTTCCAGAGTCAGGACAGCCAGAGTGCTTAAAGGAGATGA	184.4	50.8	6.95801	5.95547	69	293	321	60	179	41	38	59	79	37	6.3225	7.79224	7.49438	6.06964	7.1113	5.94092	5.74502	5.88098	6.68274	5.5277	hsa-miR-146a-3p	hsa-let-7f-2-3p	hsa-miR-612	hsa-miR-1301-3p	hsa-miR-593-3p
ASCRP3003086	0.0225064	0.27465	1.93294	up	hsa_circRNA_004090	hsa_circ_0004090	circBase	chr17	-	57148183	57161450	exonic	NM_015294	TRIM37	ATGGCATCTTTTGTTACCACTCCTGTTCCACCAGACTTTACCAGATGTGAAAATCACCAT	600.1	181.7	8.71405	7.76325	318.5	486	1323	190	683	92	157	287	177.5	195	8.88701	8.38593	9.39838	7.73425	9.16465	7.1954	8.07324	8.0181	7.66058	7.86892	hsa-miR-654-3p	hsa-miR-6738-3p	hsa-miR-6807-3p	hsa-miR-6509-3p	hsa-miR-20b-5p
ASCRP3003102	0.0336917	0.317014	1.78681	up	hsa_circRNA_403541		25242744	chr6	+	17543067	17551835	exonic	NM_006366	CAP2	ATGGTGATTATGAGTACCAAGAGGACAGGAATGACCTTGTGATTTCAGAGACTGAGCTGA	72.5	25.6	5.87647	5.03908	49	33	87	103.5	90	22	23	27	29	27	5.71421	4.83787	5.8964	6.7957	6.13816	4.87604	4.91322	5.0487	5.32188	5.03556	hsa-miR-6514-5p	hsa-miR-3692-3p	hsa-miR-146a-3p	hsa-miR-4639-3p	hsa-miR-567
ASCRP3003173	6.50683e-05	0.0463203	1.79761	up	hsa_circRNA_407085		25070500	chr8	-	70617265	70674110	exonic	NM_030958	SLCO5A1	ATTAATCTAGGGGGCATAAACATCCCTTATACAACAGGCCATCATGTATGTCATGGGAGC	67.9	27.3	5.96061	5.11452	65	76.5	80	54	64	25	25	31.5	31	24	6.19768	6.07643	5.77519	5.9803	5.77343	5.13881	5.10568	5.14834	5.32188	4.85791	hsa-miR-450a-1-3p	hsa-miR-183-5p	hsa-miR-5197-5p	hsa-miR-513b-5p	hsa-miR-619-5p
ASCRP3003213	0.0125177	0.214762	1.53644	up	hsa_circRNA_404540		25070500	chr1	-	84376847	84412965	exonic	NM_024686	TTLL7	ATTCAACAACCCAAATGATCAAGTCTCGGCCTCTGGATTATACCTTTGTTCCTCGAACTT	113.1	54	6.62823	6.00864	99	109	151	88	118.5	35	43	69	81	42	6.89642	6.57135	6.54275	6.58043	6.55021	5.66956	5.92121	6.08531	6.66674	5.7004	hsa-miR-335-3p	hsa-miR-9-5p	hsa-miR-627-3p	hsa-miR-488-3p	hsa-miR-605-5p
ASCRP3003294	0.0354999	0.321623	1.55774	up	hsa_circRNA_101013	hsa_circ_0004123	circBase	chr12	+	12022357	12022903	exonic	NM_001987	ETV6	ATTGGGAGAATAGCAGATAACTGTGTCCAGAGGACCCCCAGGCCATCCGTGGATAATGTG	192	93.8	7.36876	6.7293	131	162	239	190	238	50.5	56	109	153	100.5	7.38829	7.07502	7.13133	7.73425	7.5149	6.26895	6.29521	6.7156	7.47599	6.89075	hsa-miR-619-3p	hsa-miR-185-3p	hsa-miR-328-5p	hsa-miR-612	hsa-miR-762
ASCRP3003433	0.0483546	0.35661	2.20614	up	hsa_circRNA_101756	hsa_circ_0038487	circBase	chr16	+	22236974	22237296	exonic	NM_013302	EEF2K	CAAACTCCTTCCACTTCAAGGACCTTCGCCTCTGCATTTGTCCAGTAACTCTGGCTGTGC	805.2	232.5	8.96939	7.82787	300	1214.5	1544	169.5	798	89	121	266	531.5	155	8.76873	9.43344	9.66806	7.54328	9.43344	7.1409	7.61642	7.92579	8.92511	7.53111	hsa-miR-670-3p	hsa-miR-361-5p	hsa-miR-193b-3p	hsa-miR-153-5p	hsa-miR-486-3p
ASCRP3003435	0.0125951	0.215754	1.53438	up	hsa_circRNA_103228	hsa_circ_0063416	circBase	chr22	+	40708508	40717233	exonic	NM_015088	TNRC6B	CAAACTGCACTGCACATAATTCCAACCAGGAGTGCCATGGAAAGGTATCCAAAACATTGA	74.2	35.1	6.06098	5.44332	69	91	93	43	75	25	25	47	45	33.5	6.34516	6.35106	5.96729	5.68179	5.95958	5.13881	5.1672	5.61369	5.90806	5.38883	hsa-miR-608	hsa-miR-885-3p	hsa-miR-194-3p	hsa-miR-30c-1-3p	hsa-miR-766-5p
ASCRP3003445	0.0111752	0.206337	1.74459	up	hsa_circRNA_104582	hsa_circ_0007409	circBase	chr8	+	30332294	30336893	exonic	NM_006867	RBPMS	CAAAGAATGCTTTGAATGTCCGGACCCTATTTGTCAGTGGCCTTCCTCTGGATATCAAAC	183.6	73.8	7.20503	6.40214	102	229	266	133	188	46	45	89	128	61	6.94015	7.49771	7.26051	7.16355	7.16322	6.11198	5.97419	6.44899	7.25769	6.21785	hsa-miR-548a-3p	hsa-miR-129-5p	hsa-miR-1323	hsa-miR-1301-3p	hsa-miR-589-5p
ASCRP3003493	0.0354446	0.321521	1.51973	up	hsa_circRNA_405861		25070500	chr2	+	42284534	42284717	intronic	ENST00000294964	PKDCC	CAAATTAGGGAGAATGGTCTTGCCTCCAGAAAGAGAAACATCCAGCCCTGTGAGCCAGTG	171.1	73.6	7.13414	6.53033	133	178	238.5	87	219	68	60	74	110	56	7.40357	7.20733	7.11754	6.54867	7.39359	6.79049	6.47787	6.19768	7.07502	6.11059	hsa-miR-4753-3p	hsa-miR-4723-3p	hsa-miR-516b-5p	hsa-miR-875-5p	hsa-miR-4769-3p
ASCRP3003506	0.00824132	0.182459	2.32036	up	hsa_circRNA_401439		25242744	chr15	-	65350764	65351756	exonic	NM_016563	RASL12	CAACAAGCTGGACATGGCTCAGTACAGAGGACACCTACAGCTCCGAGGAGACTGTGGACC	80.9	22.5	6.03939	4.82504	54.5	33	99	116	102	18	17	26	28	23.5	5.95804	4.91322	6.03009	6.96769	6.3279	4.72603	4.54011	4.86948	5.16183	4.82775	hsa-miR-637	hsa-miR-196b-5p	hsa-miR-6874-3p	hsa-miR-6879-5p	hsa-miR-3622b-5p
ASCRP3003511	0.0274541	0.292039	1.70818	up	hsa_circRNA_101657	hsa_circ_0005035	circBase	chr15	+	99250790	99251336	exonic	NM_000875	IGF1R	CAACAATGAGTACAACTACCGCTGCTGGACCACAAACCGCTGCCAGAAAATCTGCGGGCC	338.5	134.7	8.12551	7.35305	161	233.5	464	390	444	106.5	109	213	142	103	7.69464	7.53111	7.97574	8.97058	8.45546	7.40016	7.42121	7.63951	7.36893	6.93544	hsa-miR-196b-5p	hsa-miR-22-5p	hsa-miR-323a-5p	hsa-let-7d-5p	hsa-let-7e-5p
ASCRP3003566	0.0359449	0.323923	1.53283	up	hsa_circRNA_401678		25242744	chr17	-	465742	489604	exonic	NM_018289	VPS53	CAACCTGCCCAACCAAAGAAGCCTAAAGCCCCAGACAATCCATTTCATGGCATTGTTTCC	266	112.2	7.69251	7.07631	169	203	445	142	371	87	83.5	125	183	82.5	7.76597	7.35358	7.91886	7.27983	8.14431	7.10187	7.03726	6.92083	7.71378	6.6078	hsa-miR-578	hsa-miR-323a-5p	hsa-miR-6855-5p	hsa-miR-378g	hsa-miR-3616-3p
ASCRP3003599	0.000977318	0.0902739	1.55549	up	hsa_circRNA_104667	hsa_circ_0005962	circBase	chr8	-	101936182	101937267	exonic	NM_003406	YWHAZ	CAACTTGACATCTCTTTTGGAAAAGTTCTTGATCCCCAATGCTTCACAAGCAGAGAGCAA	275	118.3	7.86364	7.22628	171	268	383	261	292	102	95	134.5	137	123	7.80928	7.68696	7.71972	8.29385	7.80842	7.3496	7.24649	7.01902	7.34102	7.17524	hsa-miR-216a-5p	hsa-miR-511-5p	hsa-miR-626	hsa-miR-134-5p	hsa-miR-758-3p
ASCRP3003603	0.0391976	0.333991	1.72602	up	hsa_circRNA_049600	hsa_circ_0049600	circBase	chr19	-	12883003	12883858	exonic	NM_013312	HOOK2	CAACTTTGACAGCCAGGTCAGCAATCTGAAGATGGTCTTACGGAGCCTAGTAGAGTACTC	130.7	45	6.59653	5.80907	69	115	229	45	195.5	50	36	58	50	31	6.3225	6.6436	7.05762	5.71512	7.2438	6.25169	5.61663	5.88098	6.01566	5.28041	hsa-miR-3192-5p	hsa-miR-3191-5p	hsa-miR-338-3p	hsa-miR-4270	hsa-miR-29a-3p
ASCRP3003642	3.67452e-05	0.0463203	1.50475	up	hsa_circRNA_403760		25242744	chr7	+	3658711	3681737	exonic	NM_152744	SDK1	CAAGCAACAGAATATGATGTTGCTCCATATTTTAAAACGGAGCCAGGCCTACCACAGATC	37.8	20	5.17306	4.58354	34	41.5	41	35	37.5	18	19	22.5	20	20.5	5.13197	5.22748	5.01638	5.37267	5.11681	4.55246	4.4506	4.60676	4.62051	4.68736	hsa-miR-520f-5p	hsa-miR-639	hsa-miR-29a-5p	hsa-miR-4676-3p	hsa-miR-6505-5p
ASCRP3003670	0.029867	0.304078	1.72779	up	hsa_circRNA_405283		25070500	chr14	+	97409853	97411719	sense overlapping	NR_104113	LINC00618	CAAGGGAGACCTCAACGACCTTCCTCTGAAAAGAAAAATGTCCTTGCAAGAGACCAGAAC	161.3	54.3	6.88671	6.09779	67	220	246	69	204.5	49.5	61	55.5	63.5	42	6.27175	7.4421	7.15716	6.25422	7.30833	6.16722	6.47787	5.80302	6.34042	5.7004	hsa-miR-5787	hsa-miR-7156-3p	hsa-miR-5001-5p	hsa-miR-6756-5p	hsa-miR-4505
ASCRP3003689	3.93554e-05	0.0463203	1.95947	up	hsa_circRNA_104476	hsa_circ_0082218	circBase	chr7	+	128488846	128489036	exonic	NM_001458	FLNC	CAAGTGCCTCGTCACAGGACCCCGAGGGTAAGCCCAAGAAGGCCAACATCCGGGACAATG	75.5	28.2	6.055	5.08454	52	88.5	93	69	75	22	29	34	30	26	5.84963	6.32371	5.94053	6.21591	5.94522	4.87604	5.23005	5.23516	5.16183	4.91959	hsa-miR-324-5p	hsa-miR-128-3p	hsa-miR-197-5p	hsa-miR-136-5p	hsa-miR-216a-3p
ASCRP3003717	0.00884203	0.187598	6.59509	up	hsa_circRNA_060185	hsa_circ_0060185	circBase	chr20	+	35176434	35178226	exonic	NM_006097	MYL9	CAATAGAGGACTGAGCACTGCTGGAAGAACCCCACAGACGAATACCTGGAGGGCATGATG	530.9	53.2	8.61333	5.89194	346	72.5	694	820	722	38	26	36.5	101.5	64	9.03048	5.99997	8.49532	10.2866	9.25424	5.79871	5.10568	5.29028	6.95883	6.30619	hsa-miR-326	hsa-miR-6848-5p	hsa-miR-6846-5p	hsa-miR-330-5p	hsa-miR-4763-3p
ASCRP3003718	0.00143117	0.102571	4.45693	up	hsa_circRNA_060184	hsa_circ_0060184	circBase	chr20	+	35173261	35178226	exonic	NM_006097	MYL9	CAATAGAGGACTGAGCACTGCTGGAAGCCCCACCCACCAGAAGCCAAGATGTCCAGCAAG	2079.9	519.2	11.1165	8.96049	1634	2736	2510.5	1482	2037	206	228.5	462	1378.5	321	12.1955	10.3989	10.3296	11.5012	11.1574	8.47613	8.75611	8.74191	10.0937	8.73459	hsa-miR-326	hsa-miR-6848-5p	hsa-miR-6846-5p	hsa-miR-330-5p	hsa-miR-6796-5p
ASCRP3003801	0.000512503	0.0710653	1.77558	up	hsa_circRNA_007169	hsa_circ_0007169	circBase	chr11	-	73739331	73745323	exonic	NM_001286577	C2CD3	CACAACAGATCAGATCTGCAGACTATCACCAGGGATTCGCAAGCAGCTTTGAGTTCTCAC	61.8	25.2	5.77331	4.94502	54	83	79	35	58	22	24	27	26	27	5.94287	6.21008	5.73512	5.37267	5.60581	4.91163	4.98027	4.81585	4.98179	5.03556	hsa-miR-3192-5p	hsa-miR-6779-5p	hsa-miR-3620-5p	hsa-miR-5691	hsa-miR-3147
ASCRP3003823	0.00929345	0.191757	1.62199	up	hsa_circRNA_100684	hsa_circ_0020048	circBase	chr10	+	114724314	114799885	exonic	NM_001146274	TCF7L2	CACACATTGTCCTCCATTTTCAGTCCGGCAGCACACATTACTCTGCGTACAAAACGATTG	225.5	99.7	7.55881	6.86104	126.5	206	307.5	234	253.5	60	67	165.5	100	106	7.27394	7.3759	7.43573	8.12101	7.58745	6.51094	6.5994	7.29231	6.95263	6.94991	hsa-miR-516b-5p	hsa-miR-637	hsa-miR-518c-5p	hsa-miR-514a-5p	hsa-miR-1298-3p
ASCRP3003862	0.00753347	0.179981	4.77676	up	hsa_circRNA_100332	hsa_circ_0014130	circBase	chr1	+	151206672	151212515	exonic	NM_003557	PIP5K1A	CACAGTATTTAAGAAGATTCCCTAACCTCAACCAGAACCCTCGGACTTTGCTGCCTAAAT	1149.6	156.6	9.5668	7.31077	547	1088	2226	182	1705	118	76	141.5	372.5	75	9.88399	9.28771	10.1665	7.68754	10.8083	7.55151	6.87138	7.08231	8.54457	6.50407	hsa-miR-892a	hsa-miR-216a-3p	hsa-miR-302c-3p	hsa-miR-493-5p	hsa-miR-200c-5p
ASCRP3003908	0.0117955	0.209693	1.916	up	hsa_circRNA_104228	hsa_circ_0078328	circBase	chr6	-	152650864	152653025	exonic	NM_033071	SYNE1	CACCAGACAGATCTGATGCAGAGAGTACAGCTGTCCACCTGGAAGCTTTGAAAAAGTTAG	108.5	36.1	6.42239	5.48429	56	57	148	135.5	146	28	36	49	36	31.5	5.98524	5.64189	6.48326	7.18139	6.82016	5.31706	5.61663	5.69855	5.50881	5.28041	hsa-miR-516b-3p	hsa-miR-516a-3p	hsa-miR-485-5p	hsa-miR-575	hsa-miR-578
ASCRP3003938	0.00149558	0.102571	1.52926	up	hsa_circRNA_062746	hsa_circ_0062746	circBase	chr22	+	29669729	29674205	exonic	NM_005243	EWSR1	CACCTACAAGGCATATGGGCAACAAAGCTATGGAACCTATGGACAGCCCACTGATGTCAG	162.3	72.9	7.14224	6.5294	123	137.5	203	158	190	64	64	83.5	83	70	7.27394	6.85879	6.92123	7.44666	7.21058	6.63079	6.55098	6.35929	6.71423	6.39172	hsa-miR-661	hsa-miR-3192-5p	hsa-miR-4741	hsa-miR-3064-5p	hsa-miR-485-5p
ASCRP3003974	0.0232498	0.276811	1.65296	up	hsa_circRNA_100553	hsa_circ_0017777	circBase	chr10	+	12251965	12252321	exonic	NM_006023	CDC123	CACGCTTACGGGATGATCCACCAACACATTCTCAGCCAGACAGTGATGATGAAGCAGAAG	148.2	58.2	6.87262	6.14756	96.5	148	223	65.5	208	55	39	83	72.5	41.5	6.82314	6.98108	7.03598	6.19768	7.32522	6.37502	5.79048	6.36921	6.55354	5.64958	hsa-miR-892a	hsa-miR-374a-3p	hsa-miR-141-3p
ASCRP3003998	0.00535313	0.160997	1.55959	up	hsa_circRNA_404480		25070500	chr1	-	38300748	38305830	sense overlapping	NM_005955	MTF1	CACTCATACAATGCACTTCCACAACACAATGGATCAGAGGTGTAAAGCGGTACCAATGTA	121.5	48.9	6.59559	5.95442	77	93	208.5	65	164	41.5	45	60	53	45	6.47625	6.39229	6.95243	6.17057	6.9864	5.89963	6.01343	5.94678	6.11614	5.79611	hsa-miR-619-5p	hsa-miR-6778-3p	hsa-miR-4763-5p	hsa-miR-5001-5p	hsa-miR-6744-3p
ASCRP3004003	0.000765758	0.0824194	1.6065	up	hsa_circRNA_102400	hsa_circ_0004667	circBase	chr19	+	1036128	1036561	exonic	NM_004368	CNN2	CACTCGACCATCAGCCTCCAGATGGGCACGAACAAGTGTGCCAGCCAGGCCAAGACTAAG	340.4	135.9	8.11523	7.43131	252	377	484.5	190	398.5	108	118.5	164	154	135	8.44315	8.10503	8.02605	7.74438	8.25754	7.43878	7.59556	7.2823	7.50778	7.3321	hsa-miR-892b	hsa-miR-328-5p	hsa-miR-449c-5p	hsa-miR-578	hsa-miR-323a-5p
ASCRP3004025	0.0309641	0.307117	1.98621	up	hsa_circRNA_004819	hsa_circ_0004819	circBase	chr11	+	20101609	20104725	exonic	NM_145117	NAV2	CACTGCTGAGGAATTCTCACTCCAACTCTCTGAAACGGCACTGCCCAGTCTGCAGACCTC	282.4	82.9	7.58439	6.59437	128	122	605	133	424	42	60	129.5	109	74	7.33538	6.73514	8.31492	7.16774	8.36879	6.00372	6.44899	6.97765	7.07502	6.4665	hsa-miR-4778-3p	hsa-miR-4433b-3p	hsa-miR-608	hsa-miR-4659b-3p	hsa-miR-4659a-3p
ASCRP3004075	0.00378014	0.136427	2.32668	up	hsa_circRNA_102504	hsa_circ_0050386	circBase	chr19	-	33113327	33116872	exonic	NM_032139	ANKRD27	CAGAACAGACTGAAGGAGACGCCCCTCAAGTGTGCATTAAACTCAAAGCTGCTGCTGCTG	438.1	115.5	8.41205	7.19377	269	417	636	199.5	669	110	118	92	160.5	97	8.54657	8.22721	8.38125	7.80992	9.09531	7.46351	7.59556	6.51094	7.54817	6.85069	hsa-miR-885-3p	hsa-miR-26b-3p	hsa-miR-622	hsa-miR-609	hsa-miR-192-3p
ASCRP3004086	0.016209	0.237774	1.81145	up	hsa_circRNA_403072		25242744	chr4	+	2626988	2648559	exonic	uc010ick.3	FAM193A	CAGAAGAGGATCGACGCCTATGTCGACGAGCAGAGCCAAGATTTTCTTCTTCACTCCTCG	81.7	28.5	5.9995	5.14236	45	137	129	43.5	54	23	23	32.5	34	30	5.56677	6.87568	6.3282	5.64093	5.58592	4.94869	4.91322	5.10847	5.50881	5.23261	hsa-miR-1301-3p	hsa-miR-1205	hsa-miR-23b-5p	hsa-miR-1304-3p	hsa-miR-6811-5p
ASCRP3004110	0.0486281	0.35661	1.68066	up	hsa_circRNA_089659	hsa_circ_0089659	circBase	chr9	+	140136172	140138159	exonic	NM_006088	TUBB4B	CAGACACCACCATTAAAGCATTTTCATAGTGTTTTGGGAGGTGATCAGCGATGAGCACGG	71.5	30.7	5.95647	5.20744	81.5	79	84	29	84	21	26	35.5	49	22	6.55967	6.13748	5.81759	5.18052	6.08708	4.91163	5.1672	5.31344	5.99922	4.6457	hsa-miR-6829-3p	hsa-miR-5193	hsa-miR-4692	hsa-miR-4638-5p	hsa-miR-608
ASCRP3004211	0.00740626	0.178542	4.22718	up	hsa_circRNA_406587		25070500	chr5	+	14369008	14369452	intronic	ENST00000344204	TRIO	CAGATGCCAAGTCAGGGGAGAGGTTCCCTTCCTTGAACTCCACTGATACTTTATTTTGAG	2143.3	406.8	10.7487	8.66899	1329	3433	3378.5	408	2168	208	285	310	1049	182	11.805	10.7392	10.8289	9.07204	11.2983	8.49412	9.17026	8.13639	9.77336	7.77082	hsa-miR-4700-5p	hsa-miR-371b-5p	hsa-miR-95-5p	hsa-miR-548n	hsa-miR-3662
ASCRP3004299	0.00194979	0.106863	2.18852	up	hsa_circRNA_008518	hsa_circ_0008518	circBase	chr9	+	35295692	35313986	exonic	NM_006377	UNC13B	CAGCTGCAGGAGCTTTTGAAGACCCTGATAGTGCCGTCGATGACCGAGATAGTGACTATC	160.6	50.4	7.12404	5.99408	160.5	90.5	200.5	167.5	184	46	44	68	48	46	7.70031	6.32371	6.91088	7.53488	7.15041	6.09378	5.97419	6.1071	5.99922	5.79611	hsa-miR-920	hsa-miR-6756-5p	hsa-miR-92a-2-5p	hsa-miR-8059	hsa-miR-4471
ASCRP3004305	0.000140966	0.0528039	1.63142	up	hsa_circRNA_003022	hsa_circ_0003022	circBase	chr10	-	3205916	3209234	exonic	NM_014889	PITRM1	CAGCTTAAGCAGTTTCATGCCACTCACTATCACCCAAGCAATGCTAGGTGACATCTGTTC	129.7	54.9	6.77892	6.0728	96.5	101	203	105	143	37	49	75.5	56	57	6.85423	6.50407	6.91327	6.8417	6.78134	5.78132	6.11891	6.21008	6.15917	6.09449	hsa-miR-4701-3p	hsa-miR-3185	hsa-miR-6788-5p	hsa-miR-30c-2-3p	hsa-miR-6736-5p
ASCRP3004339	0.0301419	0.305325	1.57589	up	hsa_circRNA_100908	hsa_circ_0023881	circBase	chr11	-	85685750	85687725	exonic	NM_007166	PICALM	CAGGAGCACAGGCACCCCCTGTAATGGCCTATCCTGCTACTACACCAACAGGCATGATAG	414	190.9	8.45496	7.79879	229	339	579.5	423.5	499	99.5	147.5	304.5	237	166	8.27705	7.97708	8.26491	9.15046	8.60529	7.29154	7.94875	8.0968	8.01736	7.63951	hsa-miR-193b-5p	hsa-miR-617	hsa-miR-766-5p	hsa-miR-550a-5p	hsa-miR-485-5p
ASCRP3004345	0.00660135	0.171857	1.73025	up	hsa_circRNA_405791		25070500	chr19	-	45885784	45889438	exonic	NM_006663	PPP1R13L	CAGGAGGGCTACGTGCCGCGGAACTACTTCGGGGAGATGCGCTCTGTGCTGCGGAAGGCG	88.5	32.3	6.2006	5.40962	68	92.5	119	39	124	33	37	30.5	34	27	6.28322	6.33328	6.24537	5.56373	6.57741	5.62737	5.70317	5.07176	5.55557	5.09023	hsa-miR-6815-5p	hsa-miR-6720-5p	hsa-miR-6893-3p	hsa-miR-7974	hsa-miR-6763-3p
ASCRP3004358	0.00678344	0.17379	1.77019	up	hsa_circRNA_101156	hsa_circ_0028342	circBase	chr12	-	112528529	112530940	exonic	NM_024953	NAA25	CAGGCACTGACTATCCTTTACCGGGAGATGCACCGACATTATCTTGACAATGGTAATAAT	132.3	45.4	6.69975	5.87584	82.5	116	196	59	208	41	46	50	50	40	6.58043	6.67758	6.86788	6.04764	7.32522	5.96575	6.08283	5.6361	6.02972	5.66482	hsa-miR-17-3p	hsa-miR-33b-3p	hsa-miR-550a-5p	hsa-miR-550a-3-5p	hsa-miR-145-5p
ASCRP3004394	0.00903158	0.18975	1.94041	up	hsa_circRNA_071668	hsa_circ_0071668	circBase	chr5	-	843714	843839	exonic	NM_024786	ZDHHC11	CAGGTATGAAGGTTCTTCTTCAGCACTGTGGCCTCGGCCACAGCTGGCATGCTCTGCCTG	64	21.7	5.72356	4.7672	43	114	94	31	38	19	21	24	25.5	19	5.60433	6.6436	5.97266	5.28041	5.11681	4.80212	4.84291	4.71509	4.91322	4.56267	hsa-miR-1202	hsa-miR-6871-3p	hsa-miR-6501-3p	hsa-miR-4772-5p	hsa-miR-3131
ASCRP3004416	0.041222	0.340877	1.50071	up	hsa_circRNA_002381	hsa_circ_0002381	circBase	chr3	+	37089009	37090508	exonic	NM_000249	MLH1	CAGTACATATCTGAGGAGTCGACCCTCTCAGGCCAGCAGGAGCCAGCACCGCTCTTTGAC	110.4	48.5	6.50349	5.91785	89	115.5	163	46.5	138	50.5	38	63	55	36	6.72836	6.68251	6.61125	5.75841	6.73695	6.26895	5.70317	5.99017	6.17523	5.45172	hsa-miR-519d-5p	hsa-miR-1248	hsa-miR-520a-5p	hsa-miR-1179	hsa-miR-6505-5p
ASCRP3004438	0.0396241	0.335455	1.77224	up	hsa_circRNA_102088	hsa_circ_0006255	circBase	chr17	-	42161922	42165064	exonic	NM_005474	HDAC5	CAGTCCCCTCAACCGGCAGAAGCTAGACAGCAAGAAGTTGCTCGATCCTCACCAAGACAG	383.2	143.7	8.08406	7.25849	165	636	591.5	180.5	343	73	84.5	171	301.5	88.5	7.74527	8.67436	8.28924	7.66911	8.04229	6.86169	7.06715	7.33478	8.30545	6.72336	hsa-miR-877-3p	hsa-miR-127-3p	hsa-miR-361-3p	hsa-miR-660-3p	hsa-miR-29c-3p
ASCRP3004498	0.0340599	0.317837	2.38641	up	hsa_circRNA_100096	hsa_circ_0002720	circBase	chr1	+	23189529	23191705	exonic	NM_004442	EPHB2	CAGTTCGCCTCTGTGAACATCACCACCAACCAGGCAGGTTGTCCATCTGGGACTTTCAAG	163	43.6	6.89235	5.63751	141.5	265.5	205.5	33	169.5	27.5	32	52	76.5	30	7.50593	7.67536	6.92796	5.33385	7.01865	5.13881	5.48216	5.71878	6.61518	5.23261	hsa-miR-615-5p	hsa-miR-661	hsa-miR-338-3p	hsa-miR-423-3p	hsa-miR-134-3p
ASCRP3004525	0.0063953	0.170192	1.7147	up	hsa_circRNA_100306	hsa_circ_0013615	circBase	chr1	+	114450630	114450813	exonic	NM_022836	DCLRE1B	CATAACATAAAGATTGGTGATTTTCGATACACACCATCCATGCTAAAGGAGCCAGCCCTG	74.5	30.1	6.02074	5.24278	73	92.5	101	34.5	71.5	28.5	28	29	38	27	6.41867	6.34101	6.04291	5.42174	5.87935	5.23005	5.23005	5.0487	5.66956	5.03556	hsa-miR-185-3p	hsa-miR-762	hsa-miR-766-5p	hsa-miR-340-5p	hsa-miR-199a-5p
ASCRP3004538	0.000471734	0.0693222	1.8197	up	hsa_circRNA_008958	hsa_circ_0008958	circBase	chr1	+	150258841	150259405	sense overlapping	NM_144697	CIART	CATACAGCTGTCCACTGTGACTTCTAATTTGTCATTTTCCAAGCCACCACAGTGATTCAG	75.8	30.3	6.09244	5.22874	67	93	92	48	79	26	27.5	37	36.5	24.5	6.2949	6.36863	5.95804	5.86951	5.97113	5.20289	5.20027	5.23516	5.61467	4.8907	hsa-miR-6888-5p	hsa-miR-6769b-5p	hsa-miR-608	hsa-miR-1294	hsa-miR-197-5p
ASCRP3004569	0.0211052	0.267326	1.5092	up	hsa_circRNA_101079	hsa_circ_0026983	circBase	chr12	-	56676203	56680429	exonic	NM_004077	CS	CATATGCACAGGGTATCAGCCGAACCAAGTACTGGGAGAATGCATCTTGTCTTGTTCTTG	81.9	36.3	6.1061	5.51231	59	52	121.5	91	86	37	30	43	29	42.5	6.08389	5.48431	6.24537	6.63588	6.08105	5.71421	5.33385	5.52978	5.26861	5.71512	hsa-miR-190a-5p	hsa-miR-18a-3p	hsa-miR-1264	hsa-miR-382-5p	hsa-miR-634
ASCRP3004570	0.0143489	0.229534	1.51089	up	hsa_circRNA_102580	hsa_circ_0051657	circBase	chr19	-	47597226	47597337	exonic	NM_015168	ZC3H4	CATATGCGCCGCGCCATGCTTCTTCTAGCGATGACTTCTCTGACTTCTCAGATGACTCGG	141	63.2	6.84563	6.25023	91	178	215	88	133	44	43	74	88	67	6.76552	7.20733	6.99472	6.58043	6.68016	6.00372	5.90445	6.19768	6.77609	6.36921	hsa-miR-185-3p	hsa-miR-452-3p	hsa-miR-653-3p	hsa-miR-204-3p	hsa-miR-762
ASCRP3004578	0.0219989	0.272617	1.66696	up	hsa_circRNA_103844	hsa_circ_0072567	circBase	chr5	-	58476420	58489362	exonic	NM_006203	PDE4D	CATCAACAAAGCCACCATAACAGACACGGAGATGACTTGATTGTGACTCCATTTGCTCAG	95.4	39.8	6.28905	5.55183	55	66	125	81	150	28	37.5	58.5	48.5	26.5	5.94287	5.86209	6.29306	6.47625	6.87096	5.26173	5.72243	5.87197	5.92121	4.98179	hsa-miR-545-3p	hsa-miR-382-5p	hsa-miR-29b-2-5p	hsa-miR-432-3p	hsa-miR-582-5p
ASCRP3004650	0.0227787	0.275588	2.30789	up	hsa_circRNA_405500		25070500	chr16	-	81155190	81157389	exonic	NM_052892	PKD1L2	CATCTACTTCCTCTTCCTCCTCTACTACATGGTGGTGCAGAATTCTCCGCTATCTCTTTG	31146.1	15453.9	14.9351	13.7285	14766.5	55375	46964	8553	30072	5693	8188	29969	23730.5	9689	15.1503	15.2264	15.1503	13.7578	15.3905	13.1901	13.933	13.5721	14.8208	13.1264	hsa-miR-3936	hsa-miR-7847-3p	hsa-miR-3194-3p	hsa-miR-3179	hsa-miR-6732-5p
ASCRP3004671	0.00349952	0.133339	1.70586	up	hsa_circRNA_047622	hsa_circ_0047622	circBase	chr18	+	46190122	46190196	exonic	NM_014772	CTIF	CATCTGGGCGGCCAACACCTTCGATTCCTTCAGAATGGCAGCAAAGACAACTCTCTGGAC	141.6	56	6.88891	6.11841	78	129	199.5	149	152.5	46	38	65	71	60	6.49663	6.79721	6.90206	7.36544	6.88324	6.09378	5.74502	6.02824	6.52667	6.19834	hsa-miR-6743-3p	hsa-miR-4632-3p	hsa-miR-6774-3p	hsa-miR-1295b-5p	hsa-miR-219b-5p
ASCRP3004718	0.00794934	0.181214	1.98277	up	hsa_circRNA_103145	hsa_circ_0005037	circBase	chr21	+	46548316	46554747	exonic	NR_027673	ADARB1	CATGAGTGATGAAGATCCCGAGGATGAAGACGCCTTGCCAGCCAGAGTGGAGCCTTTCAG	388.3	131.2	8.32786	7.34034	209.5	283	583.5	339	526.5	149.5	95	179.5	147	85	8.16423	7.7653	8.27379	8.75344	8.68252	7.99849	7.19211	7.41122	7.43739	6.66247	hsa-miR-329-3p	hsa-miR-362-3p	hsa-miR-516b-3p	hsa-miR-516a-3p	hsa-miR-150-3p
ASCRP3004746	0.0115468	0.208363	2.96128	up	hsa_circRNA_102592	hsa_circ_0052001	circBase	chr19	+	50720871	50721028	exonic	NM_024729	MYH14	CATGCTGCAGGACGTACTCCGGCCTTTTCTGTGTGGTCATCAACCCGTACAAGCAGCTTC	249	51	7.53534	5.96911	102.5	84	356	378	324.5	35	49	68.5	63.5	39	6.96384	6.21008	7.62777	8.92624	7.94875	5.66956	6.11891	6.09378	6.36542	5.59789	hsa-miR-608	hsa-miR-216a-3p	hsa-miR-891a-3p	hsa-miR-135b-5p	hsa-miR-135a-5p
ASCRP3004757	0.00120731	0.0973702	1.68387	up	hsa_circRNA_104935	hsa_circ_0003362	circBase	chr9	-	131860291	131860929	exonic	NM_000755	CRAT	CATGGACTCACTCACCTTTGTCAAGGCCATGGATGACTCCAGCGTCACGGAAGAAACCCG	105.1	44	6.48158	5.7298	82	97	152.5	81	113	29	35	52	57	47	6.611	6.41952	6.5311	6.40228	6.44403	5.31706	5.52978	5.77079	6.19768	5.8337	hsa-miR-608	hsa-miR-125a-3p	hsa-miR-891a-3p	hsa-miR-27a-5p	hsa-miR-20b-3p
ASCRP3004804	0.0272516	0.292039	5.90592	up	hsa_circRNA_406326		25070500	chr3	+	113795789	113798724	intronic	ENST00000281273	QTRTD1	CATTAAAAGGACTTTCTGATTTCCTTCCTTGCATTGTCCTCATGCCAGTGTTCGGTTAGG	5680.2	515.9	11.2756	8.71343	734	14703	10108	269.5	2586.5	176	183.5	559	1482	179	10.5846	13.0608	12.7433	8.3502	11.639	8.23145	8.38226	9.01671	10.1919	7.74482	hsa-miR-548e-5p	hsa-miR-130b-3p	hsa-miR-6855-5p	hsa-miR-1304-3p	hsa-miR-1273f
ASCRP3004831	0.0378695	0.329542	1.79523	up	hsa_circRNA_003550	hsa_circ_0003550	circBase	chr4	-	10099334	10105610	exonic	NM_017491	WDR1	CATTCAAGTTCAAGTTCACAATTGGCAACCCAGCCCTTGCTGACATCTACACAGAGCACG	222.2	80.7	7.45339	6.60922	115	99.5	333.5	247	316	50	62	87.5	104	100	7.13612	6.46486	7.54868	8.19705	7.92025	6.18319	6.52798	6.44181	7.01009	6.88303	hsa-miR-6734-3p	hsa-miR-6842-3p	hsa-miR-4685-3p	hsa-miR-4701-5p	hsa-miR-642a-3p
ASCRP3005158	0.0100032	0.198516	2.32314	up	hsa_circRNA_003653	hsa_circ_0003653	circBase	chr18	+	18945987	18983955	exonic	NM_001142966	GREB1L	CCCAGAAAATGGGACAACTAATGGATACAAATCAGGATTCACTCAGACAGGTGCACAAAA	96.1	25.9	6.30003	5.08396	89	37	120.5	121.5	112.5	30	26	23	25.5	25	6.72836	5.02083	6.25799	7.03304	6.45996	5.42845	5.20027	4.76723	5.01191	5.01191	hsa-miR-4668-3p	hsa-miR-6754-5p	hsa-miR-1265	hsa-miR-27b-3p	hsa-miR-27a-3p
ASCRP3005159	0.0150863	0.232674	1.84698	up	hsa_circRNA_100562	hsa_circ_0006577	circBase	chr10	-	16794537	16824083	exonic	NM_012425	RSU1	CCCAGAACTAGTTACCTTATCCCATATCACACAACTGGTCCTCAGCCATAACAAGCTAAC	521.1	206.9	8.87828	7.99311	446	394	705.5	487	573	118	151.5	250	259	256	9.49792	8.16423	8.51858	9.37988	8.83077	7.5837	8.01736	7.84234	8.1217	8.40045	hsa-miR-29a-5p	hsa-miR-345-3p	hsa-miR-891a-3p	hsa-miR-767-5p	hsa-miR-147a
ASCRP3005209	0.000652309	0.075376	2.04818	up	hsa_circRNA_103764	hsa_circ_0071311	circBase	chr4	+	154547298	154553990	exonic	NM_015196	KIAA0922	CCCCGGTTCATAATAGGAGACAGTGTTTCACAAAATGATTTTCCTTCTGAAGCTCCCATC	201.2	68.1	7.36949	6.33514	108	193	286	188	231	49	45	97	91.5	58	7.03488	7.28539	7.33448	7.72972	7.46297	6.19834	5.97419	6.56882	6.81269	6.12168	hsa-miR-377-3p	hsa-miR-134-3p	hsa-miR-124-3p	hsa-miR-128-2-5p	hsa-miR-30c-2-3p
ASCRP3005221	0.0330578	0.31538	3.11121	up	hsa_circRNA_404813		25070500	chr10	-	119245463	119245989	intronic	ENST00000450314	EMX2OS	CCCGACCAAGGCTCTTTGCAGATGTAATCAAGGAAAGATGAGGCAACGCTGATTTAGTCA	243.5	41.3	7.2818	5.64433	69.5	49	378	360	361	31	29	66	48	32.5	6.35635	5.40934	7.69371	8.83951	8.11008	5.46048	5.38883	6.05742	5.97036	5.34454	hsa-miR-485-5p	hsa-miR-6797-5p	hsa-miR-516b-5p	hsa-miR-6884-5p	hsa-miR-7156-3p
ASCRP3005322	0.043008	0.345665	1.81194	up	hsa_circRNA_403230		25242744	chr4	+	144336629	144361535	exonic	NM_002039	GAB1	CCGTGGATAGGAACCTCAAGCCAGACAGAAAAGGCATGGAAGAGGAGATGGTTCGTGTTA	217.2	75.6	7.40119	6.54366	165	145	330	94	352	86	72	99	81	40	7.75555	6.95844	7.52799	6.69718	8.0668	7.1099	6.72836	6.5994	6.68274	5.59789	hsa-miR-766-5p	hsa-miR-1299	hsa-miR-4654	hsa-miR-6880-5p	hsa-miR-4459
ASCRP3005328	0.018132	0.25038	3.30955	up	hsa_circRNA_102273	hsa_circ_0046600	circBase	chr17	-	80962990	80992975	exonic	NM_001009905	B3GNTL1	CCTAACCCAGTCGGATACGCTAAAAATCAAGCAGTTGCCCAGAGCTCAGGGTCTTACCTT	447.5	68.3	8.01454	6.2879	138	359	938.5	76	726	58	46	60	132	45.5	7.4616	8.03726	8.90116	6.40228	9.27037	6.45613	5.97419	5.92518	7.2992	5.78482	hsa-miR-527	hsa-miR-518a-5p	hsa-miR-572	hsa-miR-425-3p	hsa-miR-214-5p
ASCRP3005358	0.0171061	0.243373	4.62552	up	hsa_circRNA_074660	hsa_circ_0074660	circBase	chr5	-	151122382	151138210	exonic	NM_004045	ATOX1	CCTATTCCTTCCTAGCTTCCCTGCAATAAAATCAAGCTGCTTTTGTTGGAGCGCACTCTC	10141.6	1492.1	12.6299	10.4203	1606	21956	19733	853	6560	447.5	654	1973	3790	596	12.1112	13.7228	13.79	10.3353	13.1901	9.74085	10.6097	10.5395	11.5779	9.63342	hsa-miR-8072	hsa-miR-4467	hsa-miR-6770-3p	hsa-miR-6076	hsa-miR-134-3p
ASCRP3005389	0.0297428	0.303959	2.34932	up	hsa_circRNA_008087	hsa_circ_0008087	circBase	chr12	+	65078566	65088674	sense overlapping	NM_178169	RASSF3	CCTCCGTGAGGATGTTGAGAAAGAGAAGGAAACCCACAGTTACCTCAGCAAAGAGGAGAT	106.6	25.7	6.27233	5.04009	45	37	123	188	140	24	22	25.5	30	27	5.56677	5.05305	6.28291	7.70896	6.74996	5.01489	5.01191	4.86948	5.26861	5.03556	hsa-miR-4656	hsa-miR-5787	hsa-miR-4739	hsa-miR-1285-3p	hsa-miR-3192-5p
ASCRP3005450	0.0199425	0.260763	1.54525	up	hsa_circRNA_083369	hsa_circ_0083369	circBase	chr8	+	12388451	12388540	exonic	NR_040091	LOC100506990	CCTGCCCTGATAATCAGAAACTCCTGGAGGGCAGAGGCATGCCTGCCATCTTCATCATTG	177.6	77.1	7.1761	6.54825	134	244.5	227	91	191.5	59	65.5	95	107	59	7.41643	7.56959	7.05762	6.63588	7.20097	6.45613	6.61273	6.52876	7.02198	6.12168	hsa-miR-130b-3p	hsa-miR-1272	hsa-miR-4736	hsa-miR-130a-3p	hsa-miR-940
ASCRP3005509	0.00281683	0.123276	1.62837	up	hsa_circRNA_100406	hsa_circ_0005977	circBase	chr1	+	179012849	179023773	exonic	NM_014864	FAM20B	CCTTCCTAACTGTAGGAACTGTGGAAGGTGCATCAGTGAAGAAATGGACCAATGTGTATA	72	30.3	5.96856	5.26512	49	106	78.5	57.5	69	25.5	31	36	30	29	5.71421	6.55942	5.75128	5.99092	5.82694	5.07747	5.38883	5.35163	5.32188	5.18581	hsa-miR-204-5p	hsa-miR-599	hsa-miR-584-5p	hsa-miR-7-2-3p	hsa-miR-488-3p
ASCRP3005510	0.0165674	0.239767	3.14028	up	hsa_circRNA_062142	hsa_circ_0062142	circBase	chr22	+	17117929	17128675	exonic	NR_001591	TPTEP1	CCTTCCTGCCTGCCCTTTTTGTGCAGCAGCAAGATTAAGAAAATTGTGCATTCAATTATA	5766.4	1277	12.0049	10.354	1538	12743.5	10043.5	771	3736	538	677	1465.5	3129	575.5	12.0263	12.7433	12.7259	10.1919	12.3371	10.1004	10.702	10.218	11.1841	9.56542	hsa-miR-4768-3p	hsa-miR-4693-3p	hsa-miR-5192	hsa-miR-1207-5p	hsa-miR-6510-5p
ASCRP3005553	7.66709e-05	0.0463203	1.96851	up	hsa_circRNA_406049		25070500	chr2	+	220338225	220338625	exonic	NM_005876	SPEG	CGAAACCGTCACGGCACACAGACCTGCTCGGTCACATTGGAGCTGGCAGGCCCAACCCTG	85	29.8	6.19499	5.21788	64	69	123	75	94	24	25	38	37	25	6.16856	5.92359	6.28291	6.38138	6.2185	5.07747	5.10568	5.35163	5.57285	4.98179	hsa-miR-296-5p	hsa-miR-4512	hsa-miR-4501	hsa-miR-7160-3p	hsa-miR-6868-5p
ASCRP3005585	0.0245533	0.280995	1.91507	up	hsa_circRNA_103126	hsa_circ_0008160	circBase	chr21	-	38439561	38441924	exonic	NM_153681	PIGP	CGACTCCATCCATACAATCACAGTACTTTACCTCGTGTGGGCCTTTATTCCTGAATCTTG	186.3	57.6	7.0457	6.10831	101	210	363	55	202.5	40	42	77	83	46	6.91805	7.38973	7.65534	5.96498	7.30042	5.84043	5.86951	6.27455	6.69579	5.86126	hsa-let-7b-5p	hsa-let-7d-5p	hsa-let-7a-5p	hsa-let-7e-5p	hsa-let-7i-5p
ASCRP3005641	0.0437313	0.34802	1.86693	up	hsa_circRNA_402891		25242744	chr3	+	61975298	62063932	exonic	NM_002841	PTPRG	CGCAATTTCTGAGAACAGAATAATCGGAGCCATGGCCATATTTTTTCAAGTGCCTATGGT	114	42	6.54313	5.64246	68.5	63	156	147	135.5	48	23	48	27.5	63.5	6.25799	5.79351	6.58594	7.3546	6.72359	6.19834	4.98027	5.66672	5.07176	6.29521	hsa-miR-630	hsa-miR-6839-5p	hsa-miR-873-3p	hsa-miR-6826-5p	hsa-miR-4782-5p
ASCRP3005694	0.0354349	0.321521	1.88521	up	hsa_circRNA_101894	hsa_circ_0040766	circBase	chr16	-	87376482	87380856	exonic	NM_024735	FBXO31	CGGGAGGCAGGAGTGCTTCACCGATATAGACACATTTTGGGATTGTGGCAGCCAGATATC	96.6	35.6	6.34001	5.42528	108.5	41	107.5	113	113	25	26	47	33	47	7.02752	5.15914	6.132	6.91487	6.4665	5.07747	5.23005	5.61369	5.37151	5.8337	hsa-miR-323a-5p	hsa-miR-92a-2-5p	hsa-miR-647	hsa-miR-491-5p	hsa-miR-103a-2-5p
ASCRP3005698	0.0305978	0.306857	3.36655	up	hsa_circRNA_000122	hsa_circ_0000122	circBase	chr1	+	145439832	145440140	intronic	NM_001039703	NBPF10	CGGGTGTCTGTCTCTGCTCGAATTGACAGAAAAGGATTCTGTGAAGGCTTTTCTTGACCG	11444.9	2349.3	12.8597	11.1084	1109	24631.5	20397	1349	9738	955	851	4185.5	4916	839	11.5012	13.952	13.8388	11.3066	13.6996	10.9018	11.0728	11.3615	12.0263	10.1796	hsa-miR-627-3p	hsa-miR-510-5p	hsa-miR-552-3p	hsa-miR-4695-3p	hsa-miR-503-3p
ASCRP3005699	0.0251719	0.28386	1.69592	up	hsa_circRNA_101385	hsa_circ_0032406	circBase	chr14	+	71455283	71462642	exonic	NM_014982	PCNX	CGGTAGCAGTTTGCACGATGAACTTGCAGCACAAGCCAGCGAGGAGGCAGTGTCATTTCG	147.3	55.1	6.87638	6.11432	115.5	134.5	223.5	60	203	69.5	40	64	56	46	7.13612	6.85879	7.02198	6.06964	7.29537	6.75019	5.76727	6.0097	6.21073	5.8337	hsa-miR-33a-5p	hsa-miR-661	hsa-miR-33b-5p	hsa-miR-328-5p	hsa-miR-586
ASCRP3005705	0.0129599	0.21733	1.76181	up	hsa_circRNA_104953	hsa_circ_0089310	circBase	chr9	+	135917473	135919313	exonic	NM_012087	GTF3C5	CGGTGGACTACTTCTACCGACCAGAGACCCAGCACCGATCTACGCAGACCCCACCAAGAG	241.8	90	7.57304	6.75599	180	234	346	102	347	58	66	110	132	84	7.88762	7.51306	7.59469	6.81675	8.0531	6.45613	6.61273	6.74302	7.2992	6.66887	hsa-miR-497-5p	hsa-miR-761	hsa-miR-539-3p	hsa-miR-635	hsa-miR-92a-2-5p
ASCRP3005727	0.0095396	0.194227	1.96048	up	hsa_circRNA_102977	hsa_circ_0007159	circBase	chr2	+	242593960	242608100	exonic	NM_013325	ATG4B	CGTCCATCGCTGTGATTGGAGGTGGACACAAAGGAAGAGGCAGCCAGACAGCTACTTCAG	130.9	43.5	6.71292	5.74172	106.5	132	187	47	182	55	35.5	53	41	33	7.01307	6.83456	6.79006	5.81075	7.11616	6.37502	5.55404	5.73512	5.63223	5.41217	hsa-miR-34a-5p	hsa-let-7c-3p	hsa-miR-492	hsa-miR-28-5p	hsa-miR-1224-5p
ASCRP3005822	0.0405165	0.338657	2.1359	up	hsa_circRNA_092368	hsa_circ_0000094	circBase	chr1	-	95364926	95365046	sense overlapping	NM_001839	CNN3	CTAATAAAGGAGCCAGCCAGGCAGGTATGACAGCTTACGGGACTAGGAGGCATCTTTATG	466.8	135.6	8.42809	7.33324	303	392	793	148	698	199	80	172	149	78	8.7843	8.15025	8.66983	7.33419	9.20188	8.41475	6.91805	7.34251	7.44044	6.55047	hsa-miR-5087	hsa-miR-450b-3p	hsa-miR-371b-3p	hsa-miR-18b-5p	hsa-miR-223-3p
ASCRP3005850	0.0386025	0.33162	1.56656	up	hsa_circRNA_407222		25070500	chr9	+	112704965	112705661	exonic	uc004bei.2	PALM2-AKAP2	CTACAGAGCCAGCCCCAGCTGTGTACGCCATGGAAATTAATGTGGAGAAAGACAAACAAA	219.6	91.2	7.41756	6.76995	127	165	346	122	338	81	56	143	114	62	7.29706	7.09977	7.60027	7.07091	8.01977	7.0205	6.36892	7.10327	7.11996	6.2371	hsa-miR-637	hsa-miR-4649-3p	hsa-miR-1226-5p	hsa-miR-23a-5p	hsa-miR-485-3p
ASCRP3005872	0.0151304	0.232674	3.00985	up	hsa_circRNA_102616	hsa_circ_0052531	circBase	chr2	+	9498884	9508648	exonic	NM_003887	ASAP2	CTACCAGCTGAGGACTCAGTCAAACCCAACCCAGGCAGCGACATATCCTACATGGCTTTC	459	82	8.17756	6.58787	192.5	350.5	866	95	791	72	53	86	146	53	7.98811	8.0115	8.78561	6.69718	9.40542	6.83751	6.24917	6.38598	7.41798	6.04873	hsa-miR-543	hsa-miR-424-5p	hsa-miR-217	hsa-miR-770-5p	hsa-miR-92a-1-5p
ASCRP3005889	0.0136651	0.224452	2.81832	up	hsa_circRNA_101139	hsa_circ_0028173	circBase	chr12	+	110764194	110780253	exonic	NM_001681	ATP2A2	CTACCTCATCTCGTCCAACGTCGGGGAAGTTGTCTGGTGAATCTGTCTCTGTCATCAAGC	995.7	209.5	9.18139	7.68656	221.5	1827	1861	283.5	785.5	107.5	90.5	269.5	460	120	8.23872	9.89865	9.94651	8.42905	9.39403	7.41573	7.16874	7.93309	8.78354	7.13167	hsa-miR-640	hsa-miR-29b-1-5p	hsa-miR-508-5p	hsa-miR-598-3p	hsa-miR-145-5p
ASCRP3005919	0.0152621	0.232964	2.85601	up	hsa_circRNA_102687	hsa_circ_0002938	circBase	chr2	+	36726361	36749456	exonic	NM_016441	CRIM1	CTACTGCATAGAACCAACCATCATCACAGTTGATCCACCTGCATGTGGGGAGTTATCAAA	766.3	222.8	9.37068	7.85668	419	347	1141	911.5	1013	115	98.5	489	253.5	158	9.37764	8.00515	9.16566	10.4705	9.83447	7.52394	7.28369	8.82469	8.09293	7.55816	hsa-miR-486-3p	hsa-miR-18a-5p	hsa-miR-18b-5p	hsa-miR-541-3p	hsa-miR-557
ASCRP3005948	0.0491029	0.357761	2.26889	up	hsa_circRNA_400070	hsa_circ_0092299	circBase	chr22	+	35817493	35819173	intronic	ENST00000216122	MCM5	CTAGAGGCTGTCTCTGTCCAAGAACTCCCATTGTCCCAGTCCCTGGCTCGGAGCTCTGTG	3630.5	942.4	11.0606	9.87862	698	8739	5951	554.5	2210	381	423	1158	2250.5	499.5	10.4917	12.0475	11.7978	9.61059	11.3555	9.49309	9.87195	9.87851	10.7625	9.38705	hsa-miR-665	hsa-miR-214-3p	hsa-miR-550a-5p	hsa-miR-550a-3-5p	hsa-miR-33b-3p
ASCRP3005994	0.0153332	0.233017	1.51821	up	hsa_circRNA_019618	hsa_circ_0019618	circBase	chr10	-	103567486	103567658	exonic	NM_012215	MGEA5	CTATCAGTACCTAGGAGAGCCAGAAACTTTCCTCTTCTGTCCCACAGGTTTCTCAGTTTG	696.5	340.5	9.20481	8.60243	359	827.5	986.5	573.5	736	180	178.5	455	583	306	9.08135	8.96453	8.9767	9.70171	9.29974	8.27379	8.33315	8.71636	9.04207	8.64679	hsa-miR-3916	hsa-miR-4789-3p	hsa-miR-1911-5p	hsa-miR-6774-5p	hsa-miR-548g-5p
ASCRP3006032	0.016914	0.241821	1.6617	up	hsa_circRNA_100723	hsa_circ_0020407	circBase	chr10	+	128768965	129202693	exonic	NM_001380	DOCK1	CTATTTTGCTGTTGGCTACTACGGACAAGGGTTCCCCACATTCCTGCGGCTTTTTATAAC	273.4	103.2	7.67133	6.93867	136	427	414.5	141.5	248	69	75	116	171	85	7.42905	8.24934	7.8294	7.27394	7.5749	6.73107	6.85132	6.82101	7.62107	6.66887	hsa-miR-103a-2-5p	hsa-miR-335-3p	hsa-miR-767-3p	hsa-miR-196a-5p	hsa-miR-138-2-3p
ASCRP3006033	0.0097315	0.195715	1.72745	up	hsa_circRNA_000186	hsa_circ_0000186	circBase	chr1	+	222803446	222803648	intronic	ENST00000344507	MIA3	CTATTTTGTCAGCGCAGCAGGAGAGCCTGCCCTATAATATGGAAAAAGTCCTAGATAAGG	219.2	81.6	7.50792	6.71927	168	198	293	138	299	80	91	66	93	78	7.77873	7.32237	7.37401	7.21964	7.84485	7.01233	7.13834	6.04582	6.86541	6.53448	hsa-miR-5009-5p	hsa-miR-3157-5p	hsa-miR-2682-3p	hsa-miR-298	hsa-miR-7156-3p
ASCRP3006036	0.00748039	0.179488	2.99242	up	hsa_circRNA_103399	hsa_circ_0066290	circBase	chr3	+	58062772	58067503	exonic	NM_001457	FLNB	CTCAAACCCAAACTCAACCCGAAGAAAGCCAGGGCCTATGGCAGAGATAGCAAAGCCATT	566.2	104.5	8.53942	6.9581	194.5	397	1102.5	178.5	958.5	85	69.5	104	189	75	8.00861	8.16775	9.12446	7.652	9.74427	7.08568	6.77389	6.67758	7.7493	6.50407	hsa-miR-134-3p	hsa-miR-612	hsa-miR-135b-5p	hsa-miR-619-3p	hsa-miR-135a-5p
ASCRP3006082	0.0109154	0.205412	2.21734	up	hsa_circRNA_000336	hsa_circ_0000336	circBase	chr11	-	68552282	68560870	exonic	NM_001876	CPT1A	CTCACCGCAGGAGACAGATTCGTCTTTTGGGATCCACGATTCCACTCTGCTCCGCTCAGT	254.3	76.7	7.59006	6.44122	180	241	452.5	97	301	43	57	72	150	61.5	7.88762	7.55407	7.93996	6.71056	7.85808	6.00372	6.36892	6.14565	7.4616	6.22623	hsa-miR-5699-3p	hsa-miR-1343-3p	hsa-miR-6818-3p	hsa-miR-1193	hsa-miR-1226-5p
ASCRP3006090	0.0457548	0.351943	1.72172	up	hsa_circRNA_101811	hsa_circ_0039318	circBase	chr16	-	49557534	49559405	exonic	NM_015069	ZNF423	CTCAGAAGTTCTTCTTCCAGACCGAGCTGCAGAGGAAGGCATCAACCACGAGTGTAAGCT	77.8	30.3	5.9513	5.16744	52	122.5	132.5	35	47	21	22	40	41.5	27	5.86457	6.7428	6.34634	5.40708	5.3957	4.80212	4.76899	5.39684	5.8337	5.03556	hsa-miR-660-3p	hsa-miR-18b-5p	hsa-miR-18a-5p	hsa-miR-106b-3p	hsa-miR-518c-5p
ASCRP3006116	0.0345175	0.319535	2.02444	up	hsa_circRNA_000629	hsa_circ_0000775	circBase	chr17	-	43012303	43012398	intronic	ENST00000339151	KIF18B	CTCAGGCCTCTTCCTTTCTTCCTTTCTCAGATACATCCCGGCCTCAGCTCCCCTGTCCAG	52015.2	26713.7	15.6162	14.5987	28480.5	83222	71494	16729.5	60150	13100	14671	55617	35053	15127.5	15.8404	15.947	15.874	14.473	15.947	14.473	14.5778	14.6415	15.5267	13.7748	hsa-miR-671-5p
ASCRP3006126	0.00773966	0.181214	1.55143	up	hsa_circRNA_100390	hsa_circ_0015240	circBase	chr1	+	171546572	171546776	exonic	NM_015172	PRRC2C	CTCAGTCTGCAGCAGGAGCTGGTACATACACTACCTCTTCTTTGAGCACAAAATCTACAA	104.5	48.2	6.51529	5.8817	85.5	132.5	120	84	100.5	39	36	68	62	36	6.62057	6.83919	6.25422	6.52772	6.33477	5.84043	5.68085	6.06749	6.3279	5.49181	hsa-miR-605-3p	hsa-miR-93-3p	hsa-miR-298	hsa-miR-367-5p	hsa-miR-376a-2-5p
ASCRP3006152	0.00614347	0.166862	4.27812	up	hsa_circRNA_403982		25242744	chr8	+	1828213	1830915	exonic	NM_014629	ARHGEF10	CTCATCGCACAGGCTTTCTCATGACCTAACCCGTTTAAAGGAGCACTATGAGAAAAAGAT	1045.5	150.5	9.40831	7.31133	389	820	2134	221.5	1663	110	82	132	345.5	83	9.23258	8.95671	10.1097	8.00074	10.7418	7.46351	6.98734	6.99377	8.45861	6.65342	hsa-miR-133a-3p	hsa-miR-133b	hsa-miR-2682-3p	hsa-miR-7152-3p	hsa-miR-544a
ASCRP3006163	0.032853	0.315163	1.69689	up	hsa_circRNA_103459	hsa_circ_0008045	circBase	chr3	-	127413817	127414033	exonic	NM_007283	MGLL	CTCATGGAGTTAGCCAAGAGCCAGGACAAGACTCTCAAGGTCGACATTTATAACTCAGAC	170.2	60	7.00749	6.2446	79	98	275	129	270	68	48	80	61.5	42.5	6.47625	6.44181	7.2992	7.126	7.69417	6.7633	6.10221	6.30193	6.34042	5.71512	hsa-miR-214-3p	hsa-miR-149-5p	hsa-miR-25-5p	hsa-miR-503-5p	hsa-miR-761
ASCRP3006186	0.0354152	0.321521	2.02218	up	hsa_circRNA_102533	hsa_circ_0006186	circBase	chr19	+	34942885	34957919	exonic	NM_005499	UBA2	CTCCACCTCCACAGGAGAAGAAACGAATGCATCAGATCAACAGAATGAACCCCAGTTAGG	509	173.2	8.46303	7.44712	280	1052	610.5	201.5	401	69	115	167	407	108	8.61372	9.24824	8.33494	7.84945	8.26881	6.74077	7.55061	7.29614	8.64433	7.00374	hsa-miR-215-3p	hsa-miR-92a-1-5p	hsa-miR-432-5p	hsa-miR-144-5p	hsa-miR-658
ASCRP3006192	0.0169458	0.241821	1.78786	up	hsa_circRNA_088102	hsa_circ_0088102	circBase	chr9	+	115249247	115337531	exonic	NM_133465	KIAA1958	CTCCAGCCATAACCACTGAGGCCACAGCACAGTGCATACCAGGCTCCACTTACCTTTGGT	136	51.7	6.7738	5.93556	101	152	204.5	57	165.5	37	42	71	74.5	34	6.9248	7.00748	6.92123	6.02456	6.99094	5.71421	5.94013	6.14565	6.55354	5.32428	hsa-miR-1249-5p	hsa-miR-5001-5p	hsa-miR-6797-5p	hsa-miR-4632-5p	hsa-miR-6846-5p
ASCRP3006233	0.0486789	0.35661	1.58087	up	hsa_circRNA_100877	hsa_circ_0023406	circBase	chr11	+	71671795	71671937	exonic	NM_018320	RNF121	CTCCTACAATGGTCGAGCACGCACGCATGCATGCCAAGCACCGTGGCCATGAAGCTATGC	91.6	39	6.18159	5.52087	66	140	131	39	82	28	39	45	52	31	6.22043	6.90105	6.32311	5.47244	5.99092	5.20289	5.70317	5.52978	6.02972	5.13881	hsa-miR-665	hsa-miR-217	hsa-miR-646	hsa-miR-153-3p	hsa-miR-588
ASCRP3006244	0.00370385	0.13577	1.92102	up	hsa_circRNA_001334	hsa_circ_0001334	circBase	chr3	-	127337917	127341124	antisense	NM_004526	MCM2	CTCCTCCTCCTTGTTGCTGGGGAGCCCAGAACGCTGCGCTGGCACTGTCGTGCCCTCTTC	22631.8	13788.4	14.5388	13.5969	12487	37518	34495	11095	17564	5083	8960	23713	15867	15319	14.908	14.5165	14.6103	14.072	14.5872	13.0731	13.9774	13.2044	13.9138	13.8159	hsa-miR-4459	hsa-miR-665	hsa-miR-6514-3p	hsa-miR-4739	hsa-miR-6893-5p
ASCRP3006276	0.0191016	0.257432	4.26035	up	hsa_circRNA_400472		25242744	chr1	+	237550580	237632487	exonic	NM_001035	RYR2	CTCGACTGGTTGATCAGCAGATTGGAAAGACTGGAAGCTTCTTCAGCACTTGTCTTATGG	248.3	29.8	7.2977	5.20673	70	45	345	412	369.5	22	38	23	45	21	6.30862	5.34454	7.59469	9.09636	8.14431	4.98027	5.79048	4.73869	5.87853	4.6457	hsa-miR-3167	hsa-miR-7-5p	hsa-miR-769-3p	hsa-miR-7107-3p	hsa-miR-3692-5p
ASCRP3006280	0.0124812	0.214641	1.53856	up	hsa_circRNA_401268		25242744	chr14	+	64430616	64434564	exonic	NM_015180	SYNE2	CTCGATCACCAGGGAAAGGTGAAAGATGCTATGGGCTGGTTAACTCTGCAAAAGGAAAAA	60.1	28.2	5.73795	5.11637	56	39	73.5	70	62	25	26	34	25	31	5.95804	5.10568	5.66956	6.25422	5.70225	5.10568	5.10568	5.20289	4.98179	5.18581	hsa-miR-6870-3p	hsa-miR-4436a	hsa-miR-3678-3p	hsa-miR-3182	hsa-miR-6815-3p
ASCRP3006319	0.0111425	0.206337	1.81599	up	hsa_circRNA_102899	hsa_circ_0004575	circBase	chr2	+	206305093	206305396	exonic	NM_057177	PARD3B	CTCTATGCCAAGGTCAACAAGCCATACCATCCACTGGTTCCAGCTGACAGGATTGGAGCA	227.6	79.4	7.46173	6.60097	152	237	344	93	312	73	55	108	104	57	7.59705	7.53436	7.59145	6.68391	7.90186	6.83751	6.36892	6.70435	6.99961	6.09449	hsa-miR-432-3p	hsa-miR-203a-5p	hsa-miR-539-3p	hsa-miR-487a-3p	hsa-miR-367-3p
ASCRP3006320	0.00206855	0.109875	1.53379	up	hsa_circRNA_100820	hsa_circ_0022142	circBase	chr11	-	57256388	57256865	exonic	NM_003627	SLC43A1	CTCTATGCTGCAGTGGACGGGGTTGCTACCAAATCCATCAGACCACGCTACTGCAAGATC	51.8	25	5.59456	4.97746	58	52	59	40	50	21	21	28.5	28.5	26	5.99922	5.48431	5.43291	5.58392	5.47244	4.72603	4.84291	4.98787	5.24026	5.09023	hsa-miR-188-3p	hsa-miR-605-3p	hsa-miR-552-3p	hsa-miR-382-5p	hsa-miR-370-5p
ASCRP3006330	0.0344064	0.319404	2.93456	up	hsa_circRNA_103580	hsa_circ_0068851	circBase	chr4	-	1696500	1705427	exonic	NM_006527	SLBP	CTCTCAGGATGACTTTCTTTACCACTCCTGAAGGCCCTAAACCCCGTTCCAGATGCTCTG	446.7	88.2	8.0642	6.51106	156	366	875	79.5	757	57	44	82	210	48	7.67076	8.06483	8.80294	6.45613	9.32635	6.48379	5.97419	6.33923	7.87303	5.88505	hsa-miR-876-5p	hsa-miR-22-5p	hsa-miR-494-5p	hsa-miR-10b-3p	hsa-miR-616-3p
ASCRP3006332	0.0359633	0.323923	1.93831	up	hsa_circRNA_000938	hsa_circ_0000938	circBase	chr19	+	44564901	44605080	sense overlapping	NM_013361	ZNF223	CTCTCAGTGGGGCATCAACCATTCCACCGAGATACTTTCCACTTTCTAAGGGAGGAAAAG	331.9	91	7.82122	6.86643	226	204.5	747	91	391	67	106	104	77	101	8.24333	7.36573	8.59643	6.66957	8.23105	6.71994	7.39059	6.66413	6.63031	6.92717	hsa-miR-619-5p	hsa-miR-1303	hsa-miR-1273g-3p	hsa-miR-6734-3p	hsa-miR-7851-3p
ASCRP3006358	0.033429	0.315897	1.62181	up	hsa_circRNA_405830		25070500	chr2	+	18825435	18846381	sense overlapping	TCONS_00003590	XLOC_001374	CTCTGAATCAATTTGGCCGCTAGGGATTATAGAGAATACCAGCCATCATCCATGGAAAGT	83.2	33.1	6.09593	5.39833	65	115	127	30	79	30	30	36.5	42	27	6.27175	6.66768	6.32311	5.2262	5.99092	5.48216	5.38883	5.33266	5.77607	5.01191	hsa-miR-6760-5p	hsa-miR-3145-3p	hsa-miR-6797-5p	hsa-miR-3916	hsa-miR-4644
ASCRP3006363	0.047481	0.355469	1.64325	up	hsa_circRNA_024517	hsa_circ_0024517	circBase	chr11	-	118898337	118898434	exonic	uc001pus.2	SLC37A4	CTCTGAGGGCAAGAAGGGTGGTTGTCTCCTTCCTCTGTCTCCTGCTCATCCACAATGAAC	15618.1	9508.4	13.8418	13.1252	4245.5	34218	23589	4312	11726	4218	5048	15869	15690	6717	13.5989	14.3403	14.0799	13.1098	14.0799	12.8708	13.2813	12.8034	13.9006	12.77	hsa-miR-3622b-5p	hsa-miR-1289	hsa-miR-6759-5p	hsa-miR-6890-5p	hsa-miR-3616-3p
ASCRP3006372	0.00648202	0.170592	2.01583	up	hsa_circRNA_104583	hsa_circ_0006539	circBase	chr8	+	30332294	30361953	exonic	NM_006867	RBPMS	CTCTGCCCAACACTGTACCTCAGTTCATTGCCAGAGAGCCATGTCCGGACCCTATTTGTC	201.6	76	7.42179	6.41042	145	172.5	289	174.5	227	47	41	91	144	57	7.5212	7.15716	7.36587	7.60941	7.45532	6.18319	5.86951	6.47571	7.40201	6.12168	hsa-miR-548a-3p	hsa-miR-142-3p	hsa-miR-205-3p	hsa-miR-129-5p	hsa-miR-618
ASCRP3006471	0.00682072	0.17379	1.71064	up	hsa_circRNA_102362	hsa_circ_0008545	circBase	chr18	+	46190122	46197115	exonic	NM_014772	CTIF	CTGAATGACATCGAGAAGGTCCTTCCAGCCTGGCAGAATGGCAGCAAAGACAACTCTCTG	190.8	76	7.33557	6.56104	113	135	252	217	237	60	59	87.5	98	75.5	7.12824	6.85879	7.2026	7.97622	7.51201	6.5412	6.42176	6.4268	6.93917	6.47625	hsa-miR-211-5p	hsa-miR-204-5p	hsa-miR-506-5p	hsa-miR-141-5p	hsa-miR-766-5p
ASCRP3006515	0.00229106	0.114845	1.77811	up	hsa_circRNA_085129	hsa_circ_0085129	circBase	chr8	-	101540072	101542088	exonic	NM_198401	ANKRD46	CTGAGAGTGAAAGGCGTGTTCCATCCACCACATCAGAACAATGTCGTATGTTTTTGTAAA	289.1	102.8	7.85591	7.02557	215	306	448	147.5	329	72	108.5	121.5	114	98	8.19138	7.86087	7.92698	7.32791	7.9724	6.81334	7.46215	6.88629	7.1315	6.83456	hsa-miR-6780a-3p	hsa-miR-1266-3p	hsa-miR-26b-3p	hsa-miR-145-5p	hsa-miR-370-3p
ASCRP3006547	0.00463628	0.148598	2.00245	up	hsa_circRNA_087236	hsa_circ_0087236	circBase	chr9	-	79244107	79251473	exonic	NM_015225	PRUNE2	CTGATCCCAATGGATTGCATCCACATTCCAGAGAGCATCATCAAGTTGAGGAAGAATTTG	95.8	33.8	6.35219	5.35043	70	63	123	105	118	22	41	45	36	25	6.34516	5.81503	6.26489	6.83182	6.50407	4.87604	5.90445	5.54325	5.50881	4.91959	hsa-miR-4762-3p	hsa-miR-3165	hsa-miR-541-5p	hsa-miR-4690-3p	hsa-miR-6128
ASCRP3006551	0.0484961	0.35661	1.54271	up	hsa_circRNA_074332	hsa_circ_0074332	circBase	chr5	-	141004774	141009692	exonic	NM_003883	HDAC3	CTGATGAGGCTGATGCAGAGGAGAGGGGTCCTGAGGAGAACTATAGCAGCCCAGTGTTTC	128.1	52.1	6.70791	6.08244	97	106	175	62.5	200	58	59.5	44.5	55.5	43	6.86169	6.54456	6.72836	6.12513	7.27983	6.48379	6.46486	5.54325	6.18518	5.73512	hsa-miR-5685	hsa-miR-4690-3p	hsa-miR-103a-2-5p	hsa-miR-6736-3p	hsa-miR-503-5p
ASCRP3006568	0.0257457	0.286568	1.68002	up	hsa_circRNA_404642		25070500	chr1	+	204085631	204086835	sense overlapping	NM_005686	SOX13	CTGCAAACCAGCAGGGACCCAAGAGAGCCTAGCAGAGAAGGAGCTCCAGCTTCTGGTCAT	104.4	41.9	6.45442	5.70594	93.5	50	138.5	102	138	38	32	61	42.5	36	6.79115	5.47136	6.42512	6.81675	6.76773	5.75841	5.44069	5.96921	5.8337	5.5277	hsa-miR-6071	hsa-miR-6812-5p	hsa-miR-4685-3p	hsa-miR-210-5p	hsa-miR-4481
ASCRP3006586	0.0312666	0.30795	1.6711	up	hsa_circRNA_104725	hsa_circ_0007787	circBase	chr8	-	145737774	145738154	exonic	NM_004260	RECQL4	CTGCAGTGGGACCACGAGCCCAGGACAGCCATCGAGACTTTGCTGTGCTACCTGGAGCTG	119.1	45.7	6.56963	5.82884	84	120	177	46	168.5	48.5	42	57	52	29	6.62836	6.69625	6.74145	5.77255	7.00953	6.19834	5.88587	5.8146	6.12857	5.11681	hsa-miR-1301-3p	hsa-miR-558	hsa-miR-612	hsa-miR-361-3p	hsa-miR-134-3p
ASCRP3006615	0.0301073	0.305315	2.22234	up	hsa_circRNA_104208	hsa_circ_0078153	circBase	chr6	+	147527106	147599340	exonic	NM_139244	STXBP5	CTGCTAAACCAGTACAGACAATCACTCCACATGACTGTTCGCCATGGATTTCCCTATCAA	339.9	83	7.76616	6.61408	190	146	788.5	95	480	43	68	128	82	94	7.95167	6.95844	8.66486	6.69718	8.55867	5.96575	6.67852	6.93898	6.69579	6.79136	hsa-miR-587	hsa-miR-506-3p	hsa-miR-20b-3p	hsa-miR-1468-3p	hsa-miR-376b-5p
ASCRP3006723	0.0461032	0.352486	1.54701	up	hsa_circRNA_404977		25070500	chr12	-	24366276	24402850	intronic	NM_152989	SOX5	CTGGGAGACTCAGCAGGAAATCAACTTGAATAGGAAAGGAAAAAAAAGCACTAGTGCCAG	71.3	31.1	5.93525	5.30577	66	37.5	83	69	101	28	37	34	25.5	31	6.22043	5.03556	5.83074	6.27361	6.31588	5.37267	5.66008	5.22234	4.94947	5.32428	hsa-miR-3145-3p	hsa-miR-1277-5p	hsa-miR-3662	hsa-miR-3976	hsa-miR-4644
ASCRP3006770	0.00618708	0.16727	1.67853	up	hsa_circRNA_100869	hsa_circ_0023276	circBase	chr11	-	68571467	68575106	exonic	NM_001876	CPT1A	CTGTCAAAGACACTGTGAACAGGCAACTGCATGTCCAGCCAGACGAAGAACGTGGTCAGC	101.5	39.4	6.37917	5.63197	88	85	156	45	133.5	40	35	45	43	34	6.68508	6.24664	6.56882	5.71512	6.68016	5.84043	5.50458	5.58592	5.81674	5.41217	hsa-miR-650	hsa-miR-497-5p	hsa-miR-638	hsa-miR-15b-5p	hsa-miR-885-3p
ASCRP3006779	0.0450193	0.351119	1.75296	up	hsa_circRNA_024957	hsa_circ_0024957	circBase	chr12	+	862088	971436	exonic	NM_014823	WNK1	CTGTCCAAGCACAGTCTCAGCCCCATGGGGTATATCCACCCTCAAGTGTGCCGGCCCTTC	195.5	85.5	7.41525	6.60546	216	175	258	157.5	171	40	82.5	133	118.5	53.5	8.18776	7.18717	7.23025	7.43253	7.03854	5.86126	6.98734	6.98203	7.17358	6.02308	hsa-miR-3960	hsa-miR-3180-3p	hsa-miR-8072	hsa-miR-762	hsa-miR-4763-3p
ASCRP3006892	0.0443307	0.349114	1.80316	up	hsa_circRNA_406541		25070500	chr4	-	140810510	140812121	exonic	NM_018717	MAML3	CTTACGCTGCACTTCCATCCCACGGTCAGCTACAAGAGACTGTGAAAAGGAAGTTGGAAG	293.3	93.9	7.64553	6.795	148	232.5	632	94	360	43	79	130.5	108	109	7.56528	7.52564	8.37966	6.65342	8.10363	6.00372	6.91805	6.97765	7.0614	7.01419	hsa-miR-367-5p	hsa-miR-4739	hsa-miR-1270	hsa-miR-3692-5p	hsa-miR-4756-5p
ASCRP3006916	0.0218861	0.271986	2.56207	up	hsa_circRNA_101471	hsa_circ_0034398	circBase	chr15	+	36936478	36950106	exonic	NM_032499	C15orf41	CTTATACTGGAGAGGTTTCTACAGGAACACGAGGAAACTCCACTCAATCGCAGGCCACTC	299.7	59.8	7.56044	6.20313	214	98	717	77	392.5	40	53.5	84.5	59.5	61.5	8.18264	6.43294	8.54103	6.40228	8.24333	5.88016	6.29521	6.3756	6.27424	6.19046	hsa-miR-136-5p	hsa-miR-665	hsa-miR-486-3p	hsa-miR-601	hsa-miR-30b-3p
ASCRP3006967	0.0388718	0.332938	1.88909	up	hsa_circRNA_044480	hsa_circ_0044480	circBase	chr17	+	48154337	48157739	exonic	NM_002204	ITGA3	CTTCATCGAGGCTCCAGTACAGCAGAGACGTCCGGAAATTGCTCCTGAGCATCAACGTGA	121.9	39.2	6.56625	5.64856	72	47	180	158	152.5	40	27	47	48	34	6.36921	5.37615	6.75598	7.44666	6.88324	5.91963	5.28165	5.61369	6.01566	5.41217	hsa-miR-6885-5p	hsa-miR-2355-5p	hsa-miR-598-5p	hsa-miR-5586-3p	hsa-miR-328-5p
ASCRP3006974	0.0394011	0.334305	7.08087	up	hsa_circRNA_105039	hsa_circ_0091934	circBase	chrX	-	153583192	153585991	exonic	NM_001456	FLNA	CTTCCAAGTGACGGATCCCGAAGGCAAGCCGAAGAAGACACACATCCAAGACAACCATGA	7813.2	624.6	12.404	9.58005	2274	368	12025	12986	11413	480	266	748	696	933	12.6622	8.06483	13.0217	14.2473	14.0239	9.91259	9.05957	9.35204	9.25628	10.3198	hsa-miR-128-2-5p	hsa-miR-128-1-5p	hsa-miR-197-3p	hsa-miR-20b-5p	hsa-miR-17-5p
ASCRP3006975	0.00625421	0.167503	1.65199	up	hsa_circRNA_405012		25070500	chr12	-	57440335	57442127	exonic	NM_005379	MYO1A	CTTCCACATCTTCTATCAGCTGCTGGCTGGAGCAGATGAACAGCTGCTGAGATCAGTGGC	93.4	36.8	6.28077	5.55656	51	71	117	103	125	32	32	42	40	38	5.75039	6.01045	6.23583	6.81675	6.59044	5.57638	5.48216	5.47028	5.7087	5.54531	hsa-miR-766-3p	hsa-miR-4679	hsa-miR-7106-5p	hsa-miR-646	hsa-miR-8075
ASCRP3006976	0.0336366	0.317014	1.63388	up	hsa_circRNA_062794	hsa_circ_0062794	circBase	chr22	-	30209418	30210756	exonic	NM_032204	ASCC2	CTTCCAGAAGCACGACTTTTGTTACAGGTCTTCAGCAATATCCTCCAGCACTGTGGTTTG	89.9	36	6.14811	5.43981	61	118.5	160	39	71	31	26	41.5	51.5	30	6.06964	6.68251	6.59691	5.53186	5.8596	5.42845	5.07747	5.48216	6.04509	5.16586	hsa-miR-637	hsa-miR-4739	hsa-miR-6751-5p	hsa-miR-5681b	hsa-miR-3128
ASCRP3006992	0.0386908	0.331819	3.20616	up	hsa_circRNA_104616	hsa_circ_0002003	circBase	chr8	+	48320422	48353104	exonic	NM_001080394	SPIDR	CTTCCCTCCCTGAGGTGGACTAGCAGAAAGACTAAATGGACTGCAGAATCGAGAGAGATC	5675.8	1708.5	12.0005	10.3196	1618	10828.5	11428	787	3717.5	314	456.5	1782	5278	712	12.1553	12.3572	12.9453	10.2281	12.3164	9.15974	9.93617	10.4593	12.1344	9.90854	hsa-miR-377-3p	hsa-miR-891b	hsa-miR-511-5p	hsa-miR-596	hsa-miR-767-3p
ASCRP3007003	0.00296081	0.12609	4.51206	up	hsa_circRNA_405324		25070500	chr15	+	43008874	43011764	sense overlapping	NM_020759	STARD9	CTTCCTTCCTTGGGGCATACAAACTTGCCTGATTCCAGGGATGTATGGATAGGGGATGAG	20804.7	3985.7	14.1958	12.022	6728.5	34603	35830	3459	23403	1569	2204	5210.5	9235	1710	14.262	14.3539	14.685	12.77	14.908	11.7201	12.4652	11.5779	13.1724	11.1745	hsa-miR-1182	hsa-miR-4524b-3p	hsa-miR-671-5p	hsa-miR-939-3p	hsa-miR-5008-5p
ASCRP3007098	0.0286949	0.298868	3.92981	up	hsa_circRNA_102207	hsa_circ_0045881	circBase	chr17	+	76198579	76198832	exonic	NM_001010982	AFMID	CTTGCCTTTCTTCCTGTTCTTTCACGGAGGATACTGGCAGAGCGGAAGCCACCACAAGGG	12662.4	2056.4	12.9597	10.9852	1855	24918	26055	979	9505	730	1163.5	3751	3891	746.5	12.3713	13.9995	14.1713	10.5941	13.6623	10.5266	11.5454	11.2506	11.624	9.97952	hsa-miR-214-3p	hsa-miR-30b-3p	hsa-miR-545-5p	hsa-miR-587	hsa-miR-761
ASCRP3007118	0.00234224	0.115048	1.7089	up	hsa_circRNA_033388	hsa_circ_0033388	circBase	chr14	-	102547074	102550030	exonic	NM_005348	HSP90AA1	CTTGGCCTTACTTGGAATACACGAAGACTCTCAAAATCGGAAGAAGCTTTCAGAGCTGTT	103.4	41.8	6.46237	5.6893	76	71	141	115	114	42	38	45	38	46	6.47625	5.99997	6.42987	6.95263	6.45311	5.96575	5.70317	5.49608	5.48538	5.79611	hsa-miR-4778-3p	hsa-miR-362-5p	hsa-miR-511-5p	hsa-miR-1236-3p	hsa-miR-4742-3p
ASCRP3007172	0.0194384	0.258301	3.41916	up	hsa_circRNA_001027	hsa_circ_0001027	circBase	chr2	+	71366924	71371668	exonic	NM_005791	MPHOSPH10	CTTTATCCCTAAACCGCACCTGTGATTACAGAGGAAACCACCCTTCAACTGGAAGATATC	422.8	65.9	7.9474	6.17376	143	357	849	68	697	50	41	55	145.5	38	7.49851	8.03342	8.75444	6.25422	9.19643	6.18319	5.86951	5.83791	7.41446	5.56373	hsa-miR-5195-3p	hsa-miR-6839-3p	hsa-miR-513a-3p	hsa-miR-513c-3p	hsa-miR-145-5p
ASCRP3007184	0.0230113	0.276811	1.6468	up	hsa_circRNA_102004	hsa_circ_0042459	circBase	chr17	-	20910208	20916248	exonic	NM_015276	USP22	CTTTCATGGCCTCCAGGTGATGACAATGGGAAGAAGGCCAACAACCCCAACCACTGCAAC	141	62.5	6.89319	6.17353	124	121.5	212.5	88.5	158.5	37.5	43	64	109	59	7.25123	6.70088	6.96999	6.60682	6.93701	5.71421	5.94013	5.99017	7.04656	6.17656	hsa-miR-449c-5p	hsa-miR-520d-3p	hsa-miR-302a-3p	hsa-miR-373-3p	hsa-miR-203a-5p
ASCRP3007210	0.045345	0.351784	1.56694	up	hsa_circRNA_031668	hsa_circ_0031668	circBase	chr14	-	36064839	36104804	exonic	NM_014990	RALGAPA1	CTTTGACCAAAAAATTGGTAGTATCTTTACTTCTCTGCCTTCTGGACTGGATCATGGCCT	225	98.1	7.45132	6.80338	147	293	361	110	214	66	63	98	183	80.5	7.55086	7.80928	7.63589	6.88731	7.37329	6.66816	6.52798	6.56882	7.69301	6.55891	hsa-miR-329-5p	hsa-miR-2467-5p	hsa-miR-578	hsa-miR-4768-3p	hsa-miR-6770-5p
ASCRP3007235	0.0462823	0.352555	1.80193	up	hsa_circRNA_103828	hsa_circ_0072386	circBase	chr5	-	43292575	43299077	exonic	NM_002130	HMGCS1	CTTTGGATGAAGGAGTAGGACTTGTGCATTCAAACATAGCAACTGAGCTCTTTCACCATG	107.1	38.7	6.39432	5.54478	56	52	145.5	140	142	23	37	43	34.5	56	5.97036	5.47136	6.4929	7.26927	6.76773	4.94869	5.74502	5.49608	5.48538	6.04873	hsa-miR-411-5p	hsa-miR-625-3p	hsa-miR-448	hsa-miR-205-5p	hsa-miR-526b-5p
ASCRP3007238	0.0355923	0.322017	5.57129	up	hsa_circRNA_102454	hsa_circ_0049487	circBase	chr19	+	11657489	11657784	exonic	NM_001299	CNN1	CTTTGGCCAGCATGATTCATCAATAAGCTGCAGCCAGGCTCCGTGAAGAAGATCAATGAG	614.8	45.9	8.34869	5.87068	86.5	56.5	857	1193	881	44	29	51.5	59	46	6.69625	5.65817	8.77456	11.022	9.59252	6.05742	5.38883	5.75752	6.26457	5.88505	hsa-miR-138-5p	hsa-miR-495-5p	hsa-miR-373-5p	hsa-miR-500a-3p	hsa-miR-1296-3p
ASCRP3007251	0.0324917	0.31405	4.90576	up	hsa_circRNA_036088	hsa_circ_0036088	circBase	chr15	+	69745158	69747884	exonic	NM_001003	RPLP1	CTTTTATAACATGTTCAATAAAAAGCTGAACTTTCCTTTCCTCAGCTGCCGCCAAGGTGC	3088.8	435.2	10.543	8.24855	1016	8071	4776	191	1390	128	127	313	1457	151	11.2591	11.9429	11.3671	7.74438	10.4017	7.72155	7.72223	8.14431	10.1594	7.49531	hsa-miR-1226-5p	hsa-miR-3135b	hsa-miR-6081	hsa-miR-4512	hsa-miR-370-3p
ASCRP3007292	0.0144322	0.229607	1.69757	up	hsa_circRNA_001982	hsa_circ_0001982	circBase	chr15	+	59323002	59323901	exonic	NM_017610	RNF111	GAAAACCACCAAAACAATCCAGCTGTTCCCTCAGGCTTTCCTTAAAGTTTCCCATGTCTC	1868.2	814	10.6894	9.92595	1177.5	3104.5	2852	796	1411	484	408	1023	1343	812	11.5948	10.5941	10.5887	10.2525	10.4169	9.92733	9.7867	9.75087	10.0538	10.111	hsa-miR-544a	hsa-miR-627-3p	hsa-miR-3140-3p	hsa-miR-15b-3p	hsa-miR-4778-3p
ASCRP3007298	0.0216919	0.271229	1.50645	up	hsa_circRNA_077367	hsa_circ_0077367	circBase	chr6	-	90472037	90486414	exonic	NM_014611	MDN1	GAAAAGACAGTGAAACTGGCTCTAGACTGTTTCACAGCAATGCTTTCTGAGCATACAAGC	39.9	19.4	5.17741	4.58626	34.5	64	51	21	29	17	16	23	22	19	5.2094	5.81503	5.27297	4.76192	4.82775	4.55246	4.35545	4.71509	4.84459	4.46372	hsa-miR-6885-3p	hsa-miR-4524a-5p	hsa-miR-629-3p	hsa-miR-5087	hsa-miR-6505-3p
ASCRP3007310	6.91456e-05	0.0463203	1.53954	up	hsa_circRNA_089474	hsa_circ_0089474	circBase	chr9	-	138706942	138774924	exonic	NM_015447	CAMSAP1	GAAAAGTGAACGAACCCCACAAGAATTCCATATTGGAGATAACATCCCTGAGGACCTCAG	49.6	24.2	5.50187	4.87937	40	48	66	42	52	21	24	27	26	23	5.41386	5.40934	5.55659	5.63029	5.49927	4.72603	4.91322	4.93697	5.10008	4.72057	hsa-miR-4268	hsa-miR-6772-3p	hsa-miR-637	hsa-miR-3620-5p	hsa-miR-4640-5p
ASCRP3007313	0.00238489	0.115048	1.89548	up	hsa_circRNA_101524	hsa_circ_0035360	circBase	chr15	+	54527227	54542642	exonic	NM_001080534	UNC13C	GAAAAGTGTCAGGACCTGCTAAACGCTGACTGCTTGCAGAGGCTGGAGGTGGACTTTATG	98.2	34.4	6.34528	5.42272	58	68.5	125.5	120	119	33	32	39	37	31	5.97036	5.89478	6.30862	7.03854	6.5141	5.48216	5.44069	5.37846	5.53186	5.28041	hsa-miR-198	hsa-miR-641	hsa-miR-181b-5p	hsa-miR-365b-3p	hsa-miR-365a-3p
ASCRP3007341	0.0193817	0.258301	1.89384	up	hsa_circRNA_101045	hsa_circ_0025946	circBase	chr12	+	45814853	45815056	exonic	NM_001025356	ANO6	GAAACCCGTACTCTGACCTGGGTAACCATACCACATGCAGGCCATGATCATAGCTTTCAC	183.6	55.5	7.02096	6.09964	86	127.5	338	70.5	296	40	45	65	77	50.5	6.64912	6.7918	7.55867	6.28291	7.8223	5.88016	6.05091	6.0097	6.5994	5.95804	hsa-miR-149-3p	hsa-miR-184	hsa-miR-623	hsa-miR-758-5p	hsa-miR-92b-5p
ASCRP3007346	0.0369399	0.326365	1.87392	up	hsa_circRNA_100335	hsa_circ_0006892	circBase	chr1	-	151288048	151288985	exonic	NM_002651	PI4KB	GAAACGAACAGCCAGCAACCCTAAAGTGGAGAATGAGGATGAGCTTGGAAGCTCGAAGTC	341.3	105.3	7.93888	7.03282	186	242.5	565	129	584	132	78	113.5	126	77	7.91488	7.56121	8.22721	7.126	8.86511	7.73741	6.89642	6.78156	7.23041	6.5183	hsa-miR-541-3p	hsa-miR-1298-3p	hsa-miR-486-3p	hsa-miR-508-5p	hsa-miR-298
ASCRP3007368	0.00104982	0.0928055	1.63475	up	hsa_circRNA_406932		25070500	chr7	+	30818047	30831190	exonic	NM_032222	FAM188B	GAAAGAGCGTTCAAACGGCAGGGCAGCCAGCCCGCACCTGTCAGGGCTTAAAGAAGACAT	100.4	41	6.42521	5.71614	83	76	134	81	128	42	35.5	49.5	43	35	6.611	6.0216	6.38828	6.46976	6.6354	5.96575	5.63513	5.68179	5.84629	5.45172	hsa-miR-4793-5p	hsa-miR-3692-5p	hsa-miR-4254	hsa-miR-4273	hsa-miR-3150a-3p
ASCRP3007371	0.0397804	0.336248	1.5278	up	hsa_circRNA_103307	hsa_circ_0064557	circBase	chr3	-	18456602	18462483	exonic	NM_002971	SATB1	GAAAGATATGAATCAGAGTTCATTGGCCAAGGAGTGCCCCCTTTCACAGGTGATCTTTAG	416.3	201.5	8.41437	7.80292	272.5	571	543	299	396	105	152	200	401.5	149	8.56478	8.55867	8.16423	8.5354	8.24879	7.36339	8.00328	7.56032	8.62984	7.45778	hsa-miR-1264	hsa-miR-490-3p	hsa-miR-619-3p	hsa-miR-23a-3p	hsa-miR-23b-3p
ASCRP3007383	0.0360559	0.323923	1.69384	up	hsa_circRNA_038883	hsa_circ_0038883	circBase	chr16	+	28970037	28970421	exonic	NM_032815	NFATC2IP	GAAAGGAGAAACACCAGACACTGGAAGTCTCACTGTCTCGATCGGAGCCCCTGCAGAGTG	100.3	37.5	6.31699	5.55669	83	128	154	33	103.5	31	36	42.5	50	28	6.56983	6.77872	6.56882	5.32007	6.34752	5.48216	5.70317	5.42174	6.05959	5.11681	hsa-miR-6733-3p	hsa-miR-519d-5p	hsa-miR-3130-3p	hsa-miR-519e-5p	hsa-miR-1182
ASCRP3007412	0.00928249	0.191757	1.56138	up	hsa_circRNA_001113	hsa_circ_0001113	circBase	chr2	+	234343025	234350641	exonic	NM_003648	DGKD	GAAATCGACAGCCTCAACCTTCATAAACAGGTCATAACTCCATGCAGGAAGCTCATCTTG	108	47.1	6.51163	5.86881	70	79	159	103	129	34	41	54	67.5	39	6.35635	6.15648	6.60138	6.79006	6.6539	5.62737	5.86951	5.77079	6.44513	5.63126	hsa-miR-557	hsa-miR-4322	hsa-miR-6766-5p	hsa-miR-3614-5p	hsa-miR-6756-5p
ASCRP3007446	0.000210212	0.0595555	3.39321	up	hsa_circRNA_005990	hsa_circ_0005990	circBase	chr11	+	102076623	102094483	exonic	NM_006106	YAP1	GAACAATGACGACCAATAGCTCAGATCCTTTCCTTAACAGCCATGAACCAGAGAATCAGT	668.1	119.4	8.87414	7.11149	217.5	1042	1147	412	522	71	69	131	200	126	8.21188	9.2317	9.17613	9.08401	8.66699	6.83751	6.70734	6.96384	7.819	7.22977	hsa-miR-8089	hsa-miR-8081	hsa-miR-1200	hsa-miR-4793-5p	hsa-miR-3692-5p
ASCRP3007448	0.0248649	0.281639	1.6024	up	hsa_circRNA_102863	hsa_circ_0057214	circBase	chr2	+	179404833	179407088	exonic	NR_038272	TTN-AS1	GAACACATACTCATTTCCTTCGCAGGCTCACCAGGTCCACCAGCATTACAAGCTAGGACG	191.9	84.6	7.3013	6.62107	144	249	253	106.5	207	53	60	94	150	66	7.53111	7.58232	7.20456	6.86932	7.31921	6.3225	6.47787	6.54172	7.44707	6.31618	hsa-miR-197-3p	hsa-miR-16-5p	hsa-miR-574-5p	hsa-miR-647	hsa-miR-497-5p
ASCRP3007459	0.0244027	0.280757	1.50342	up	hsa_circRNA_100863	hsa_circ_0023202	circBase	chr11	+	68170950	68183995	exonic	NM_002335	LRP5	GAACATCAAGCGAGCCAAGGACGACGGGACCCAGGTGATCAATGTTGATGGGACGAAGAG	73.9	32.6	5.94248	5.35423	43	50	98	70	108.5	28	29.5	49	27.5	29	5.53186	5.47136	6.00821	6.27361	6.42736	5.26173	5.36452	5.69855	5.18713	5.25922	hsa-miR-638	hsa-miR-675-5p	hsa-miR-325	hsa-miR-212-5p	hsa-miR-494-5p
ASCRP3007461	0.0178268	0.249821	1.53699	up	hsa_circRNA_400054	hsa_circ_0092326	circBase	chr19	-	55913290	55914350	intronic	ENST00000264552	UBE2S	GAACATCTGCTGTGAGGCAGGTCACATGAAGGTGGCCTCTGAGGGAGAGGCTGCTTACAG	47	20.6	5.35725	4.73715	52	40	50	23	70	21	20.5	19.5	20	22	5.75039	5.15914	5.22105	4.79608	5.8596	4.87604	4.87604	4.51088	4.70221	4.72057	hsa-miR-149-3p	hsa-miR-661	hsa-miR-378a-5p	hsa-miR-361-3p	hsa-miR-425-5p
ASCRP3007511	0.00112216	0.0933195	2.57673	up	hsa_circRNA_100832	hsa_circ_0022378	circBase	chr11	-	61574135	61578547	exonic	NM_013402	FADS1	GAAGAAAAAATATATGCCGTACAACCACCAGCACAAATACTTCTTCCTAAGCCCAGGCTG	400.8	113	8.40107	7.03553	248	288.5	564	366	537.5	62	94	198	132	79	8.40868	7.7819	8.22295	8.86959	8.72223	6.59443	7.19211	7.55125	7.28939	6.55047	hsa-miR-218-1-3p	hsa-miR-193a-5p	hsa-miR-764	hsa-miR-876-3p	hsa-miR-138-5p
ASCRP3007523	0.013732	0.22471	1.51407	up	hsa_circRNA_101178	hsa_circ_0005043	circBase	chr12	+	121002874	121009094	exonic	NM_014868	RNF10	GAAGAAGACTCTCCCTTCCCTTCCTTTGCCCAGGATGTTCGACAGCGTCACAGATATCTC	37920.9	29887.9	15.3209	14.7225	24179	54181	50294.5	21847.5	39102.5	16406	23917.5	59607	21517	27992	15.664	15.1503	15.3905	14.779	15.6209	14.7625	15.0387	14.7625	14.5872	14.4616	hsa-miR-422a	hsa-miR-874-3p	hsa-miR-765	hsa-miR-552-3p	hsa-miR-516a-5p
ASCRP3007530	0.013705	0.224547	2.02469	up	hsa_circRNA_104005	hsa_circ_0074932	circBase	chr5	-	168244304	168250336	exonic	NM_003062	SLIT3	GAAGAAGGAGTACGTGTGCCCAGTACCCTCAACAACAACAACATCAGTCGCATCCTGGTC	195.9	73	7.4344	6.4167	198.5	151	243	180	207	67.5	41	97	114.5	45	8.05798	6.99207	7.14838	7.64505	7.32851	6.73107	5.86951	6.56882	7.14549	5.76859	hsa-miR-105-5p	hsa-miR-544a	hsa-miR-505-5p	hsa-miR-574-5p	hsa-miR-193a-3p
ASCRP3007580	0.0151312	0.232674	6.55928	up	hsa_circRNA_055264	hsa_circ_0055264	circBase	chr2	+	74140611	74143892	exonic	NM_001615	ACTG2	GAAGATCAAGGCATCGTCCTGGATTCAGGTGATGGCGTCACCCACAATGTCCCCATCTAT	842.5	76.1	9.07241	6.35887	152.5	136	1322	1348	1254	56	35	78	154	57.5	7.60522	6.85444	9.38564	11.3027	10.214	6.4037	5.48216	6.27455	7.48219	6.15175	hsa-miR-4685-5p	hsa-miR-4739	hsa-miR-3125	hsa-miR-1182	hsa-miR-4441
ASCRP3007594	0.0350129	0.321187	2.21206	up	hsa_circRNA_102051	hsa_circ_0006220	circBase	chr17	+	35800605	35800763	exonic	NM_001488	TADA2A	GAAGCAAAAACTGCTGACACAGCCATTCCATTTCACTGCAGGATGTAGCCAATCAAATGT	2626.9	597.2	10.6731	9.52768	784	7478	2589.5	611	1672	355.5	484	1000	310.5	836	10.6782	11.7201	10.4169	9.79252	10.7577	9.38313	10.0206	9.72786	8.33524	10.1716	hsa-miR-302c-3p	hsa-miR-520d-3p	hsa-miR-302b-3p	hsa-miR-302d-3p	hsa-miR-197-5p
ASCRP3007600	0.0180693	0.25038	1.62655	up	hsa_circRNA_103414	hsa_circ_0001320	circBase	chr3	-	71064699	71102924	exonic	NM_032682	FOXP1	GAAGCAGTGTGCGAAGATTTCCAATCATTTCTAAAGTTCCCGTGTCAGTGGCTATGATGA	419.7	183.7	8.46153	7.75972	278	320	685.5	366	449	140.5	96	313	152	217	8.5922	7.90588	8.47343	8.86604	8.47011	7.87508	7.2272	8.14431	7.47004	8.08196	hsa-miR-370-3p	hsa-miR-558	hsa-miR-127-5p	hsa-miR-93-3p	hsa-miR-17-3p
ASCRP3007614	0.00513548	0.15696	3.02775	up	hsa_circRNA_400780		25242744	chr11	+	68125117	68157520	exonic	NM_002335	LRP5	GAAGCTCTACTGGGGAGACGCCAAGACAGACAAGATCGAGGTACATGTACTGGACAGACT	559.8	121.8	8.85102	7.25278	296	227	836	639	801	117	91	161	100	140	8.72451	7.48354	8.72905	9.87751	9.44052	7.53682	7.14702	7.24602	6.93917	7.39488	hsa-miR-936	hsa-miR-4712-5p	hsa-miR-4640-5p	hsa-miR-1976	hsa-miR-4726-5p
ASCRP3007619	0.0109476	0.205597	1.54908	up	hsa_circRNA_101062	hsa_circ_0004538	circBase	chr12	-	51467605	51467865	exonic	NM_030809	CSRNP2	GAAGGAAGAGAAACTCCATGCCAAGAAAATGAAGCCACATCCATCCTGAAGCGGCAGAAG	195.3	77.6	7.22741	6.596	116.5	193.5	350	89.5	227	62	62.5	89	98.5	76	7.14838	7.29629	7.6158	6.62398	7.45257	6.5412	6.54069	6.44899	6.94504	6.50407	hsa-miR-612	hsa-miR-212-5p	hsa-miR-764	hsa-let-7f-2-3p	hsa-miR-660-3p
ASCRP3007646	0.0217129	0.271229	1.60037	up	hsa_circRNA_001085	hsa_circ_0000800	circBase	chr17	+	66516303	66516423	intronic	ENST00000358598	PRKAR1A	GAAGTATACTTTACCCACAGGGAAGAAGCCAAACCACACAGGCAACCATGGTATGGCATG	71.4	28.6	5.85246	5.17406	55	64	104	27	107	30	24	36.5	29	23.5	5.88179	5.79351	6.09026	5.09446	6.40228	5.48216	5.04433	5.18449	5.26861	4.8907	hsa-miR-206	hsa-miR-1-3p	hsa-miR-376c-5p	hsa-miR-376b-5p	hsa-miR-181a-2-3p
ASCRP3007655	0.0131285	0.218343	1.65459	up	hsa_circRNA_406111		25070500	chr20	+	43226421	43227255	intronic	ENST00000372882	PKIG	GAAGTGATCTCACTTTCCCTTCCTTCCTGTCCCCTCACATCTCCATCCTACTGTGAAAGG	45709.8	32575.5	15.5803	14.8538	29377.5	65324.5	59617	23621	50609	19021	22571	67113	28623	25549.5	15.947	15.6209	15.6209	14.8723	15.8404	14.8875	15.0138	15.0138	15.0138	14.3403	hsa-miR-6876-5p	hsa-miR-3153	hsa-miR-4739	hsa-miR-330-5p	hsa-miR-5589-5p
ASCRP3007702	0.0132433	0.219716	1.6422	up	hsa_circRNA_000883	hsa_circ_0000883	circBase	chr19	-	6026173	6040252	exonic	NM_000635	RFX2	GAATCACATCACACAAAAGCGGTTTACTCAACAGCCATACGAACAGCCTACACCTACAAC	85.5	37.6	6.22435	5.50873	84	108.5	103	43	89	27	36	53	42	30	6.66768	6.59169	6.06606	5.65817	6.13816	5.20289	5.66008	5.71878	5.77607	5.18581	hsa-miR-637	hsa-miR-6779-5p	hsa-miR-1233-5p	hsa-miR-3692-5p	hsa-miR-1237-5p
ASCRP3007706	0.00714027	0.176491	1.5109	up	hsa_circRNA_102906	hsa_circ_0058048	circBase	chr2	-	215617170	215657169	exonic	NM_000465	BARD1	GAATCATCCTCAGCTAGCCACTGCTCAGTATAATTGTGTAAGTGACTGCATTGGAACTGG	106.7	50.3	6.52615	5.93074	78	99	149	92	115.5	31	46	68.5	63.5	42.5	6.51357	6.44899	6.51068	6.65342	6.50407	5.42845	6.05091	6.09378	6.36542	5.71512	hsa-miR-1264	hsa-miR-153-5p	hsa-miR-129-5p	hsa-miR-136-5p	hsa-miR-544a
ASCRP3007824	0.0243676	0.280757	1.51533	up	hsa_circRNA_102390	hsa_circ_0047979	circBase	chr18	+	74561481	74649299	exonic	NM_007345	ZNF236	GACACTGTCACACTCAACATCACCTCTCAGATGGAGTTTTAACATTGAATGCGGAGAACA	134	61.6	6.80714	6.20751	112	158	185	69	146	36	53	77	80	62	7.10187	7.05545	6.78418	6.26426	6.82992	5.66956	6.21785	6.25673	6.65629	6.2371	hsa-miR-134-3p	hsa-miR-377-5p	hsa-miR-218-5p	hsa-miR-637	hsa-miR-17-3p
ASCRP3007825	0.00591778	0.166333	1.92183	up	hsa_circRNA_025402	hsa_circ_0025402	circBase	chr12	+	9075228	9083523	exonic	NM_004426	PHC1	GACACTTATTAGCTCAGCCACAGCTGGGAAACCTATTGCAGGTAAACCGAACCCTGGGTC	73.9	26.1	5.91587	4.97338	48	66.5	112	33	110	23	23	27	36.5	21	5.73512	5.89478	6.17623	5.32007	6.45311	4.94869	4.91322	4.86948	5.57285	4.56267	hsa-miR-520g-5p	hsa-miR-647	hsa-miR-6738-3p	hsa-miR-5001-3p	hsa-miR-6893-3p
ASCRP3007866	0.00498892	0.154711	1.85309	up	hsa_circRNA_000451	hsa_circ_0000451	circBase	chr12	+	122468605	122473333	exonic	NM_020993	BCL7A	GACATGCATGGGAGAAGAAATGGGTGACCGTTGGTGACACATCCCTACGAATCTACAAAT	72	27.7	5.93185	5.04192	46	54	92.5	80.5	87	21	21	32.5	39	25	5.60433	5.56067	5.92755	6.45613	6.11059	4.80212	4.76899	5.14834	5.63223	4.85791	hsa-miR-5587-5p	hsa-miR-6751-3p	hsa-miR-4653-5p	hsa-miR-766-5p	hsa-miR-635
ASCRP3007890	0.0428774	0.3452	5.11469	up	hsa_circRNA_105040	hsa_circ_0091994	circBase	chrX	-	153590346	153590516	exonic	NM_001456	FLNA	GACCACCATGACAACACCTACACAGTCAAGTACACGCCTGTCCAGCAGGTGTCGAGCTTG	4068	457.2	11.4776	9.12298	802.5	387	6445	6378.5	6327	314	227	632	508.5	604.5	10.7134	8.12867	11.9486	13.471	13.1264	9.15974	8.75388	9.15616	8.89623	9.64889	hsa-miR-146b-5p	hsa-miR-146a-5p	hsa-miR-323a-5p	hsa-miR-324-5p	hsa-miR-106b-3p
ASCRP3007911	0.0274013	0.292039	1.78807	up	hsa_circRNA_103028	hsa_circ_0059910	circBase	chr20	-	32873245	32881962	exonic	NM_000687	AHCY	GACCCATCCAGACAAGTACCCCGTTGGGGTTCATTTCCTGCCCAAGAAGGTGCAGTGGTC	147	55.2	6.86621	6.02781	116.5	142	249	59.5	168	39	40	64.5	94.5	38	7.17558	6.91865	7.17574	6.04764	7.01345	5.84043	5.83286	5.99997	6.90206	5.56373	hsa-miR-377-5p	hsa-miR-323a-5p	hsa-miR-767-3p	hsa-miR-520g-3p	hsa-miR-520h
ASCRP3007974	0.00313226	0.128941	1.70799	up	hsa_circRNA_100436	hsa_circ_0003344	circBase	chr1	+	205238077	205239012	exonic	NM_014858	TMCC2	GACTACACCTACATGACCCAGTGCCTGCAGGAGGAGCGCTACAGGTCGATAAGGGAGACC	86.8	33.6	6.17995	5.40765	51	68	123.5	86.5	105	25	40	36	35	32	5.8	5.90445	6.2705	6.57135	6.35342	5.13881	5.79048	5.27297	5.55557	5.28041	hsa-miR-615-5p	hsa-miR-656-5p	hsa-miR-494-5p	hsa-miR-485-5p	hsa-miR-762
ASCRP3007979	0.00295535	0.12609	2.9179	up	hsa_circRNA_102120	hsa_circ_0044468	circBase	chr17	+	48152822	48155648	exonic	NM_002204	ITGA3	GACTATACACTCCAGACCTCGCTTAGCATTGTGCAAGTGGAGCTGTGCTTTGCTTACAAC	316.9	69.1	7.89944	6.35451	138.5	143	597	286.5	419.5	69	40	85.5	94	57	7.47923	6.93937	8.29798	8.44653	8.33412	6.75019	5.70317	6.39458	6.87589	6.04873	hsa-miR-646	hsa-miR-23b-5p	hsa-miR-410-5p	hsa-miR-494-5p	hsa-miR-377-5p
ASCRP3008056	0.0332798	0.315439	1.87533	up	hsa_circRNA_101789	hsa_circ_0038885	circBase	chr16	+	28970311	28970421	exonic	NM_032815	NFATC2IP	GAGAAACACCAGACACTGGAAGTCTCACTGTCTCGAACTGTGTGGTACTAACAAGTTCTC	144.3	48.1	6.71949	5.81234	98	193.5	228.5	41	160.5	38.5	39	75	55	33	6.87773	7.29231	7.04237	5.48538	6.89964	5.69298	5.74502	6.15378	6.14565	5.32428	hsa-miR-199b-5p	hsa-miR-593-3p	hsa-miR-365b-5p	hsa-miR-762	hsa-miR-609
ASCRP3008070	0.00533905	0.160997	1.50637	up	hsa_circRNA_104388	hsa_circ_0080428	circBase	chr7	+	71130395	71142291	exonic	NM_022479	WBSCR17	GAGAACCACACAGCAATATTGTATCCGTGCCATGGCTGGGGACCACAGGTATGGCTCTGT	49.7	24.5	5.53669	4.94562	45.5	41	59	46	57	19	25	29	29.5	20	5.65817	5.15914	5.44842	5.78743	5.63029	4.72603	5.04433	5.07176	5.24026	4.6457	hsa-miR-597-3p	hsa-miR-627-3p	hsa-miR-22-5p	hsa-miR-409-3p	hsa-miR-766-3p
ASCRP3008080	0.0193738	0.258301	2.0721	up	hsa_circRNA_101871	hsa_circ_0007511	circBase	chr16	-	72845475	72845937	exonic	NM_006885	ZFHX3	GAGAAGCTCATTATGACGCATCGTCCAGCCAAGCAGAGAAGGAGCTGACAGATTCTCCTG	238.7	70.3	7.48782	6.43672	171.5	213	388	85	336	97	42	84	74.5	54	7.81473	7.40626	7.73808	6.47625	8.00374	7.25044	5.90445	6.36921	6.61076	6.04873	hsa-miR-501-3p	hsa-miR-486-3p	hsa-miR-885-3p	hsa-miR-502-3p	hsa-miR-512-3p
ASCRP3008086	0.0202321	0.262665	2.57189	up	hsa_circRNA_103237	hsa_circ_0063526	circBase	chr22	-	41650311	41677086	exonic	NM_002883	RANGAP1	GAGAAGTCAGCCACGCCCTCACGGAAGATTCTGGACCCTAACACTGGGTCTGCAGATCTC	732.7	167.9	8.95808	7.59525	336	698.5	1324.5	177	1127.5	140	114	179	315.5	91	8.97058	8.78354	9.40251	7.63299	10.0008	7.89905	7.55061	7.39417	8.35461	6.77784	hsa-miR-877-3p	hsa-miR-34a-5p	hsa-miR-766-3p	hsa-miR-141-5p	hsa-miR-449c-5p
ASCRP3008088	0.0348132	0.319971	1.92613	up	hsa_circRNA_042219	hsa_circ_0042219	circBase	chr17	+	16979023	17080726	exonic	NM_015134	MPRIP	GAGAAGTCCCCTGACAGTGCCACGGTGTCCGGATATGGCAAAACCCATTTATGGCGGTTG	647.7	222.7	9.02355	8.07784	235	390	1083	727.5	803	129.5	166	327	265	226	8.3238	8.1466	9.09737	10.1132	9.43678	7.72961	8.17816	8.20179	8.14601	8.13365	hsa-miR-4763-3p	hsa-miR-4778-3p	hsa-miR-6836-5p	hsa-miR-6772-3p	hsa-miR-6762-3p
ASCRP3008117	0.0466463	0.354367	1.547	up	hsa_circRNA_008823	hsa_circ_0008823	circBase	chr5	-	175777615	175782752	exonic	NM_020444	KIAA1191	GAGACCAAGTACCTTCGAGTGGCCGAAGCACTCCACCTCTTGAGGCTAGTGCGCCTCTAG	158	70.1	7.01566	6.38619	93.5	87	228	176.5	205	45	47.5	103	73	82	6.80045	6.26489	7.06104	7.63951	7.31242	6.03633	6.10221	6.65055	6.52667	6.61518	hsa-miR-4763-3p	hsa-miR-1207-5p	hsa-miR-6843-3p	hsa-miR-6895-3p	hsa-miR-1182
ASCRP3008200	0.0133376	0.221002	2.35851	up	hsa_circRNA_104004	hsa_circ_0074930	circBase	chr5	-	168233450	168250336	exonic	NM_003062	SLIT3	GAGATTCCTGCCAACTTGCCGGAGGGCATCGTCGAAATTACCCTCAACAACAACAACATC	225.8	66	7.54912	6.31124	158	101	307	261	302	75	36	87	87	45	7.67076	6.48969	7.44017	8.29385	7.85112	6.89964	5.66008	6.41839	6.782	5.79611	hsa-miR-105-5p	hsa-miR-544a	hsa-miR-658	hsa-miR-505-5p	hsa-miR-129-1-3p
ASCRP3008208	0.00775222	0.181214	1.56587	up	hsa_circRNA_104067	hsa_circ_0002245	circBase	chr6	+	17507399	17514185	exonic	NM_006366	CAP2	GAGCAAAACAAATGACGTGGCCGCACTTCTGAAACCCATATCGGAAAAGATTCAGGAAAT	106.4	47	6.51896	5.87199	71.5	99	140.5	98	123	45	46	63	51	30	6.39458	6.44899	6.44292	6.73695	6.57135	6.07714	6.06821	5.96921	6.05959	5.18581	hsa-miR-412-3p	hsa-miR-561-3p	hsa-miR-30c-2-3p	hsa-miR-146a-3p	hsa-miR-876-5p
ASCRP3008227	0.0408362	0.33982	1.63136	up	hsa_circRNA_103403	hsa_circ_0066367	circBase	chr3	+	58131647	58135954	exonic	NM_001457	FLNB	GAGCATTTGTGACCTGAACCTGAAAATCCCAGAGAGCCCACTCCAGTTCTACGTGAACTA	329.2	133.9	7.9593	7.25323	240	240	610	145	411	74	83.5	163	208	141	8.34798	7.54457	8.32447	7.27983	8.29966	6.86169	6.91805	7.25186	7.85808	7.37648	hsa-miR-588	hsa-miR-370-5p	hsa-miR-501-5p	hsa-miR-656-5p	hsa-miR-215-3p
ASCRP3008258	0.0364851	0.32481	1.81313	up	hsa_circRNA_016470	hsa_circ_0016470	circBase	chr1	-	217665021	217671737	exonic	NM_018040	GPATCH2	GAGCTGAAAGAGGACACAAGAAAAATTGTTCTGTGAGAACAGCCAGCAGCCATTGGTTTA	117.7	41.1	6.52137	5.66289	94	122	170	36	166.5	48	32	55.5	43	27	6.81547	6.73514	6.68788	5.37267	6.99566	6.11198	5.44069	5.82524	5.84629	5.09023	hsa-miR-581	hsa-miR-487b-5p	hsa-miR-6881-3p	hsa-miR-578	hsa-miR-599
ASCRP3008265	0.00169807	0.102571	1.65176	up	hsa_circRNA_035505	hsa_circ_0035505	circBase	chr15	-	59445788	59450578	exonic	NM_004998	MYO1E	GAGCTGCAGGGTCCTACCAGAAGGAACACTACCCAAAATACAGGTTATTCCAGTGGGACT	110.3	44.8	6.53667	5.81267	65	84	147.5	121	134	39	37	54	46	48	6.23519	6.22623	6.4977	7.02568	6.69857	5.84043	5.66008	5.79351	5.90806	5.86126	hsa-miR-6743-5p	hsa-miR-7111-5p	hsa-miR-6722-3p	hsa-miR-7106-5p	hsa-miR-486-3p
ASCRP3008296	0.0225556	0.27465	2.62926	up	hsa_circRNA_029965	hsa_circ_0029965	circBase	chr13	+	33306237	33344899	exonic	NM_015032	PDS5B	GAGGAAGACCATCAAAAACGCCATCACCATCACAACCAAAAAAAAATGTAGCCTTGCTTC	581.4	131.6	8.62066	7.226	385	626	1061	110	725	70	93	151.5	241	102.5	9.21771	8.65541	9.07841	6.88731	9.26444	6.79049	7.19211	7.18188	8.02458	6.94093	hsa-miR-4778-3p	hsa-miR-5002-5p	hsa-miR-329-5p	hsa-miR-4652-3p	hsa-miR-6781-3p
ASCRP3008333	0.0268539	0.291861	2.47559	up	hsa_circRNA_042268	hsa_circ_0042268	circBase	chr17	-	17924436	17929730	exonic	NM_145691	ATPAF2	GAGGAGTACCAGACCACATTGTGCAACACATCATTGGACAACCCAACCCAGAGAAACAAG	344.9	71.8	7.70687	6.3991	114	224	702	86	598.5	54	49	75	123	58	7.08302	7.46814	8.50825	6.55865	8.91627	6.33923	6.14972	6.19768	7.18717	6.12168	hsa-miR-23b-5p	hsa-miR-1207-5p	hsa-miR-767-5p	hsa-miR-5589-5p	hsa-miR-6865-5p
ASCRP3008343	0.00595114	0.166333	3.97102	up	hsa_circRNA_101004	hsa_circ_0000375	circBase	chr12	-	6657590	6657991	exonic	NM_080730	IFFO1	GAGGATTTCTCAGGCTATGCCATGGCAGCTGCAGAGGCCCAGGGAGAGGTCCCATCCATG	728.9	111.5	9.15874	7.16923	590	540	1081.5	211	1222	132	144	76	113	92.5	10.0937	8.49997	9.10302	7.94972	10.1472	7.78746	7.93388	6.2371	7.11996	6.76773	hsa-miR-150-5p	hsa-miR-670-3p	hsa-miR-1301-3p	hsa-miR-762	hsa-miR-185-3p
ASCRP3008354	0.0227679	0.275588	2.78804	up	hsa_circRNA_042103	hsa_circ_0042103	circBase	chr17	+	12608444	12626325	exonic	NM_153604	MYOCD	GAGGCCATAAAAGTTTTACAGTTAAGACTTCAACAAAGAAGGACCCAGGAACAACTGGCT	187.2	39.5	7.11114	5.63189	95	50.5	240.5	292	258	49.5	29	37	45	37	6.83919	5.48431	7.13407	8.47465	7.62351	6.23583	5.25922	5.31344	5.87853	5.47244	hsa-miR-4307	hsa-miR-33a-3p	hsa-miR-4775	hsa-miR-1244	hsa-miR-6783-3p
ASCRP3008397	0.0232435	0.276811	1.92225	up	hsa_circRNA_104644	hsa_circ_0084727	circBase	chr8	-	70650274	70674110	exonic	NM_030958	SLCO5A1	GAGTCACAGTTTGGTATCCCAGCCTCCAATGCCAGCATCTACACTGCCATCATGTATGTC	615.3	230.2	8.87335	7.93056	416	950	848.5	243	619	137	139	292	466	117	9.36121	9.10678	8.75444	8.17741	8.96693	7.84485	7.86583	8.03781	8.8024	7.10187	hsa-miR-450a-1-3p	hsa-miR-183-5p	hsa-miR-619-5p	hsa-miR-1-3p	hsa-miR-206
ASCRP3008398	0.0363107	0.32425	1.8445	up	hsa_circRNA_400380		25242744	chr1	+	204945798	204957934	exonic	NM_015090	NFASC	GAGTCACCAGCACCCCCGAATGAAGGATGAAGAAGGAAGACGACTCCCTGACCATCTTTG	699.3	283.3	9.11511	8.23188	508	1035.5	902	282	769	124	203	344	580	165.5	9.7303	9.22303	8.8558	8.41334	9.35307	7.64192	8.55554	8.29966	9.03498	7.62728	hsa-miR-92a-1-5p	hsa-miR-3907	hsa-miR-4281	hsa-miR-133b	hsa-miR-133a-3p
ASCRP3008528	0.02469	0.281039	1.64562	up	hsa_circRNA_002792	hsa_circ_0002792	circBase	chr21	-	47734629	47735461	exonic	NM_058180	C21orf58	GATCATCCTGCCTACGGAAATGAGGACCGGCCGGACGATGCCCTGCAGACTGCTCTGAAG	94.5	38.4	6.26352	5.5449	63.5	116	128	43	122	31	34	35.5	59.5	32	6.18319	6.66768	6.28291	5.63029	6.55354	5.42845	5.48216	5.25922	6.27424	5.28041	hsa-miR-8089	hsa-miR-6752-5p	hsa-miR-6749-5p	hsa-miR-6724-5p	hsa-miR-6756-5p
ASCRP3008540	0.000361203	0.0638987	1.89217	up	hsa_circRNA_010210	hsa_circ_0010210	circBase	chr1	+	17907047	17953998	exonic	NM_018125	ARHGEF10L	GATCCAGCAGCTGACCAAGAGCGTCAGTGACCGCAGCAGCCTCAACAAGGTGTGTAGCTG	109.6	39.7	6.51985	5.59981	78	77	146	112	135	30	37	48	45	38.5	6.49663	6.08247	6.45695	6.88303	6.68016	5.37267	5.61663	5.58592	5.87853	5.54531	hsa-miR-637	hsa-miR-4747-5p	hsa-miR-3157-5p	hsa-miR-1236-3p	hsa-miR-3620-5p
ASCRP3008617	0.000146853	0.0528039	2.54278	up	hsa_circRNA_005967	hsa_circ_0005967	circBase	chr10	-	78771724	78787649	exonic	NM_002247	KCNMA1	GATGACATCACAGATCCCAAAAGAATAAAAAAATGTGGCTGCAAACGGCGCTGTGTTTTG	207.5	53.8	7.38425	6.03784	104	164.5	338	209	222	42	53	80	51	43	6.9786	7.07965	7.54585	7.91188	7.40527	5.91963	6.24917	6.2903	6.02972	5.7004	hsa-miR-526b-3p	hsa-miR-548k	hsa-miR-548c-3p	hsa-miR-4771	hsa-miR-365a-3p
ASCRP3008625	0.0180612	0.25038	1.73949	up	hsa_circRNA_026976	hsa_circ_0026976	circBase	chr12	-	56668560	56676775	exonic	NM_004077	CS	GATGAGAAGTTACGAGACTACATCTGGAACACACTCAACTCAGGACGGGGCATCCGTTTC	76.6	31.7	6.08721	5.28855	93	43	90	72	85	24	27	34	38.5	35	6.78309	5.28535	5.91485	6.3422	6.11059	5.01489	5.20027	5.20289	5.65436	5.37035	hsa-miR-3714	hsa-miR-3160-3p	hsa-miR-455-3p	hsa-miR-3121-5p	hsa-miR-940
ASCRP3008652	0.0497086	0.36056	1.8696	up	hsa_circRNA_079074	hsa_circ_0079074	circBase	chr7	+	894556	897594	exonic	NM_025154	SUN1	GATGCCGTACAAGAAAGAACTGACTTTATGGCCTTTCACCAAGAACATGAAGTGCGTATG	123.3	41	6.54143	5.6387	69	48	167	169.5	163	27	32	50	51	45	6.2949	5.33147	6.63515	7.52799	6.91765	5.26173	5.38883	5.69855	6.05959	5.78482	hsa-miR-612	hsa-miR-1207-3p	hsa-miR-7107-3p	hsa-miR-4328	hsa-miR-301a-5p
ASCRP3008653	0.0038863	0.137207	1.71769	up	hsa_circRNA_092386	hsa_circ_0000295	circBase	chr11	+	45883610	45893784	exonic	NM_021117	CRY2	GATGCCTGAGAGGTTCCCCACTGAAGGACTTGGTCCAGCTGTCTGGCAGGGAGGAGAGAC	294.7	108	7.84732	7.06685	151	392.5	397	175	358	85	91	121	161	82	7.60522	8.15667	7.76597	7.60941	8.09934	7.10187	7.17591	6.86973	7.55304	6.6337	hsa-miR-4640-5p	hsa-miR-6855-5p	hsa-miR-3170	hsa-miR-7155-5p	hsa-miR-4435
ASCRP3008697	0.0316522	0.310234	2.08787	up	hsa_circRNA_007104	hsa_circ_0007104	circBase	chr12	-	64038182	64041145	exonic	NM_173812	DPY19L2	GATGGGATTGTTCTTCATGTATGGAGCATACCTGAGGTAATCATAGCCTCCTGGTATTGC	341.2	101.7	8.04367	6.98164	116.5	193.5	485	444	467	87	91.5	158.5	68.5	103	7.14838	7.30133	8.02384	9.22424	8.52055	7.08568	7.16874	7.23775	6.48057	6.93544	hsa-miR-6723-5p	hsa-miR-548e-5p	hsa-miR-26a-1-3p	hsa-miR-150-5p	hsa-miR-559
ASCRP3008709	0.00671856	0.173536	1.89656	up	hsa_circRNA_062865	hsa_circ_0062865	circBase	chr22	-	31335607	31354680	exonic	NM_014941	MORC2	GATGTCAAGAAGAGGATCAAGGAGGCCAAGCAGCGAACCACTCACGAATTCTTGTTTGGT	175.2	57.3	7.10731	6.18392	108	155	272	87	254	69	50	69.5	60	38	7.03488	7.02272	7.2992	6.56578	7.61396	6.7633	6.17988	6.09378	6.28476	5.59789	hsa-miR-1248	hsa-miR-6885-3p	hsa-miR-942-5p	hsa-miR-149-5p	hsa-miR-500a-5p
ASCRP3008754	0.0184648	0.253969	1.64319	up	hsa_circRNA_103644	hsa_circ_0007476	circBase	chr4	+	54280781	54294350	exonic	NM_030917	FIP1L1	GATTCCACCACCGGAAACAGCACTTCTTCTCAGTCTCAGACAAGTACTGCCTCCAGAAAA	309	129.4	8.00461	7.28811	300	328	413.5	154.5	349	81	102	191	151	122	8.77802	7.94426	7.8294	7.40456	8.0668	6.98089	7.31725	7.49117	7.47599	7.17524	hsa-miR-765	hsa-miR-516b-5p	hsa-miR-125a-3p	hsa-miR-138-1-3p	hsa-miR-30b-3p
ASCRP3008781	0.00120115	0.0973702	1.61471	up	hsa_circRNA_404976		25070500	chr12	-	24366276	24368731	intronic	NM_152989	SOX5	GATTGGACTGGGAGACTCAGCAGGATCGATGTAGCTATTTTGGACTTTTTGTATGTCCAT	78.2	35.4	6.13237	5.4411	70	66	91	68	96	26	32	52	29	38	6.36921	5.86209	5.94053	6.25422	6.23583	5.26173	5.38883	5.77079	5.22041	5.56373	hsa-miR-1277-5p	hsa-miR-3662	hsa-miR-548c-3p	hsa-miR-4698	hsa-miR-1252-5p
ASCRP3008841	0.0113662	0.206905	1.67566	up	hsa_circRNA_100763	hsa_circ_0021352	circBase	chr11	-	16362557	16497935	exonic	NM_033326	SOX6	GCAAAGAATGGTCACTTTCATGAATTCAAAGGCAATTTACCAGTGATTTCTGGGTGCTGG	97.5	41.4	6.39772	5.65299	64.5	86	123	101	113	29	53	55	43	27	6.19768	6.26489	6.25422	6.77784	6.49397	5.31706	6.21785	5.79351	5.84629	5.09023	hsa-miR-30b-3p	hsa-miR-655-5p	hsa-miR-143-3p	hsa-miR-623	hsa-miR-888-3p
ASCRP3008845	0.019808	0.26041	1.61756	up	hsa_circRNA_000365	hsa_circ_0000365	circBase	chr11	+	120916382	120924441	exonic	NM_152715	TBCEL	GCAAAGCTTCTTGGGAGACGGTCCACATGATACTACAGGAGTTACCAGACATTTTAAGAA	361.7	137.6	8.17106	7.47724	248	300	557.5	193	510	113	151	146.5	108.5	169	8.40868	7.82876	8.20668	7.78048	8.63069	7.49398	8.02347	7.13578	7.08	7.65295	hsa-miR-3606-3p	hsa-miR-335-3p	hsa-miR-4713-5p	hsa-miR-424-5p	hsa-miR-8068
ASCRP3008870	0.012083	0.211849	2.01684	up	hsa_circRNA_049377	hsa_circ_0049377	circBase	chr19	+	11210898	11213462	exonic	NM_000527	LDLR	GCAAGGCTGTCTGGGCGACAGATGCGAAAGAAACGAGTTCCAGTGCCAAGACGGGAAATG	99	31.6	6.30778	5.29568	60.5	48	132	133.5	121	26	37	37	27	31	6.098	5.37615	6.3587	7.17258	6.53344	5.07747	5.70317	5.29028	5.10008	5.30738	hsa-miR-4529-5p	hsa-miR-96-5p	hsa-miR-4793-5p	hsa-miR-6508-3p	hsa-miR-6500-3p
ASCRP3008877	0.00170014	0.102571	1.99262	up	hsa_circRNA_104259	hsa_circ_0078607	circBase	chr6	+	160819010	160831878	exonic	NM_021977	SLC22A3	GCAATGGGAAATACCTCTCATCAAATTACTCAGAGTTTGACCTTGTCTGTGTCAATGCGT	72.5	26.3	5.98717	4.99251	69	46	102.5	69	76	24.5	19.5	33.5	31	23	6.3225	5.34454	6.03559	6.27361	5.95958	5.10568	4.66478	5.20289	5.26861	4.72057	hsa-miR-367-3p	hsa-miR-320b	hsa-miR-320a	hsa-miR-885-3p	hsa-miR-502-5p
ASCRP3008894	0.024498	0.280995	2.07454	up	hsa_circRNA_101535	hsa_circ_0035473	circBase	chr15	+	59323002	59359282	exonic	NM_017610	RNF111	GCACCTTGTGGAGCAAATAGTAGTTCTGGTACCAGCTATCATGAACAGGCTTTCCTTAAA	114.2	31.7	6.34065	5.28786	68	235	157	31	80	25	27	38	41	27.5	6.27175	7.52381	6.5764	5.30007	6.03119	5.13881	5.20027	5.33266	5.7087	5.05883	hsa-miR-544a	hsa-miR-627-3p	hsa-miR-361-5p	hsa-miR-152-5p	hsa-miR-98-5p
ASCRP3008964	0.0489094	0.357142	2.18177	up	hsa_circRNA_100789	hsa_circ_0021652	circBase	chr11	+	34110941	34112225	exonic	NM_005898	CAPRIN1	GCAGTGGAATCAATGTAAATGCAGCTCCATTCCAATCCATGCAAACGTTCATTCTGAATC	3084.1	838.3	11.1648	10.0393	1157	7967	3353	844	2099.5	617.5	706	1472.5	358	1037.5	11.5671	11.9193	10.8083	10.3247	11.2046	10.2839	10.7392	10.2266	8.49472	10.4521	hsa-miR-873-5p	hsa-miR-20b-3p	hsa-miR-649	hsa-miR-150-3p	hsa-miR-133a-5p
ASCRP3008997	0.0318967	0.31101	1.59207	up	hsa_circRNA_404738		25070500	chr10	-	32306070	32307490	exonic	NM_004521	KIF5B	GCATTCTGCACAGATTGGGTTATGCAAGATAGACGAGAACAAGCAAGACAAGACTTGAAG	61.6	28.1	5.75888	5.08798	60	35	66	72	75	29	22	33.5	25	31	6.05525	4.94947	5.55659	6.3071	5.92597	5.31706	4.70221	5.1672	5.04142	5.212	hsa-miR-892c-3p	hsa-miR-103a-2-5p	hsa-miR-4677-5p	hsa-miR-3137	hsa-miR-586
ASCRP3009066	0.0469856	0.355469	1.64702	up	hsa_circRNA_100184	hsa_circ_0000061	circBase	chr1	-	41536266	41541123	exonic	NM_012236	SCMH1	GCCCCAACAGTTGTGATTCCAAAGAATCCCTATCCTGCCTCCGATGTGAATACTGAGAAG	637.6	306.9	9.00184	8.28199	464	981	870	337	536	128	144.5	423	631	208	9.58777	9.16222	8.79539	8.7464	8.71744	7.73741	7.92816	8.60572	9.13228	8.00637	hsa-miR-512-3p	hsa-miR-197-5p	hsa-miR-107	hsa-miR-103a-3p	hsa-miR-450a-1-3p
ASCRP3009084	0.0336766	0.317014	2.73103	up	hsa_circRNA_101721	hsa_circ_0038095	circBase	chr16	+	16126965	16150152	exonic	NM_004996	ABCC1	GCCCTTTCTGAATCCCTGCCCAGAGTCCAGCGCTTCCTTCCTGTCGAGGATCACCTTCTG	9963.9	2720.6	12.7779	11.3284	1718	24842	16544	1236	5479.5	882	1071	5218	5171.5	1260.5	12.2527	13.9774	13.5721	11.1262	12.9611	10.7706	11.4037	11.5862	12.1112	10.7706	hsa-miR-185-3p	hsa-miR-643	hsa-miR-134-3p	hsa-miR-432-5p	hsa-miR-380-5p
ASCRP3009131	0.00201416	0.108296	1.56046	up	hsa_circRNA_400241		25242744	chr1	-	54867533	54870603	exonic	NM_018070	SSBP3	GCCTTTCATGATTATGTTAGCTTTATACGTCTACGAATATTTACTGCACGTAGGAGCACA	102.6	47.2	6.50556	5.86359	102	105	125	79.5	101.5	38	45	65	48	40	6.94015	6.54456	6.30558	6.44292	6.2946	5.75841	6.01343	5.99017	5.95804	5.59789	hsa-miR-629-3p	hsa-miR-7107-3p	hsa-miR-3937	hsa-miR-28-5p	hsa-miR-7157-3p
ASCRP3009150	0.0435122	0.347526	2.82044	up	hsa_circRNA_103410	hsa_circ_0003266	circBase	chr3	-	66501982	66512933	exonic	NM_015541	LRIG1	GCGCTGCTTCATCACATGTCGTCTCTCTCTTTCTAAACCTGAGTTACAACAAACTCTCTG	12824.2	4750.9	13.3247	11.8288	1892.5	23544	23459.5	2156	13069	789	1123	9976.5	9602	2264	12.4325	13.8796	14.072	12.068	14.1713	10.6261	11.4784	12.2605	13.2437	11.535	hsa-miR-761	hsa-miR-126-5p	hsa-miR-616-5p	hsa-miR-608	hsa-miR-503-5p
ASCRP3009166	0.00187819	0.104394	1.60857	up	hsa_circRNA_407308		25070500	chrX	-	90669902	90673870	sense overlapping	NR_110659	PABPC5-AS1	GCGTTTGAGCGAAGATAGAGTGATTAACCATCCCTGTTAATGTGGAACAGAGAGGTTTCC	77	33.8	6.04094	5.35516	63	53	97	82	90	28	33	44	33	31	6.15107	5.54531	5.98714	6.41895	6.10221	5.26173	5.41386	5.49608	5.37151	5.23261	hsa-miR-6730-5p	hsa-miR-586	hsa-miR-219a-2-3p	hsa-miR-4428	hsa-miR-4461
ASCRP3009168	0.02258	0.27465	2.27794	up	hsa_circRNA_104214	hsa_circ_0078171	circBase	chr6	+	147588219	147599340	exonic	NM_139244	STXBP5	GCTAAACCAGTACAGACAATCACTCCACATGCTTTTGATTGGCTTTGAATCTGGAACAGT	191.9	48	7.01888	5.83115	117	84	424.5	63	271	22	40	61	57	60	7.1612	6.21008	7.85839	6.17057	7.69417	4.98027	5.84963	5.93857	6.21073	6.17656	hsa-miR-376b-5p	hsa-miR-18a-5p	hsa-miR-18b-5p	hsa-miR-376c-5p	hsa-miR-29b-1-5p
ASCRP3009203	0.0272967	0.292039	2.95854	up	hsa_circRNA_101118	hsa_circ_0007199	circBase	chr12	-	96104218	96131922	exonic	NM_021229	NTN4	GCTCCAGATGCTTGCAAACGTTATTTTCAAAGCTTTGTCACCACCATACGATACAGAGAA	197	37.2	7.04455	5.47967	60	50.5	299.5	305.5	269.5	33	23	51	44	35	6.08389	5.48431	7.39331	8.56941	7.69185	5.5277	4.91322	5.66672	5.87853	5.41217	hsa-miR-646	hsa-miR-516b-5p	hsa-miR-19a-5p	hsa-miR-885-5p	hsa-miR-507
ASCRP3009287	0.00638468	0.170192	1.72148	up	hsa_circRNA_100939	hsa_circ_0002320	circBase	chr11	+	102056748	102076805	exonic	NM_001130145	YAP1	GCTTCGGCAGGTCCTCTTCCTGATGGATGGGAACAAGCCATGACTCAGGATGGAGAAATT	221.7	88.9	7.47846	6.69481	113.5	275	303.5	180.5	236	54	56	128.5	131	75	7.09362	7.72063	7.42121	7.66177	7.49504	6.37502	6.36892	6.96037	7.28539	6.48433	hsa-miR-608	hsa-miR-513a-3p	hsa-miR-653-3p	hsa-miR-584-5p	hsa-miR-505-5p
ASCRP3009292	0.00351613	0.133339	2.04412	up	hsa_circRNA_056281	hsa_circ_0056281	circBase	chr2	+	120885263	120922486	exonic	NM_020909	EPB41L5	GCTTGCATCTCTAACTGAGAATCTAATTGATCACACAGTTGCACCTCAGCATTCCTCTGA	125.3	45.4	6.77825	5.74677	115	120	158	112.5	121	31	56.5	58.5	53	28	7.14192	6.70734	6.58594	6.92262	6.53344	5.37267	6.29521	5.8596	6.11614	5.09023	hsa-miR-892c-3p	hsa-miR-597-3p	hsa-miR-513c-5p	hsa-miR-181b-5p	hsa-miR-635
ASCRP3009294	0.0024787	0.117001	1.64967	up	hsa_circRNA_400533		25242744	chr10	+	26355903	26359330	exonic	NM_017433	MYO3A	GCTTGGAAAGACGTGAACGTATTCACACGAAGAAAGGGAACTTCAACCGACCTCTAATAT	67.5	29.2	5.94261	5.22044	77	60	80	56	64.5	24	25.5	31	37	28.5	6.48862	5.71878	5.77519	5.96498	5.7655	5.07747	5.13608	5.1672	5.55557	5.16586	hsa-miR-4680-3p	hsa-miR-4653-5p	hsa-miR-1299	hsa-miR-6858-5p	hsa-miR-7158-3p
ASCRP3009375	0.0200222	0.261223	1.65512	up	hsa_circRNA_103509	hsa_circ_0005362	circBase	chr3	-	169889160	169896726	exonic	NM_024947	PHC3	GGAAGTGTCACACAGCAGTCAAGTATGTCCCAAACGTCTATTTAAGGACCATAGTACAGC	169.6	72.2	7.19618	6.46924	170	97.5	227.5	170	183	49	58	100	71	83	7.79873	6.41389	7.05183	7.56604	7.15041	6.18319	6.42176	6.5994	6.52667	6.61518	hsa-miR-647	hsa-miR-558	hsa-miR-93-3p	hsa-miR-20a-3p	hsa-miR-514a-3p
ASCRP3009400	0.0452798	0.351784	1.92289	up	hsa_circRNA_004823	hsa_circ_0004823	circBase	chr14	-	36121010	36128402	exonic	NM_014990	RALGAPA1	GGACAAGAGGGAACTTATAATCAAAACTGTATTAAGCTCGGCAAGAGATGAGCCCTCTGG	299.7	105.3	7.97493	7.03165	208	137.5	405	376	372	70	136.5	153	76	91	8.12867	6.87977	7.80111	8.91518	8.14991	6.75019	7.84192	7.18767	6.63031	6.74817	hsa-miR-4719	hsa-miR-4490	hsa-miR-4647	hsa-miR-3158-3p	hsa-miR-93-5p
ASCRP3009438	0.0476293	0.355469	1.68332	up	hsa_circRNA_063745	hsa_circ_0063745	circBase	chr22	+	45921422	45972988	exonic	NM_006486	FBLN1	GGACTCTTTTGACATCATCAAGCGTTACATGGACGGCATGACCGTGGGATGGTGCAGGAG	122.4	50.9	6.72744	5.97613	165.5	145.5	128	68	105	31	50.5	60	63	50	7.74101	6.95379	6.33447	6.23583	6.37212	5.48216	6.21785	5.87197	6.36542	5.94326	hsa-miR-885-3p	hsa-miR-4763-3p	hsa-miR-5047	hsa-miR-7108-5p	hsa-miR-489-3p
ASCRP3009466	0.0018005	0.10406	1.53309	up	hsa_circRNA_406577		25070500	chr4	-	188226705	188228423	sense overlapping	NR_038931	LOC339975	GGAGCTAAACGCATTGATCTGAAACTGAGCTCACAATATTTCTGAGGCATGCCTGTACTG	51	24.7	5.52685	4.91041	39.5	69	65.5	37	44	22	20	30	28.5	23	5.34691	5.92359	5.54531	5.5014	5.31706	4.87604	4.70221	5.0487	5.13334	4.79174	hsa-miR-3679-5p	hsa-miR-574-5p	hsa-miR-5584-5p	hsa-miR-6867-5p	hsa-miR-206
ASCRP3009468	0.00127385	0.101675	1.86749	up	hsa_circRNA_000452	hsa_circ_0000452	circBase	chr12	+	122468605	122481959	exonic	NM_020993	BCL7A	GGAGCTGAAGGGAGAAGAAATGGGTGACCGTTGGTGACACATCCCTACGAATCTACAAAT	78	29.5	6.08838	5.18728	55	62	99	76	98	22	22	36	38.5	29	5.91046	5.79351	6.03009	6.40228	6.30558	4.94869	4.84291	5.35163	5.65436	5.13881	hsa-miR-4674	hsa-miR-6813-3p	hsa-miR-26b-3p	hsa-miR-4273	hsa-miR-8089
ASCRP3009522	0.0204213	0.263985	2.40088	up	hsa_circRNA_088635	hsa_circ_0088635	circBase	chr9	+	130106513	130107756	exonic	NM_032293	GARNL3	GGATGCTCCATCAAGCTTGGCAGCTTCAGGGATCTGTAAAAAAGAGAACATGCTTAATAG	213.1	57.8	7.41979	6.15623	153	70.5	271	275	296	36	63	71	72	47	7.60522	5.97496	7.28539	8.40556	7.82781	5.75841	6.52798	6.13542	6.5443	5.81503	hsa-miR-6894-3p	hsa-miR-3157-3p	hsa-miR-324-5p	hsa-miR-6875-3p	hsa-miR-6881-3p
ASCRP3009670	0.00429694	0.143854	1.58651	up	hsa_circRNA_008180	hsa_circ_0008180	circBase	chr3	+	61570411	61609229	intronic	ENST00000295874	PTPRG	GGGAATGAATGACTTGTTCAGGAGGTCCTTAGTAATCACAGCTCCATTGAGTTTGTCCAG	68.8	31.2	5.947	5.28115	55	99	86	46	58	24	23.5	40	32.5	36	5.97036	6.46486	5.8596	5.75841	5.68179	5.07747	5.01191	5.42174	5.4429	5.45172	hsa-miR-4739	hsa-miR-1273h-5p	hsa-miR-619-5p	hsa-miR-5787	hsa-miR-7851-3p
ASCRP3009681	0.0429555	0.345454	1.74525	up	hsa_circRNA_009054	hsa_circ_0009054	circBase	chr5	-	112399680	112421007	exonic	NM_002387	MCC	GGGAGAGCCTTTCCTCCAACAGCCACACCAGGTCAGAGAGCTTCAAACTCGACTACAGAG	501.6	186.8	8.66248	7.85904	462	548	723	201	574	148	167.5	178.5	294.5	145.5	9.5665	8.51734	8.54837	7.84234	8.83783	7.96231	8.19623	7.40626	8.28416	7.44624	hsa-miR-33a-5p	hsa-miR-4685-5p	hsa-miR-6855-5p	hsa-miR-2467-5p	hsa-miR-4446-3p
ASCRP3009715	0.00690333	0.173835	1.93257	up	hsa_circRNA_100729	hsa_circ_0020545	circBase	chr10	+	134503895	134523960	exonic	NM_005539	INPP5A	GGGCTACGTGCTGGACAGGCACTAGGAAGCTTTTATTTTCTTCATGAGTCCTTAAAAAAC	102.6	33.9	6.36194	5.41142	56	61	144	122	130	31	26	39	31	42.5	5.91046	5.71878	6.46622	7.06032	6.6539	5.5277	5.1672	5.37846	5.26861	5.71512	hsa-miR-106a-3p	hsa-miR-515-3p	hsa-miR-28-3p	hsa-miR-557	hsa-miR-124-3p
ASCRP3009721	0.0156012	0.235143	1.65269	up	hsa_circRNA_100386	hsa_circ_0007745	circBase	chr1	+	170688866	170699489	exonic	NM_006902	PRRX1	GGGCTTCATAACGGATTCTAACGGAAGACACTGAAAAGATGACCAGCTGAACTCAGAAGA	64.7	29.2	5.90451	5.17969	88.5	54	62.5	61	57.5	25	25	35	28	33	6.71743	5.58592	5.47461	6.09308	5.65149	5.07747	5.04433	5.27297	5.13334	5.37035	hsa-miR-193a-5p	hsa-miR-149-3p	hsa-miR-1301-3p	hsa-miR-139-3p	hsa-miR-494-5p
ASCRP3009741	0.034856	0.319971	1.73359	up	hsa_circRNA_005133	hsa_circ_0005133	circBase	chr6	+	30856464	30857207	exonic	NM_001954	DDR1	GGGTCAGGAGAGATGCTGCCCCCACCCCCTTAGGCCCGAGGGATCAGGAGCTATGGGACC	15881.2	11443.2	14.1345	13.3407	11944	25397	19941	11009	11115	4367	5387.5	17347	18902	11212.5	14.8385	14.072	13.8159	14.0453	13.9006	12.8828	13.385	12.8584	14.262	13.3152	hsa-miR-4733-3p	hsa-miR-6753-5p	hsa-miR-6837-5p	hsa-miR-6775-5p	hsa-miR-3918
ASCRP3009756	0.0151371	0.232674	2.4704	up	hsa_circRNA_005062	hsa_circ_0005062	circBase	chr9	+	710803	713464	exonic	NM_015158	KANK1	GGTAAAATCACAGGAAAAGCAGGTGATATTCTCAGTGGAGACCAGGACAAGGAACAGAAA	104.2	27.2	6.36635	5.0616	76	36	116	163	130	20	31	35	26	24	6.48862	4.98179	6.21785	7.48957	6.6539	4.72603	5.38883	5.23516	5.10008	4.85791	hsa-miR-6129	hsa-miR-6127	hsa-miR-219a-1-3p	hsa-miR-3663-5p	hsa-miR-1237-3p
ASCRP3009774	0.0146633	0.231051	4.53396	up	hsa_circRNA_015891	hsa_circ_0015891	circBase	chr1	-	201452657	201459472	exonic	NM_004078	CSRP1	GGTCAATAAAGCTGTTTAGACCAGAATGGTCTGCAAGAAGAATCTGGACAGTACCACTGT	257.5	30	7.36964	5.18887	102.5	38	370	406	371	20	25	30	40.5	34.5	6.94015	5.02083	7.67124	9.06168	8.1543	4.72603	5.04433	5.02674	5.75841	5.38883	hsa-miR-4763-3p	hsa-miR-6756-5p	hsa-miR-1207-5p	hsa-miR-6894-3p	hsa-miR-4651
ASCRP3009792	0.033359	0.315689	4.26132	up	hsa_circRNA_405974		25070500	chr2	-	158713976	158716691	intronic	ENST00000263640	ACVR1	GGTCTCTCTGGTGGGCTCAGCCTTCTTTCCTTCAATTCCTGTTTCAGTCTCATTTTCATG	13631.2	1788.6	12.8101	10.7188	1583	37078	21705	850	6940	618.5	806	2716.5	4180	622	12.0604	14.473	13.933	10.3405	13.2437	10.2839	10.9604	10.861	11.7801	9.70871	hsa-miR-7111-3p	hsa-miR-4723-3p	hsa-miR-6769b-3p	hsa-miR-4726-3p	hsa-miR-6778-3p
ASCRP3009829	0.0445658	0.349652	2.13767	up	hsa_circRNA_406240		25070500	chr3	+	23299411	23301270	intronic	ENST00000335798	UBE2E2	GGTTGATGGGGCCCTAACCATGAAAAACTTCAGTGTAAGATTTTAAGATCTCTTTCGTCT	120	30.6	6.32132	5.22529	44	85.5	193	36.5	241	24	25	25	54	25	5.56677	6.23647	6.85132	5.42174	7.53033	5.13881	5.04433	4.81585	6.14565	4.98179	hsa-miR-4753-3p	hsa-miR-6738-3p	hsa-miR-619-5p	hsa-miR-297	hsa-miR-6809-3p
ASCRP3009859	0.00446446	0.145644	2.86534	up	hsa_circRNA_001951	hsa_circ_0001951	circBase	chrX	+	153593274	153593598	antisense	NM_001456	FLNA	GTAATACTCGAAGCCATACACGCCATCCCCCAGGCCCGTACCTTCTGATTGCCACACTCG	3113.1	998.7	11.6118	10.0931	1019.5	3046	4742	2915	3843	460	454.5	1442	1862	775	11.2653	10.5584	11.3386	12.5394	12.3572	9.80542	9.93617	10.1773	10.5114	10.035	hsa-miR-6738-3p	hsa-miR-1236-3p	hsa-miR-6882-3p	hsa-miR-5001-3p	hsa-miR-6875-3p
ASCRP3009869	0.0085383	0.185918	1.75613	up	hsa_circRNA_100844	hsa_circ_0022603	circBase	chr11	+	63517462	63517670	exonic	NM_006054	RTN3	GTACAGAAGTCAGAAGAAGGCCATCCATTCAATGCACGATCTGATTTTCTGGAGAGATGT	83.7	30.9	6.06716	5.25476	61	85.5	145	36	91	23	26.5	34	43	28	6.098	6.23647	6.47571	5.33385	6.19177	5.0487	5.20027	5.13197	5.77607	5.11681	hsa-miR-320a	hsa-miR-320b	hsa-miR-497-3p	hsa-miR-22-3p	hsa-miR-98-5p
ASCRP3009924	0.00422612	0.143081	1.91368	up	hsa_circRNA_026457	hsa_circ_0026457	circBase	chr12	-	52911373	52912944	exonic	NM_000424	KRT5	GTATCAGACCAAGGTGCGGTTCCTGGAGCAGCAGAACAAGGTTCTGGACACCAAGTGGAC	131.2	46.8	6.82134	5.88499	118	82	173	133	150	48	33	45	62	46	7.16791	6.21008	6.71423	7.16774	6.84673	6.14633	5.52978	5.55965	6.3279	5.86126	hsa-miR-7112-3p	hsa-miR-766-3p	hsa-miR-7162-3p	hsa-miR-377-5p	hsa-miR-4638-5p
ASCRP3010023	0.0462947	0.352555	1.5116	up	hsa_circRNA_405325		25070500	chr15	-	43090856	43091077	intronic	ENST00000267890	TTBK2	GTCCAAAATTTCTTTTTCTCCCTCCTCTTTTCCTCCTCTTCAAACAACTTCCCCTTCACT	41551.4	32065.3	15.4286	14.8325	19961	69619	58950	18687	40540	15058	18484	66225.5	31989	28570	15.6209	15.7441	15.5267	14.5872	15.664	14.685	14.7204	14.9695	15.288	14.4995	hsa-miR-4271	hsa-miR-582-3p	hsa-miR-4739	hsa-miR-3175	hsa-miR-3686
ASCRP3010068	0.0453354	0.351784	1.95511	up	hsa_circRNA_104003	hsa_circ_0074903	circBase	chr5	-	168110970	168112932	exonic	NM_003062	SLIT3	GTCTATGACAGCCTGAGTTCCCCTCCAACCACAGTGTACAGTGGACCCTTCTGTGAACAC	1364.7	430.6	9.70553	8.73828	450.5	3235.5	1966.5	364	807	209.5	187.5	482	1039.5	234.5	9.52728	10.6647	10.0226	8.85611	9.45704	8.51491	8.4067	8.80971	9.76027	8.19983	hsa-miR-654-5p	hsa-miR-541-3p	hsa-miR-25-5p	hsa-miR-584-3p	hsa-miR-661
ASCRP3010079	0.021781	0.271448	2.10288	up	hsa_circRNA_407224		25070500	chr9	-	113137647	113139646	exonic	NM_153366	SVEP1	GTCTCGCTGTCATACAGCTGTCTGTCGATTTCCATGTCAGAATGGGGGCATCTGCCAACG	200.1	54.3	7.1269	6.05453	108	276	344	49	223.5	46	50	68.5	70	37	7.04729	7.7261	7.59655	5.84546	7.41911	6.11198	6.11891	6.07963	6.48969	5.47244	hsa-miR-6720-5p	hsa-miR-6512-3p	hsa-miR-3189-5p	hsa-miR-6762-5p	hsa-miR-3937
ASCRP3010085	0.0230487	0.276811	2.48329	up	hsa_circRNA_404641		25070500	chr1	+	203689676	203693116	exonic	NM_001684	ATP2B4	GTCTCTTCATTGGGATTGGAGAACTTCTGTGGGGCCAGGGCATCGCAGGCACAGATGTAG	305.2	71.8	7.80257	6.49032	112	100	472	411.5	430.5	52.5	65	101	71	69.5	7.08302	6.47192	7.98915	9.09156	8.3772	6.33923	6.5994	6.63902	6.47138	6.40256	hsa-miR-383-5p	hsa-miR-22-5p	hsa-miR-4709-3p	hsa-miR-3188	hsa-miR-4438
ASCRP3010147	0.0434495	0.347447	1.63393	up	hsa_circRNA_103568	hsa_circ_0068708	circBase	chr3	-	197009549	197009716	exonic	NM_004087	DLG1	GTGACTTCAGAGACACTGCCAAGCAGCCTTAGCCCTAGTGTAGAGATATTCAAGAATTTT	195.7	73.8	7.22467	6.51632	134	196	318	69	261.5	74	50	99	92	54	7.40357	7.31166	7.48394	6.27361	7.65056	6.89964	6.17988	6.58294	6.83666	6.08247	hsa-miR-34a-5p	hsa-miR-146a-3p	hsa-miR-224-5p	hsa-miR-875-3p	hsa-miR-659-3p
ASCRP3010226	0.0221095	0.272976	2.45306	up	hsa_circRNA_102460	hsa_circ_0049657	circBase	chr19	+	13183860	13186485	exonic	NM_002501	NFIX	GTGGATGCAGAATCCGGACAATCAGATAGTTCAAACCAGCAAGGAGATGCGGACATCAAA	268.9	75.9	7.80932	6.51474	276	89.5	350	330	299	42	70.5	115	60	92	8.57856	6.32371	7.6158	8.70072	7.82781	5.98562	6.71743	6.82101	6.26457	6.78505	hsa-miR-370-3p	hsa-miR-92a-1-5p	hsa-miR-449b-5p	hsa-miR-449a	hsa-miR-647
ASCRP3010344	0.0398189	0.336248	2.09317	up	hsa_circRNA_054220	hsa_circ_0054220	circBase	chr2	+	39743554	39745851	exonic	NR_037875	LOC728730	GTTATGACATAACAGAAGAAGAGGATTTATCTGACTCAACTGGAGATGGCTCCCTTCCCT	317.9	90.2	7.87173	6.80604	167.5	309	455	125	533	115	121	68	94	53	7.76043	7.86087	7.94368	7.08355	8.71011	7.52394	7.61642	6.02824	6.86541	5.99621	hsa-miR-513b-5p	hsa-miR-4435	hsa-miR-6780b-5p	hsa-miR-335-3p	hsa-miR-4665-5p
ASCRP3010467	0.0104607	0.202644	1.78116	up	hsa_circRNA_405240		25070500	chr14	-	60193636	60194386	exonic	NM_021136	RTN1	GTTTCTCAATAAGCAAAAAGAACCATCTGCTGCAGAATCCCAGGGGAAAGGCAGCATCTC	76.8	28.6	5.9867	5.15388	45	130	89	41	79	28	21	40	24	30	5.60433	6.81846	5.90365	5.59888	6.00821	5.31706	4.76899	5.40934	5.04142	5.23261	hsa-miR-423-3p	hsa-miR-4685-5p	hsa-miR-762	hsa-miR-3196	hsa-miR-6837-5p
ASCRP3010495	0.0406469	0.339256	1.99306	up	hsa_circRNA_103777	hsa_circ_0001461	circBase	chr4	-	187627716	187630999	exonic	NM_005245	FAT1	GTTTTCAAAATAGGTGAAGAGACAGATTCCCGACAGTTAAGCAATGGGGAGACATTTGGC	142.2	42.6	6.76587	5.77088	78.5	49.5	203	194	186	44	43	45	32	49	6.52667	5.4251	6.92519	7.78048	7.17191	6.00372	5.94013	5.52978	5.46593	5.91485	hsa-miR-329-5p	hsa-miR-626	hsa-miR-135b-5p	hsa-miR-548a-3p	hsa-miR-657
ASCRP3010502	0.0171264	0.243373	1.61886	up	hsa_circRNA_101117	hsa_circ_0006419	circBase	chr12	-	96076482	96077487	exonic	NM_021229	NTN4	GTTTTCTGCACTTCTACACTCAGCGTGTTCCTGCCATCCAGTAGGATCAGCTGTCCTTCC	144.6	63.7	6.90327	6.20829	85	148	205.5	109.5	175	44	42.5	72	110	50	6.64912	6.97765	6.92796	6.88303	7.07858	6.03633	5.84963	6.17922	7.0614	5.91485	hsa-miR-532-3p	hsa-miR-370-5p	hsa-miR-493-3p	hsa-miR-873-5p	hsa-miR-502-3p
ASCRP3010513	0.0489823	0.357278	1.70534	up	hsa_circRNA_407137		25070500	chr8	-	145950970	145951314	intronic	ENST00000292562	ZNF251	TAAAAAGATATATTGGGCTGACCACCACGCCAGCCTAACACTGCATTCTTGAAATAAACC	150.8	57.3	6.88543	6.11538	118	191	213	48	184	55	40	70	83	38.5	7.19146	7.27083	6.98146	5.82524	7.15818	6.3225	5.84963	6.1071	6.71423	5.58342	hsa-miR-335-3p	hsa-miR-570-3p	hsa-miR-4709-5p	hsa-miR-1323	hsa-miR-4760-3p
ASCRP3010623	0.0331869	0.31538	2.63131	up	hsa_circRNA_091420	hsa_circ_0091420	circBase	chrX	-	118920468	118925606	exonic	ENST00000361575	RPL39	TAATAAATATGTAAGGCCTTTCTTTTTCTTCCGCCAGCTTCCCTCCTCTTCCTTTCTCCG	17553.3	6823.3	13.9295	12.5337	5875	37629	29366	3002.5	11894	1978	2201.5	8098.5	18277.5	3561	14.072	14.524	14.3403	12.6034	14.1076	11.9779	12.4574	11.9622	14.1858	12.0852	hsa-miR-5586-5p	hsa-miR-4453	hsa-miR-145-5p	hsa-miR-3916	hsa-miR-4689
ASCRP3010645	0.0102586	0.200499	1.94381	up	hsa_circRNA_103494	hsa_circ_0001348	circBase	chr3	+	152017193	152018156	exonic	NM_021038	MBNL1	TAATCGCCTGCTTTGATTCATTGAAAGTTGGTACTAAGAAGTGCCTTTCCTGACGTCTCT	260.5	90	7.74974	6.79086	161	133	398	297.5	313	78	59	133	88	92	7.72177	6.83919	7.76972	8.52303	7.89501	6.94328	6.42176	6.99377	6.79028	6.80519	hsa-miR-30d-3p	hsa-miR-627-3p	hsa-miR-545-3p	hsa-miR-335-5p	hsa-miR-1468-3p
ASCRP3010655	0.0445394	0.349652	1.51635	up	hsa_circRNA_406894		25070500	chr6	+	161443041	161455481	intronic	ENST00000542952	MAP3K4	TAATGTGGGGAGGCCAGCCAGTCGGTCTAATTTGAAAGAATCCTGTTTTCAATGAAAAAG	339.4	133	8.03459	7.43398	210	275	537	164	511	143.5	125	159.5	108	129	8.16423	7.72063	8.15312	7.50063	8.63432	7.92025	7.67712	7.23009	7.0614	7.28107	hsa-miR-5584-5p	hsa-miR-1288-5p	hsa-miR-6878-5p	hsa-miR-6760-5p	hsa-miR-4668-5p
ASCRP3010657	0.0310311	0.307117	1.73434	up	hsa_circRNA_089339	hsa_circ_0089339	circBase	chr9	+	136215068	136218280	exonic	NM_000972	RPL7A	TAATTGAAATAATACAAATTTTCCTTCTTTCCTTTCTCTCTCCTCCCGCCGCCCAAGATG	43745	28197.7	15.4844	14.69	27518	62163.5	59348	22094	47601.5	16006	17816	48163.5	35895	23108	15.7967	15.4738	15.5609	14.7939	15.7967	14.7416	14.6669	14.2949	15.5609	14.1858	hsa-miR-3160-5p	hsa-miR-6880-3p	hsa-miR-3121-5p	hsa-miR-103a-2-5p	hsa-miR-5584-3p
ASCRP3010749	0.000800126	0.0829926	2.02245	up	hsa_circRNA_101078	hsa_circ_0026978	circBase	chr12	-	56669779	56676775	exonic	NM_004077	CS	TACCTCACCATCCACAGGGCATCCGTTTCCGAGGCTTTAGTATCCCTGAATGCCAGAAAC	291.7	93.1	7.8641	6.848	216.5	373	428	154	287	69.5	85	117	124	70	8.19409	8.08267	7.86892	7.40456	7.77027	6.73107	7.03726	6.83856	7.22206	6.41106	hsa-miR-18a-3p	hsa-miR-190a-5p	hsa-miR-382-5p	hsa-miR-450a-5p	hsa-miR-624-3p
ASCRP3010758	0.00688608	0.173835	2.2794	up	hsa_circRNA_027795	hsa_circ_0027795	circBase	chr12	-	96131643	96184536	exonic	NM_021229	NTN4	TACCTGTTCATGGCTTCAGACCTGTCAAGGCCCCAGGAACATTCCACATGGGACGGGACG	134.2	37	6.71536	5.5267	62	68	191	180	170	40	30	45	41	29	6.11406	5.94405	6.8417	7.64505	7.03194	5.79871	5.33385	5.55965	5.7087	5.23261	hsa-miR-661	hsa-miR-1343-3p	hsa-miR-6783-3p	hsa-miR-6852-5p	hsa-miR-6791-5p
ASCRP3010769	0.0101202	0.199085	1.64488	up	hsa_circRNA_103193	hsa_circ_0008044	circBase	chr22	+	29682911	29683123	exonic	NM_005243	EWSR1	TACGGGCAGCAGACTATTCCTCTACACAGCCGACTAGTTATGATCAGAGCAGTTACTCTC	141.8	59.5	6.95162	6.23363	147.5	89	181	135.5	156	48.5	47.5	68	68	65.5	7.53371	6.33328	6.76684	7.21139	6.91287	6.21785	6.10221	6.07963	6.45229	6.31618	hsa-miR-656-5p	hsa-miR-30b-3p	hsa-miR-432-5p	hsa-miR-93-3p	hsa-miR-494-5p
ASCRP3010790	0.01603	0.237708	1.89434	up	hsa_circRNA_407254		25070500	chr9	+	137313521	137326053	exonic	NM_002957	RXRA	TACTGCAAGCACAAGTACCCAGAGCAGCCGGGAAGCCGAACGACCCTGTCACCAACATTT	319.4	111	8.04267	7.12097	199	155	447	332	464	101	85	143	118	108	8.04439	7.01828	7.91507	8.72604	8.50957	7.3496	7.01196	7.10712	7.15818	6.97803	hsa-miR-4660	hsa-miR-3173-3p	hsa-miR-6717-5p	hsa-miR-6891-5p	hsa-miR-761
ASCRP3010848	0.0205651	0.264039	1.54358	up	hsa_circRNA_102938	hsa_circ_0058565	circBase	chr2	-	230666967	230672580	exonic	NM_004238	TRIP12	TAGATCTCAGCCCTCAAGGTGAACTTATGCCATGTTTACCAAAAGAAGGCATTTTTGCAG	101.1	43.2	6.38211	5.75582	63	149.5	140	56	97	32	35	50	58	41	6.22043	6.99585	6.43849	5.9803	6.27548	5.5277	5.61663	5.71878	6.28476	5.63126	hsa-miR-370-3p	hsa-miR-93-3p	hsa-miR-146a-3p	hsa-miR-494-5p	hsa-miR-767-5p
ASCRP3010872	0.00110609	0.0928055	1.54392	up	hsa_circRNA_407219		25070500	chr9	+	108286691	108287937	intronic	ENST00000374707	FSD1L	TAGGAACTTGGATTCAAGGCAGTTGGTAGTATCTTTACTTCTCTGCCTTCTGGACTGGAT	125.6	56.6	6.76598	6.13938	93	136.5	165	104.5	129	41.5	45.5	69.5	75	51.5	6.83034	6.86973	6.66816	6.80777	6.6539	5.94092	6.03119	6.11684	6.5994	6.00858	hsa-miR-329-5p	hsa-miR-2467-5p	hsa-miR-4768-3p	hsa-miR-329-3p	hsa-miR-335-3p
ASCRP3010915	0.00592211	0.166333	1.70678	up	hsa_circRNA_406726		25070500	chr5	+	180898963	180899555	sense overlapping	ENST00000476406	AC138031.1	TATAAGCTTTAAGATTTTACATTTCTAACGGCACCGAAAGCGAAGGAAGCTCCTGCTCCT	147.8	63.6	7.00268	6.2314	119.5	140	178	140.5	161	39	45	72	69	93	7.17558	6.89359	6.74929	7.26302	6.9319	5.84043	5.86951	6.1632	6.47138	6.81248	hsa-miR-6739-3p	hsa-miR-5580-3p	hsa-miR-4778-3p	hsa-miR-3620-5p	hsa-miR-6829-5p
ASCRP3010918	0.00862692	0.185994	1.53278	up	hsa_circRNA_060580	hsa_circ_0060580	circBase	chr20	-	45008891	45012133	exonic	NM_133171	ELMO2	TATAATCCTGAATCTCCAACCAGGAGATTCAGACCTACGCCATTGCACTGATTAATGCAC	54.6	27	5.6946	5.07844	70	57	61	36	49	25	22.5	31	31	25.5	6.34516	5.66861	5.48538	5.5014	5.47244	5.01489	4.94791	5.0487	5.32188	5.05883	hsa-miR-18a-5p	hsa-miR-106a-5p	hsa-miR-17-5p	hsa-miR-106b-5p	hsa-miR-20a-5p
ASCRP3010921	0.0406912	0.339256	1.57347	up	hsa_circRNA_402457		25242744	chr2	-	207988497	207989128	exonic	NM_003709	KLF7	TATACAAAAAGCTCCCACTTAAAGGCCCACCAGAGGACTCACACAGACATGCCTTGAATT	235.4	106	7.57048	6.91653	188.5	361	273.5	133	221	60	75	142	168	85	7.95438	8.04621	7.29614	7.15041	7.40527	6.48379	6.78832	7.08568	7.60089	6.62398	hsa-miR-4656	hsa-miR-6761-5p	hsa-miR-6770-3p	hsa-miR-2278	hsa-miR-6760-3p
ASCRP3010951	0.0342583	0.318478	1.60128	up	hsa_circRNA_102056	hsa_circ_0043329	circBase	chr17	+	36517593	36523933	exonic	NM_014598	SOCS7	TATCACCCACCACACTAGAATGGAGCACTACAGAGGAAACCCAAGTTGACAAGAACTCAA	231.1	101.4	7.58796	6.90874	234.5	191	334.5	127.5	268	56.5	81	129.5	152	88	8.32019	7.27983	7.54585	7.11095	7.68299	6.44292	6.97726	6.96037	7.44707	6.71606	hsa-miR-765	hsa-miR-185-3p	hsa-miR-485-5p	hsa-miR-1298-3p	hsa-miR-10a-5p
ASCRP3010972	0.0369977	0.326656	2.38221	up	hsa_circRNA_401555		25242744	chr16	-	19519008	19522266	exonic	NM_016641	GDE1	TATCTACAAGGAATGATTTCCCTGATGAAAAGATCCCTACCCTAAGGGAAGCTGTTGCAG	206.9	48.5	7.06473	5.81243	83	166	351	47.5	387	34.5	35	42.5	94.5	36	6.62057	7.12307	7.61151	5.75841	8.2101	5.69298	5.61663	5.45062	6.88974	5.41217	hsa-miR-3128	hsa-miR-222-5p	hsa-miR-1185-2-3p	hsa-miR-1185-1-3p	hsa-miR-5011-3p
ASCRP3010981	0.0338809	0.317699	2.58128	up	hsa_circRNA_080787	hsa_circ_0080787	circBase	chr7	+	75933118	75933614	exonic	NM_001540	HSPB1	TATCTTCTGTTTTTCTCAAATAAAGTTCAAAGCAACCACCTGTCAGCAAGCACGAGGAGC	173	39.4	6.90978	5.54169	48	69	268.5	244	235.5	24	23	48	57	45	5.63755	5.94405	7.27983	8.18776	7.4997	5.07747	4.98027	5.6361	6.2185	5.79611	hsa-miR-4467	hsa-miR-181d-3p	hsa-miR-6865-5p	hsa-miR-4739	hsa-miR-6756-5p
ASCRP3011022	0.0236132	0.277693	1.68122	up	hsa_circRNA_405323		25070500	chr15	+	42927053	42931010	exonic	NM_020759	STARD9	TATGTACAAGGTTTTCCAGGATTTAGGGATGGAAGTACTGTCTGGAGTTGCCAAAGGCTA	69.4	28.7	5.87212	5.12261	50	38	86	94	79	21	25.5	37	27	33	5.78743	5.05305	5.8596	6.66957	5.99092	4.87604	5.07747	5.23516	5.10008	5.32428	hsa-miR-7113-3p	hsa-miR-4732-3p	hsa-miR-670-5p	hsa-miR-4476	hsa-miR-6813-5p
ASCRP3011278	0.00138883	0.102571	1.53474	up	hsa_circRNA_102507	hsa_circ_0050436	circBase	chr19	-	33493152	33493906	exonic	NM_033103	RHPN2	TCATCGACCACCAGGGGGTTTTAAATTACCTGAAAGACACATTTACCCATACTCCAAGTT	53.4	25.3	5.61645	4.99846	50.5	64	68	29	55.5	19	24	29.5	29	25	5.83454	5.84085	5.60581	5.2262	5.57487	4.80212	4.98027	5.07176	5.18713	4.95103	hsa-miR-665	hsa-miR-432-5p	hsa-miR-338-3p	hsa-miR-889-5p	hsa-miR-130b-5p
ASCRP3011306	0.0362424	0.323923	1.5109	up	hsa_circRNA_102758	hsa_circ_0055148	circBase	chr2	+	71575882	71577401	exonic	NM_014497	ZNF638	TCATTTGAAGCTTTGTGTTATTCTTGGAAAATTTCGCACCACTTGTGAATTCCTTGAACC	66.3	30.1	5.82889	5.23348	47	121	67	41	55.5	23.5	30	38	31	28	5.63755	6.72518	5.58792	5.59888	5.59491	5.01489	5.33385	5.31344	5.41499	5.09023	hsa-miR-29b-1-5p	hsa-miR-370-3p	hsa-miR-23b-3p	hsa-miR-9-5p	hsa-miR-376b-3p
ASCRP3011312	0.0260906	0.288083	2.51064	up	hsa_circRNA_103545	hsa_circ_0068501	circBase	chr3	+	188123899	188124101	exonic	NM_005578	LPP	TCCAAAACCTAAGTACAACCCATACAAACAACCTGGAGGTGAGGATTCCAACAATGTCTC	199.7	52.8	7.24542	5.91737	104	62.5	288	263	281	34.5	26	66.5	57	80	6.98943	5.82694	7.35754	8.30545	7.74774	5.64958	5.10568	6.03449	6.19768	6.5994	hsa-miR-23a-5p	hsa-miR-203a-3p	hsa-miR-186-3p	hsa-miR-27a-5p	hsa-miR-329-5p
ASCRP3011359	0.0366526	0.325414	1.87989	up	hsa_circRNA_102535	hsa_circ_0008354	circBase	chr19	+	34981280	34986676	exonic	NM_001080436	WTIP	TCCATGGACAGAGACTACCACGTGGCATGTTACCACTGTGAGGCATTTGCATCAAGTGTG	103.6	35.8	6.3478	5.43715	65	40.5	145	136.5	131	28	27	53	26	45	6.246	5.1752	6.46622	7.19458	6.657	5.31706	5.23005	5.77079	5.07176	5.79611	hsa-miR-221-5p	hsa-miR-431-5p	hsa-miR-602	hsa-miR-662	hsa-miR-661
ASCRP3011372	0.0246998	0.281039	1.52303	up	hsa_circRNA_006536	hsa_circ_0006536	circBase	chr1	+	215768697	215785263	exonic	NM_016121	KCTD3	TCCCATCACCAACAAACTATTTGTAAGACTCTCATCGACTGGAAAAAGGAGTGTTCAGCC	103.1	48.4	6.44093	5.83398	82	129	130	58.5	116	30	33	74	60	45	6.5443	6.77872	6.34042	6.05959	6.48164	5.42845	5.44069	6.21008	6.30588	5.78482	hsa-miR-5694	hsa-miR-8077	hsa-miR-520a-5p	hsa-miR-935	hsa-miR-582-3p
ASCRP3011386	0.00446671	0.145644	1.82639	up	hsa_circRNA_405462		25070500	chr16	-	48587449	48596355	exonic	NM_153029	N4BP1	TCCCTCAGTGGAGAACAAGGCGTGATCCTAATGTCACAGGAATATATTAAAGGAATCTGT	94.4	33.2	6.24809	5.3791	59.5	141	147	50	74.5	24	31	45	34	32	6.04327	6.90105	6.50539	5.86951	5.92121	5.01489	5.46157	5.58592	5.50881	5.32428	hsa-miR-7159-5p	hsa-miR-5009-5p	hsa-miR-3065-5p	hsa-miR-4778-3p	hsa-miR-6809-3p
ASCRP3011420	0.0201241	0.261951	1.58539	up	hsa_circRNA_000486	hsa_circ_0001853	circBase	chr9	+	35657751	35658017	antisense	NR_003051	RMRP	TCCTCAGTGTGTAGCCTAGGATACAGGCCTTCAGCACGAACCACCCGCGCTGAGAATGAG	75.6	32.5	5.95261	5.28777	54	58	137	42	87	21	23.5	35	42	41	5.88179	5.68179	6.40313	5.65817	6.13816	4.80212	5.01191	5.23516	5.75841	5.63126	hsa-miR-519d-5p	hsa-miR-449c-5p	hsa-miR-645	hsa-miR-197-5p	hsa-miR-449b-5p
ASCRP3011466	0.0390056	0.33365	2.23169	up	hsa_circRNA_100770	hsa_circ_0021506	circBase	chr11	+	22225349	22249132	exonic	NM_213599	ANO5	TCGAAGATCAGGCAACCTTCTTTCCATCCTCATCAAGAAACAGAATTGGGAAAAAGTCAA	712.3	183.9	8.77387	7.61574	297	1167.5	1450	176	471	79	149.5	229	366.5	95.5	8.74287	9.39974	9.56542	7.62594	8.5354	6.98089	7.99661	7.74101	8.53112	6.82907	hsa-miR-19b-2-5p	hsa-miR-19b-1-5p	hsa-miR-767-3p	hsa-miR-506-5p	hsa-miR-550a-3p
ASCRP3011475	0.0183316	0.252861	2.72542	up	hsa_circRNA_055257	hsa_circ_0055257	circBase	chr2	+	74120092	74146780	exonic	NM_001615	ACTG2	TCGAGACTACTCTGTTACCAGTCATGAAACATTAAAACCTACAAGCCTTAGCCTCTGGGG	135.7	27	6.51934	5.07286	39	46	228.5	174	191	28	21	27	34	25	5.41386	5.33147	7.04874	7.59854	7.20407	5.31706	4.84291	4.91322	5.37151	4.91959	hsa-miR-637	hsa-miR-4739	hsa-miR-6731-5p	hsa-miR-6515-5p	hsa-miR-4685-5p
ASCRP3011483	0.000328583	0.0638987	1.82828	up	hsa_circRNA_103698	hsa_circ_0070401	circBase	chr4	+	88957371	88977419	exonic	NM_000297	PKD2	TCGATGACTTCAGTACTTTCCAAGAGTGTATTGACCTACGGCATGATGAGCTCCAATGTG	78.7	30	6.06071	5.19023	44	81	106.5	77	85	28	27	37	27	31	5.56677	6.15648	6.11198	6.40228	6.06606	5.29028	5.1672	5.31344	5.04142	5.13881	hsa-miR-141-5p	hsa-miR-204-3p	hsa-miR-494-5p	hsa-miR-495-5p	hsa-miR-382-5p
ASCRP3011489	0.0410362	0.340645	3.60922	up	hsa_circRNA_101036	hsa_circ_0025765	circBase	chr12	-	29812812	29813818	exonic	uc001rja.3	TMTC1	TCGCCTTACATTCTTACGAGGTATCTGAGAGCAAGCAGCAATAGAAATTTCCTGCTTACC	741	179.7	9.35304	7.50135	859	149.5	950	856.5	890	114	65	440	118.5	161	10.889	6.98108	8.92461	10.359	9.61151	7.5099	6.57287	8.66758	7.16807	7.58833	hsa-miR-522-3p	hsa-miR-423-5p	hsa-miR-224-3p	hsa-miR-483-5p	hsa-miR-376a-5p
ASCRP3011530	0.00435528	0.144151	2.87232	up	hsa_circRNA_103147	hsa_circ_0062011	circBase	chr21	+	46604837	46624651	exonic	NM_001112	ADARB1	TCTACACCCTCAACAAGCCTTTGCTCAGTGAACCAGCAGATAGACACCCAAATCGTAAAG	375.9	87.8	8.27084	6.74862	244	151.5	558	424	502	70	66	109	129	65	8.38175	7.00411	8.19991	9.15894	8.60948	6.80196	6.5994	6.74302	7.27083	6.3279	hsa-miR-150-3p	hsa-miR-485-5p	hsa-miR-509-5p	hsa-miR-612	hsa-miR-323a-5p
ASCRP3011536	0.0471867	0.355469	2.12152	up	hsa_circRNA_077582	hsa_circ_0077582	circBase	chr6	-	109687716	109697315	exonic	NM_006016	CD164	TCTACATGTTTATTGAATTAATTTCCACGGCCACTCCAGTGCCAACAGCCAATTCTACAG	554.1	143.8	8.55714	7.47204	382	230	1242	156.5	760	102	130	233	112	142	9.19901	7.49771	9.32635	7.43253	9.33009	7.3496	7.74774	7.74751	7.11234	7.403	hsa-miR-6878-5p	hsa-miR-335-5p	hsa-miR-4496	hsa-miR-3145-3p	hsa-miR-548aq-5p
ASCRP3011556	0.00611804	0.166859	1.92498	up	hsa_circRNA_004693	hsa_circ_0004693	circBase	chr8	-	163120	163710	sense overlapping	NR_003572	RPL23AP53	TCTATAAGCTTTAAGATTTTACATTTCTACGGCACCGAAAGCGAAGGAAGCTCCTGCTCC	168.2	63.9	7.1939	6.24906	120.5	126	213	190	191.5	39	44	72.5	61.5	102.5	7.2352	6.77872	6.98146	7.74438	7.22977	5.84043	5.90445	6.21008	6.34042	6.94991	hsa-miR-1248	hsa-miR-575	hsa-miR-3614-3p	hsa-miR-6739-3p	hsa-miR-8063
ASCRP3011575	0.0196449	0.258523	1.5513	up	hsa_circRNA_406742		25070500	chr6	-	17837108	17856353	exonic	NM_022113	KIF13A	TCTCAGGCAGAGGTCAAGAAGTGGTTTTCAAGTGCCTTGGGGAAGGAATTCTTGAAAAAG	71	32.8	5.96326	5.32977	51	47	88	84	85	29	24	44	26	41	5.84963	5.40934	5.91485	6.54867	6.09378	5.42845	5.07747	5.47028	5.04142	5.63126	hsa-miR-6762-3p	hsa-miR-6864-3p	hsa-miR-5699-3p	hsa-miR-4528	hsa-miR-548o-3p
ASCRP3011696	0.0305378	0.306612	2.91999	up	hsa_circRNA_000361	hsa_circ_0001275	circBase	chr3	-	17059499	17059748	antisense	NM_015184	PLCL2	TCTTCTTCTCCACTCCTGAATGGCTCTGATACCTGTCTTCTTGAGCTAGGGCCCTTGCTC	7216.1	2112.2	12.3708	10.8248	1545	14247	14152	995.5	5141	558	848	4738	3690	727	12.0401	12.9859	13.3352	10.6218	12.8708	10.133	11.0682	11.4863	11.5012	9.93526	hsa-miR-378a-3p	hsa-miR-422a	hsa-miR-361-5p	hsa-miR-370-3p	hsa-miR-506-3p
ASCRP3011756	0.0361739	0.323923	1.86336	up	hsa_circRNA_100993	hsa_circ_0002484	circBase	chr11	-	130130750	130131824	exonic	NM_014155	ZBTB44	TGAACAAGTCCAAGAGGACCTTCTGATTAGTCCACAGTCTTCCTCTATAGGACATTTCTG	501.6	202.6	8.83246	7.93455	498	308.5	649	502.5	550	111	147	286	223	246	9.68871	7.86583	8.41263	9.42584	8.76928	7.46351	7.9627	8.02125	7.94114	8.28416	hsa-miR-619-3p	hsa-miR-373-3p	hsa-miR-520e	hsa-miR-520c-3p	hsa-miR-578
ASCRP3011757	0.0195824	0.258301	1.59134	up	hsa_circRNA_406632		25070500	chr5	-	80911291	80948145	sense overlapping	NM_012446	SSBP2	TGAACACTCAAGTGAAGCAAAAGCCTTCCATGATTACGTACTAAAGAAAACTTAGAAGCT	162.6	68.7	7.09949	6.42925	110	97.5	222	189	194.5	45	68	91.5	66	73	7.08302	6.42624	7.02032	7.73425	7.23361	6.09378	6.67852	6.47571	6.41389	6.48433	hsa-miR-4668-5p	hsa-miR-3916	hsa-miR-3145-3p	hsa-miR-5584-5p	hsa-miR-3609
ASCRP3011759	0.0149315	0.232674	2.0492	up	hsa_circRNA_000094	hsa_circ_0000247	circBase	chr10	+	74474868	74475660	exonic	NR_073062	MCU	TGAACATTCGCAGGTCTTTCACTACCATTCCTACAGTGATTGGCAAGATACCGTTTCTAC	220.4	78.7	7.55253	6.51748	202	116.5	325.5	211	247	59	38	99	87.5	110	8.08001	6.66295	7.50937	7.94202	7.56833	6.51094	5.68085	6.5994	6.782	7.01419	hsa-miR-98-5p	hsa-let-7f-5p	hsa-miR-370-5p	hsa-let-7e-5p	hsa-let-7a-5p
ASCRP3011776	0.000293885	0.0624411	1.55411	up	hsa_circRNA_062525	hsa_circ_0062525	circBase	chr22	+	23610594	23615961	exonic	NM_004327	BCR	TGAAGAAGGGAGAGGCCAGCCAGCTGGGTGTGTACCGGGCCTTCGTGGACAACTACGGAG	70.1	31.8	5.95279	5.31671	61.5	65	88	50	86	33	28	42	27	29	6.098	5.84085	5.88587	5.84546	6.09378	5.62737	5.23005	5.37846	5.16183	5.18581	hsa-miR-612	hsa-miR-6754-5p	hsa-miR-4763-3p	hsa-miR-4732-5p	hsa-miR-148a-5p
ASCRP3011833	0.00374014	0.136427	2.61657	up	hsa_circRNA_062003	hsa_circ_0062003	circBase	chr21	+	46591524	46605006	exonic	NM_001112	ADARB1	TGACAAGATTGCACGACAGAAACAGTCTCCGCCAGTCAAGAAACCCTCAAAAGTATTTTG	291.8	75.3	7.94536	6.55768	194	148	376	397	344	62	54	103.5	86	71	8.00281	6.96654	7.69371	9.02144	8.04229	6.60632	6.2792	6.66957	6.80261	6.43071	hsa-miR-6754-5p	hsa-miR-4739	hsa-miR-7106-5p	hsa-miR-6825-5p	hsa-miR-4642
ASCRP3011836	0.0239763	0.279212	1.94254	up	hsa_circRNA_100650	hsa_circ_0019230	circBase	chr10	+	96018556	96018907	exonic	NM_016341	PLCE1	TGACAATTGATGAAAACACCAGCGATCTTCAGCCTGACCTAGTGCTTGGAGCAGTAGTAG	168.4	55.8	7.06021	6.10227	90	75	230	218	229	43	50	71.5	68.5	46	6.72836	6.04982	7.07288	7.98051	7.4695	6.00372	6.17988	6.13542	6.42372	5.76859	hsa-miR-605-5p	hsa-miR-127-5p	hsa-miR-138-5p	hsa-miR-146a-3p	hsa-miR-153-3p
ASCRP3011847	0.0370447	0.326852	1.82684	up	hsa_circRNA_404623		25070500	chr1	+	183102540	183104291	exonic	NM_002293	LAMC1	TGACATTCTCAACAACCTGAAAGGTATGAACAAGCGAAGAACATCTCACAGGATCTGGAA	127.7	46.6	6.67673	5.80738	75	59	183	160.5	161	31	32	50	46	74	6.44403	5.73512	6.77609	7.46882	6.9596	5.48216	5.44069	5.66672	5.94326	6.50407	hsa-miR-103a-2-5p	hsa-miR-3180-5p	hsa-miR-6787-3p	hsa-miR-6503-5p	hsa-miR-1248
ASCRP3011902	0.000277214	0.0624411	1.84543	up	hsa_circRNA_405366		25070500	chr15	-	62283198	62284001	exonic	NM_017684	VPS13C	TGAGAGTACCCACAACCTAACTTTACCTAAGCAGGTGATTCGGTCTGGGCAAAAATTAAG	109.5	40.8	6.53663	5.65268	83	100	153	75	136.5	30.5	31.5	46	54	42	6.5994	6.46486	6.54275	6.36192	6.71423	5.40254	5.50458	5.52978	6.14565	5.68085	hsa-miR-3974	hsa-miR-34c-5p	hsa-miR-3198	hsa-miR-511-5p	hsa-miR-449a
ASCRP3012091	0.0457551	0.351943	1.92431	up	hsa_circRNA_102518	hsa_circ_0006987	circBase	chr19	+	34921480	34929671	exonic	NM_005499	UBA2	TGCATCGTTTGGGCAAAGTACTTGTTCAAATTGATCTGGATACTATTGATGTAAGCAACC	176.3	57.9	7.12043	6.17609	115	57	245	231	233.5	50	46.5	78	45	70	7.14192	5.71878	7.17025	8.08285	7.48836	6.25169	6.06821	6.2903	5.87853	6.39172	hsa-miR-548a-3p	hsa-miR-597-3p	hsa-miR-141-5p	hsa-miR-425-5p	hsa-miR-649
ASCRP3012179	0.0370784	0.32693	2.07752	up	hsa_circRNA_075445	hsa_circ_0075445	circBase	chr6	-	629834	637861	exonic	NM_018303	EXOC2	TGCTAACCCGCTTGGCATTGAGATTGAAAAATTACTTCTCTAACAGGATCACCAGTTTGC	182.4	52	6.96396	5.9091	70.5	136	315	66.5	324	34	33.5	50.5	98	44	6.33358	6.84819	7.47058	6.2065	7.96096	5.66956	5.48216	5.71878	6.9246	5.75039	hsa-miR-873-3p	hsa-miR-6165	hsa-miR-4326	hsa-miR-758-3p	hsa-miR-4760-3p
ASCRP3012337	0.0107412	0.203486	2.13243	up	hsa_circRNA_083530	hsa_circ_0083530	circBase	chr8	+	21832180	21834032	exonic	NM_015024	XPO7	TGGAGATCAGGCAGACACCACCCATCCTTTAACCAAGCACAGAAAAATAGCCTCTTCTTT	448.5	147.1	8.44456	7.35206	326.5	448	747	179	542	89	94	213.5	254	85	8.93044	8.31227	8.59643	7.64505	8.73859	7.14939	7.19211	7.65164	8.09829	6.66887	hsa-miR-431-3p	hsa-miR-4672	hsa-miR-3671	hsa-miR-4793-3p	hsa-miR-4728-3p
ASCRP3012378	0.035451	0.321521	1.54752	up	hsa_circRNA_002709	hsa_circ_0002709	circBase	chr6	+	57244698	57398317	exonic	NM_000947	PRIM2	TGGATCCAGACAAGATAAGTGATGAAGAGAAGACTCTTCGAGAACAGGAGATTGTTGCCT	47.1	21.6	5.3848	4.75484	52.5	76	52	20	35	20	20	22	23	23	5.81759	6.06821	5.25545	4.76192	5.02083	4.72603	4.84291	4.57483	4.77252	4.85791	hsa-miR-2115-5p	hsa-miR-141-5p	hsa-miR-8065	hsa-miR-3136-5p	hsa-miR-3124-3p
ASCRP3012460	0.0457908	0.351943	2.2161	up	hsa_circRNA_101715	hsa_circ_0009065	circBase	chr16	+	14738130	14738466	exonic	NM_016561	BFAR	TGGGAAGGTTTCCCCAAAGTCAGTATTCTCCTCAGATTAATGATGTTTTGCAGCAGTTTT	529.4	121.5	8.31364	7.16562	317	1149	764.5	102	314.5	85	89.5	151.5	197	84.5	8.86557	9.37003	8.62716	6.78243	7.92302	7.08568	7.14702	7.16774	7.80369	6.62398	hsa-miR-627-3p	hsa-miR-449c-5p	hsa-miR-450a-2-3p	hsa-miR-23a-5p	hsa-miR-20a-3p
ASCRP3012500	0.00819714	0.182378	2.96793	up	hsa_circRNA_059571	hsa_circ_0059571	circBase	chr20	-	20553518	20620544	exonic	NM_020343	RALGAPA2	TGGTACAAACTAGCAAAGTAAAGATATATCCAGAAGAAATCACTCCACTCCTACCAGCCA	866.1	151.9	9.07573	7.50628	474	1865	1158.5	164	669	94	130	166	243.5	126	9.59997	9.94651	9.20669	7.5128	9.1127	7.22865	7.74774	7.2823	8.04293	7.22977	hsa-miR-4436b-5p	hsa-miR-4748	hsa-miR-4464	hsa-miR-511-5p	hsa-miR-103a-2-5p
ASCRP3012503	0.0393472	0.334305	2.27414	up	hsa_circRNA_005279	hsa_circ_0005279	circBase	chr12	+	110764194	110765822	exonic	NM_001681	ATP2A2	TGGTACACTTACAACAAACCAGATGTCAGTCTGCAGGGTGAATCTGTCTCTGTCATCAAG	274.4	71	7.41774	6.23242	76	509.5	457.5	100	229	38	40	78	149	50	6.47625	8.42738	7.95438	6.76773	7.46297	5.71421	5.83286	6.28291	7.44707	5.88505	hsa-miR-640	hsa-miR-4692	hsa-miR-4514	hsa-miR-26b-3p	hsa-miR-6895-5p
ASCRP3012525	0.0162356	0.237777	1.83395	up	hsa_circRNA_403103		25242744	chr4	+	26364067	26388013	exonic	NM_203284	RBPJ	TGGTGAGCGGCCTCCACCTAAACGACTTACTAGTCATTGAAATTATGAGACTATCATTCA	228.2	76.3	7.49956	6.62461	192	291	281	92	285	69	80	69.5	97	66	7.97019	7.79224	7.32687	6.65342	7.7551	6.79049	6.96153	6.15378	6.91108	6.30619	hsa-miR-616-5p	hsa-miR-548ai	hsa-miR-570-5p	hsa-miR-218-1-3p	hsa-miR-2052
ASCRP3012534	0.0494174	0.359258	1.88651	up	hsa_circRNA_004797	hsa_circ_0004797	circBase	chr1	+	224868659	224922408	exonic	NM_152495	CNIH3	TGGTGTAAGCTGGCCTTCTATCTCCTCTCCTTCTTCTACTACCTTTACTGATAATTGCCT	19164.4	11065	14.074	13.1583	5776.5	39678	32128.5	3796	14443	3348	4928	24304	16445	6300	13.9608	14.6415	14.5165	12.9109	14.3403	12.5963	13.2594	13.2813	13.952	12.7023	hsa-miR-298	hsa-miR-6873-5p	hsa-miR-6891-5p	hsa-miR-6868-5p	hsa-miR-3154
ASCRP3012619	0.00342732	0.132399	5.10029	up	hsa_circRNA_400470		25242744	chr1	+	237538016	237580423	exonic	NM_001035	RYR2	TGTCTGTTCATGCACGTTCCCTTTGGAGACTAGAGACGCTAAGAGTTGCTATCTGTGCTG	510.2	58.4	8.54878	6.1982	186.5	139	835.5	719.5	670.5	46	69	58	73.5	45.5	7.92866	6.88507	8.73222	10.0937	9.10425	6.07714	6.67852	5.8596	6.59094	5.78482	hsa-miR-519e-5p	hsa-miR-3913-3p	hsa-miR-520a-5p	hsa-miR-5004-5p	hsa-miR-515-5p
ASCRP3012620	0.0155126	0.234343	3.07227	up	hsa_circRNA_037274	hsa_circ_0037274	circBase	chr16	-	981641	1004666	exonic	NR_033645	LMF1	TGTCTTCCCTTCCCTGATCTTGGAGAACATAGAGCTGCCAGTTACTGAGTCGTGGCATTC	13980.9	4433.4	13.5703	11.951	4414	28488	24434	1960	10608.5	1088	1661	8619	8807	1992	13.6759	14.201	14.1395	11.9555	13.8796	11.1861	12.1112	12.0475	13.0431	11.3671	hsa-miR-6879-5p	hsa-miR-339-5p	hsa-miR-6735-5p	hsa-miR-9500	hsa-miR-455-3p
ASCRP3012660	0.0115341	0.208363	3.05296	up	hsa_circRNA_405665		25070500	chr18	+	18945987	18975522	exonic	NM_001142966	GREB1L	TGTGGACAAGCGATTTCTACCAGATGATCATGGAAAAAATGCACTTTTAGGTGCACAAAA	184.8	40.7	7.18293	5.57273	99	77.5	274.5	229	244	70	49	32	28.5	24	6.89642	6.11059	7.29246	8.06447	7.55074	6.71994	6.14972	5.13197	5.10008	4.76192	hsa-miR-6754-5p	hsa-miR-1265	hsa-miR-4668-3p	hsa-miR-7161-3p	hsa-miR-452-3p
ASCRP3012690	0.0118347	0.209822	1.68625	up	hsa_circRNA_031268	hsa_circ_0031268	circBase	chr14	-	23495059	23502883	exonic	NM_002797	PSMB5	TGTTAACATTACACTACTCACTACTCAATCTCATTCCGCCATGGAGTCATAGTTGCAGCT	75.5	28.8	5.93481	5.18099	59	82	129	26.5	81	23	24	34	32	31	6.05525	6.17523	6.3282	5.07319	6.04218	5.07747	4.98027	5.22234	5.39227	5.23261	hsa-miR-646	hsa-miR-5694	hsa-miR-4691-3p	hsa-miR-3612	hsa-miR-6815-5p
ASCRP3012693	0.000809152	0.0832731	1.774	up	hsa_circRNA_400297		25242744	chr1	+	112233955	112247108	exonic	NM_002884	RAP1A	TGTTAATGAGATCGTCAGTATTTAAACAGATCACATCATGCGTGAGTACAAGCTAGTGGT	55.3	22.1	5.60843	4.78142	37	41	75	59	64.5	21	20.5	24	22	23	5.33147	5.18713	5.71878	6.06964	5.73512	4.84123	4.80557	4.76723	4.77252	4.72057	hsa-miR-345-3p	hsa-miR-141-5p	hsa-miR-4724-5p	hsa-miR-1537-5p	hsa-miR-26b-3p
ASCRP3012795	0.0443383	0.349114	2.9975	up	hsa_circRNA_074535	hsa_circ_0074535	circBase	chr5	-	149823791	149826526	exonic	NM_005617	RPS14	TTAATAAATTGCCTTCATGTAAACTGTTTCAAGGAAACCATCTGCCGTGTGACTGGTGGG	284.1	43.6	7.23274	5.64898	109	684.5	331	27	269	54	25	83	30	26	7.07145	8.75611	7.52799	5.11958	7.68859	6.35106	5.1672	6.36921	5.32188	5.03556	hsa-miR-612	hsa-miR-3689e	hsa-miR-3689a-5p	hsa-miR-3689b-5p	hsa-miR-939-3p
ASCRP3012847	0.00840299	0.185105	1.63389	up	hsa_circRNA_102866	hsa_circ_0057283	circBase	chr2	-	183841620	183888644	exonic	NM_013436	NCKAP1	TTAGATTGGTTTAGGTTACAGGCATGTGGAGACCCCAAGGCAAAACCATCCTATCTTATC	77.7	31.8	6.06052	5.35221	59	47	100	90	92.5	27	27	38	32	35	6.05525	5.37615	6.06606	6.60682	6.19834	5.26173	5.23005	5.35163	5.46593	5.45172	hsa-miR-33a-5p	hsa-miR-503-3p	hsa-miR-148b-3p	hsa-miR-152-3p	hsa-miR-670-3p
ASCRP3012851	0.0150772	0.232674	1.52339	up	hsa_circRNA_104932	hsa_circ_0088865	circBase	chr9	+	131365821	131367756	exonic	NM_003127	SPTAN1	TTAGCGATTTCCGTCTGCTCGTCTGATGGTTCACACCGTGGCCACCTTTAATTCCATCAA	149.5	63.4	6.89801	6.29072	68	203	191.5	113	172	48.5	47	89	74	58.5	6.30862	7.3593	6.84673	6.92737	7.04802	6.23583	6.03119	6.44899	6.57236	6.16521	hsa-miR-149-5p	hsa-miR-9-5p	hsa-miR-29b-1-5p	hsa-miR-642a-5p	hsa-miR-608
ASCRP3012872	0.00451239	0.146276	1.75159	up	hsa_circRNA_404685		25070500	chr1	-	236175220	236212289	exonic	NM_002508	NID1	TTATCAGGGAGACGGCTTCCGTTGCGTGCCCGGAGGTCACCACAAATGGCATCATTGCTA	96.5	37.8	6.37026	5.56159	91	107.5	112	49	123	37	40	37	34	41	6.72836	6.57992	6.1865	5.77255	6.58394	5.75841	5.81161	5.23516	5.37151	5.63126	hsa-miR-3692-5p	hsa-miR-1254	hsa-miR-6776-5p	hsa-miR-6762-5p	hsa-miR-6741-5p
ASCRP3012993	0.0150904	0.232674	2.07539	up	hsa_circRNA_100024	hsa_circ_0009135	circBase	chr1	-	6021853	6029319	exonic	NM_015102	NPHP4	TTCCAGCTCATGGAGAATCCGCCCTTGTATTTTCACACATCCCTAAACCACCCTCATATC	378.8	108.6	8.08542	7.03203	221	309.5	672	119	572.5	71	77	123	173	99	8.23696	7.87855	8.4582	7.02568	8.82771	6.86169	6.85132	6.91128	7.63625	6.89964	hsa-miR-637	hsa-miR-597-3p	hsa-miR-204-3p	hsa-miR-342-5p	hsa-miR-509-5p
ASCRP3013000	0.0173442	0.245401	2.13196	up	hsa_circRNA_001371	hsa_circ_0001371	circBase	chr3	+	183515710	183519316	exonic	NM_018023	YEATS2	TTCCATTAATCACTGCAAAAAGACTGTTAAAGATTCACTCCAGTCAGTCCAGTCCGCAGC	202	51.4	7.08403	5.99184	122	104.5	468.5	61	254	35	48	60	51	63	7.24316	6.52302	7.98318	6.06964	7.60114	5.62737	6.08283	5.92518	6.05959	6.26426	hsa-miR-8089	hsa-miR-486-3p	hsa-miR-370-3p	hsa-miR-6837-3p	hsa-miR-3692-5p
ASCRP3013012	0.0185303	0.25409	2.75842	up	hsa_circRNA_101179	hsa_circ_0028912	circBase	chr12	+	121004627	121009094	exonic	NM_014868	RNF10	TTCCCTTCCTTTGCCCAGACCCAGAAGTCCACATTCCCCTCGAGAATCTACAGCAGTTTC	13735.4	4647.5	13.5629	12.099	3756.5	23444	26274.5	2370	12832	1386	2287.5	8512.5	9135.5	1916	13.444	13.8626	14.1858	12.1634	14.1587	11.5562	12.477	12.0329	13.1264	11.3027	hsa-miR-765	hsa-miR-422a	hsa-miR-874-5p	hsa-miR-186-3p	hsa-miR-328-3p
ASCRP3013049	0.0327814	0.315163	1.51656	up	hsa_circRNA_104177	hsa_circ_0077658	circBase	chr6	-	111714078	111793343	exonic	NM_001286431	REV3L	TTCGGTGGGAACAAGATGAAATACCAAGAATAAAACCCAAGACAAGCCACATAAAAGCAA	94.9	39.4	6.23326	5.63246	59	89	149.5	41	136	42	35	55	35	30	6.05525	6.31467	6.52302	5.56373	6.70964	6.00372	5.57487	5.79351	5.46593	5.32428	hsa-miR-508-3p	hsa-miR-511-5p	hsa-miR-335-3p	hsa-miR-183-5p	hsa-miR-491-3p
ASCRP3013055	0.00269155	0.121327	1.52728	up	hsa_circRNA_013663	hsa_circ_0013663	circBase	chr1	+	116206281	116206889	exonic	NM_138959	VANGL1	TTCTACAGCCTGGGACACCTGAGGATGACAACTGGGGAGAGACCACCACGGCCATCACAG	87.7	38.9	6.25633	5.64537	84	82	111	51.5	110	33	38	44	45	34.5	6.5994	6.15648	6.16689	5.91485	6.44403	5.62737	5.79048	5.52978	5.84629	5.43291	hsa-miR-766-3p	hsa-miR-6858-5p	hsa-miR-4710	hsa-miR-1184	hsa-miR-6826-5p
ASCRP3013186	0.00391809	0.137207	1.99779	up	hsa_circRNA_103818	hsa_circ_0072279	circBase	chr5	-	37352838	37358253	exonic	NM_004298	NUP155	TTGCAAACAGAGGAGACCTTGCCTATTTTGATGGACTTAGTGAGACTATTCTTGCTGTGG	149.7	46.9	6.9358	5.93739	111	154	202.5	73.5	207.5	50	57	37	51.5	39	7.0632	7.0127	6.91726	6.35165	7.33419	6.25169	6.36892	5.37846	6.07322	5.61467	hsa-miR-665	hsa-miR-874-5p	hsa-miR-188-3p	hsa-miR-29b-2-5p	hsa-miR-1271-3p
ASCRP3013211	0.0497409	0.36056	1.73077	up	hsa_circRNA_104117	hsa_circ_0004346	circBase	chr6	+	44371545	44376369	exonic	NM_001253	CDC5L	TTGCTCTTAGAACACCACGAACACCAGCTTCCCAGGACAGAATTCTGCAGACGTCTTGCT	240.3	92.1	7.56468	6.77327	219	313.5	321	88.5	259.5	62	75	106.5	154	63	8.21876	7.88762	7.49904	6.58043	7.63758	6.56983	6.85132	6.68391	7.49704	6.26426	hsa-miR-138-5p	hsa-miR-544a	hsa-miR-607	hsa-miR-10b-3p	hsa-miR-328-5p
ASCRP3013242	0.0181327	0.25038	2.22232	up	hsa_circRNA_011772	hsa_circ_0011772	circBase	chr1	+	39715685	39793025	exonic	NM_012090	MACF1	TTGGCTCACCAGACAGAACAAAAGGTCCGCAAGCACATCAATGATCTTTATGAAGATCTG	153.4	43.5	6.89243	5.74036	90	55	213	199	210	32	35	55	46	49.5	6.76552	5.56067	6.96153	7.82262	7.35181	5.48216	5.57487	5.83791	5.87853	5.92834	hsa-miR-4793-5p	hsa-miR-29a-5p	hsa-miR-212-5p	hsa-miR-3192-5p	hsa-miR-612
ASCRP3013310	0.0117403	0.208993	1.87606	up	hsa_circRNA_003408	hsa_circ_0003408	circBase	chr13	-	23927923	23945304	exonic	NM_014363	SACS	TTTAAAGGAAGCTGCCCAAACCCGAGTTATCTGACTGGATCAAGATTGGAGATCTGACTT	150.9	49.7	6.84875	5.94104	69	119.5	249	85	232	43	44	46	76	39.5	6.3225	6.70088	7.17025	6.56578	7.48434	5.96575	5.97419	5.55965	6.59094	5.61467	hsa-miR-544a	hsa-miR-3926	hsa-miR-497-5p	hsa-miR-141-5p	hsa-miR-646
ASCRP3013416	0.00232062	0.115048	1.56775	up	hsa_circRNA_062539	hsa_circ_0062539	circBase	chr22	+	23629345	23632600	exonic	NM_004327	BCR	TTTCTGAATGTCATCGTCCACTCAGCCACTGGATTTAAGCAGAGTTCAAAGGGCGAACAA	222.8	93.4	7.50888	6.86019	132	155	357	194	276	72	74	132	99	90	7.37169	7.02568	7.62594	7.79592	7.72519	6.81334	6.80648	6.99377	6.93917	6.74817	hsa-miR-873-5p	hsa-miR-4778-3p	hsa-miR-105-3p	hsa-miR-3192-5p	hsa-miR-6847-5p
ASCRP3013464	0.0383049	0.330662	2.95326	up	hsa_circRNA_042049	hsa_circ_0042049	circBase	chr17	-	8473037	8480656	exonic	NM_005964	MYH10	TTTGGAAATGCGAAGACTGTGAAAAATGATAACTCATCTCGTTTTGGGTGAGTCAGGTGC	146.3	26.3	6.49128	4.92897	29	38.5	245	217	202	19.5	21	40	22.5	28.5	4.92435	5.13881	7.14838	7.96163	7.28323	4.60478	4.73869	5.39684	4.73869	5.16586	hsa-miR-22-3p	hsa-miR-2355-5p	hsa-miR-3611	hsa-miR-6840-3p	hsa-miR-580-5p
ASCRP3013498	0.0175355	0.246527	1.54402	up	hsa_circRNA_008989	hsa_circ_0008989	circBase	chr11	+	71671795	71693961	exonic	NM_018320	RNF121	TTTGTTACCTTCCGAGCCACCCGAAAACCTCTAGTACAGACAACCCCAAGGGTCGAGCAC	236.7	101.1	7.55717	6.93048	170	249	354	114	296.5	79	74	142	134.5	76	7.79029	7.59643	7.62436	6.93937	7.83541	6.94328	6.78832	7.08568	7.3168	6.5183	hsa-miR-4793-3p	hsa-miR-922	hsa-miR-3130-3p	hsa-miR-6783-5p	hsa-miR-3919
ASCRP3013520	0.0382409	0.330625	1.61954	up	hsa_circRNA_104549	hsa_circ_0083229	circBase	chr7	+	158672374	158711560	exonic	NM_018051	WDR60	TTTTAGTGACAGCTCATCTCAGCTGAACACCAGTCTACCATTCCTTCAAACTGCAGTACG	105.8	44.4	6.42875	5.73317	66	173.5	142	59	88.5	28	30	58	62	44	6.25799	7.1779	6.45695	6.09308	6.15782	5.20289	5.44069	5.88098	6.3727	5.76859	hsa-miR-627-3p	hsa-miR-145-5p	hsa-miR-204-5p	hsa-miR-29a-5p	hsa-miR-9-5p
ASCRP3013555	0.0179467	0.25038	4.18671	up	hsa_circRNA_101911	hsa_circ_0040994	circBase	chr16	-	89807211	89815175	exonic	NM_000135	FANCA	TTTTCTTCTTCTCCTTGATGGGCCTGCTGTCGTCACATCTGACCTCAAATGATCCTCCTC	9170	1534.5	12.5412	10.4754	1659	20883	17445.5	852.5	5010	505	706	2338.5	3580.5	542.5	12.2323	13.6483	13.6483	10.3474	12.8301	9.98622	10.7452	10.6868	11.4528	9.50621	hsa-miR-34c-5p	hsa-miR-34a-5p	hsa-miR-449a	hsa-miR-449b-5p	hsa-miR-486-3p

## Sheet: upregulation
A_vs_B 1.5 fold down regulated CircRNAs
	P-value and FDR		Fold change and Regulation		Annotations											Group--Raw Intensity		Group--Normalized Intensity		Raw Intensity										Normalized Intensity										miRNA Binding Sites
probeID	P-value	FDR	FC (abs)	Regulation	circRNA	Alias	source	chrom	strand	txStart	txEnd	circRNA_type	best_transcript	GeneSymbol	Sequence	group-A(raw)	group-B(raw)	group-A(normalized)	group-B(normalized)	[A2, A](raw)	[A3, A](raw)	[A4, A](raw)	[A9, A](raw)	[A525614, A](raw)	[B4, B](raw)	[B500921, B](raw)	[B493418, B](raw)	[B519441, B](raw)	[BD, B](raw)	[A2, A](normalized)	[A3, A](normalized)	[A4, A](normalized)	[A9, A](normalized)	[A525614, A](normalized)	[B4, B](normalized)	[B500921, B](normalized)	[B493418, B](normalized)	[B519441, B](normalized)	[BD, B](normalized)	MRE1	MRE2	MRE3	MRE4	MRE5
ASCRP3001539	0.00131852	0.101768	22.9159	down	hsa_circRNA_404833		25070500	chr11	-	3726429	3733958	exonic	NM_016320	NUP98	ACTCGTTCACTAGGTCTCCCATTTTTCTAAGTATGGCCTTCAGGATTCTGATGAAGAGGA	179.9	8216.4	7.18248	11.7008	82	190	160.5	338	129	948.5	1941	30888	481	6823.5	6.62836	7.27394	6.60682	8.75344	6.64984	10.889	12.3572	13.6156	8.83867	12.8034	hsa-miR-149-5p	hsa-miR-6893-5p	hsa-miR-6780a-5p	hsa-miR-1827	hsa-miR-657
ASCRP3006897	0.00228465	0.114845	20.4918	down	hsa_circRNA_050649	hsa_circ_0050649	circBase	chr19	-	36245469	36247930	exonic	ENST00000004982	HSPB6	CTTACTCTCCCAATAAATGTGCTAGAGCTCTGCACTGCAACGCGGAGGAGCAGGATGGAG	123.6	4949.5	6.46329	10.8203	44	64	120	306	84	371	660.5	18325.5	404	4986.5	5.56677	5.82694	6.26489	8.57679	6.08105	9.45577	10.6442	12.9453	8.63541	12.4207	hsa-miR-1182	hsa-miR-6756-5p	hsa-miR-608	hsa-miR-6803-5p	hsa-miR-6883-5p
ASCRP3006898	0.00321765	0.129851	19.6236	down	hsa_circRNA_050648	hsa_circ_0050648	circBase	chr19	-	36245469	36246795	exonic	ENST00000004982	HSPB6	CTTACTCTCCCAATAAATGTGCTAGAGCTCTGCGTGCCGACGGACCCCGGCCACTTTTCG	380.9	11610	7.99564	12.2902	133	140	304	1106.5	221	1209.5	2694	38592	1202	14352.5	7.41643	6.89359	7.42429	10.8289	7.41503	11.3555	12.5874	13.933	9.91259	13.6623	hsa-miR-1182	hsa-miR-608	hsa-miR-6803-5p	hsa-miR-6756-5p	hsa-miR-6883-5p
ASCRP3009837	0.00742453	0.178542	13.0653	down	hsa_circRNA_104172	hsa_circ_0077607	circBase	chr6	+	110036280	110064975	exonic	NM_014845	FIG4	GGTTTGGCTCTCCCATCATCATCTTGAATTTAGTGAAGAGATACTTTCTAGTTGGGAGCA	1221.3	24647.7	9.7422	13.4499	261	991	1183	2957.5	714	5956	8407	84146	2161.5	22568	8.48092	9.18015	9.23665	12.5738	9.23944	13.2594	13.9608	15.2264	10.7228	14.0799	hsa-miR-499a-3p	hsa-miR-380-3p	hsa-miR-548b-5p	hsa-miR-545-5p	hsa-miR-875-5p
ASCRP3006335	0.00723921	0.177253	12.8724	down	hsa_circRNA_404655		25070500	chr1	+	219467402	219468493	sense overlapping	TCONS_00001278	XLOC_000566	CTCTCCCACTTACAGATTGCAGGCTACCATTGAAATGGAAAATTTGCTGGAGAAAGTTGA	1053.5	17688.2	9.4198	13.106	222	394	1162	2869	620.5	2473.5	5963	52394.5	2715	24895	8.24333	8.16423	9.20896	12.4986	8.98394	12.2405	13.5271	14.4616	11.0059	14.2949	hsa-miR-3664-3p	hsa-miR-520a-5p	hsa-miR-6825-5p	hsa-miR-4723-5p	hsa-miR-7114-5p
ASCRP3007021	0.00132717	0.101768	11.8997	down	hsa_circRNA_404458		25070500	chr1	-	25644553	25645709	intronic	ENST00000473314	C1orf63	CTTCGGTCTCCCAAACTGCTGCAATTACAGTGAAGAATAAGAAAAGACCTCCTGGTACTT	332.5	6677.2	8.0822	11.6551	149.5	372	421	466	254	1001	1408	24311	839	5827	7.57439	8.07814	7.84882	9.31696	7.5927	10.9809	11.8904	13.2904	9.4712	12.6425	hsa-miR-30b-3p	hsa-miR-3929	hsa-miR-1273h-5p	hsa-miR-3192-5p	hsa-miR-6086
ASCRP3011344	0.00152616	0.102571	11.8931	down	hsa_circRNA_406826		25070500	chr6	+	110048311	110064975	exonic	NM_014845	FIG4	TCCAGAGGTTTGGCTCTCCCATCATCATCTTGAATTTAGTGAAGGTTTTGTCAGGTTCTT	609.2	10992	8.88239	12.4544	222	713	612	1118	381	1914.5	3059	38466.5	1950	9570	8.23872	8.80348	8.32972	10.8525	8.18751	11.9486	12.7259	13.9138	10.5742	13.1098	hsa-miR-203a-3p	hsa-miR-499a-3p	hsa-miR-4704-3p	hsa-miR-380-3p	hsa-miR-499b-3p
ASCRP3006337	0.0142049	0.228196	11.2503	down	hsa_circRNA_048764	hsa_circ_0048764	circBase	chr19	+	5690345	5691678	exonic	NM_015414	RPL36	CTCTCCCTGAAATAAAGAACAGCTTGACAGAAGTTTCCCGCACTGCCGGTATCCGCCGCC	1432	21054.5	9.76981	13.2617	203	653.5	1661.5	3889	753	3161	6478.5	65924	2395	27314	8.08852	8.69685	9.7867	12.9611	9.3159	12.5472	13.5989	14.9438	10.826	14.3926	hsa-miR-4739	hsa-miR-4677-5p	hsa-miR-24-3p	hsa-miR-6760-5p	hsa-miR-5008-5p
ASCRP3006336	0.00567334	0.163674	10.4735	down	hsa_circRNA_104940	hsa_circ_0089153	circBase	chr9	+	134011326	134022971	exonic	NM_005085	NUP214	CTCTCCCCAGGGATTTAGTGCTGGCAGCATCTGCGGCTTCAACAGAAGTTAGTATCCTTG	1200.5	15078	9.69202	13.0807	224	760.5	1404	2849	765	2212	7201.5	39948.5	3665	22363	8.24824	8.88289	9.50389	12.477	9.34806	12.1027	13.7366	13.9995	11.4926	14.072	hsa-miR-608	hsa-miR-185-3p	hsa-miR-653-3p	hsa-miR-377-5p	hsa-miR-298
ASCRP3011582	0.011312	0.206675	10.3363	down	hsa_circRNA_406083		25070500	chr20	-	13532533	13581264	intronic	ENST00000539805	TASP1	TCTCCCCTTACAAAATTGCCATGGCCTCTCATTGTTGGAATACTTATCATGTTTATAGTT	183.9	3808.6	7.19723	10.5669	84	173	285	252.5	125	152	854	10411.5	364	7261.5	6.64912	7.17425	7.33716	8.22625	6.5994	8.01252	11.0914	12.3572	8.51491	12.8584	hsa-miR-6739-5p	hsa-miR-3916	hsa-miR-4668-5p	hsa-miR-6878-5p	hsa-miR-4739
ASCRP3002777	0.00172874	0.102571	9.75551	down	hsa_circRNA_037798	hsa_circ_0037798	circBase	chr16	-	8946801	8949183	sense overlapping	NM_014316	CARHSP1	ATCAGCCATCTTTCTCCCAATAAATTTTTGTTTTGTGCAAGGTGTGGAAGGGGAGTATGT	888.8	11056.9	9.42824	12.7145	270.5	1214.5	1098	1316	545	3047	4566	35102.5	2340.5	10228.5	8.55752	9.43865	9.12006	11.2779	8.74701	12.4986	13.1901	13.8159	10.8083	13.2594	hsa-miR-4459	hsa-miR-4741	hsa-miR-6797-5p	hsa-miR-532-3p	hsa-miR-7974
ASCRP3009214	0.002393	0.115048	9.29782	down	hsa_circRNA_404864		25070500	chr11	+	22696395	22777499	exonic	NM_177553	GAS2	GCTCTCCCAAGGAAGATACCGAGTGGGAGAAAAGATCCTCTTCATTAGGGTATTACAAGT	83.1	904.7	6.06992	9.28681	56	53.5	77.5	178.5	50	224.5	205.5	2819	185	1089.5	5.94287	5.57083	5.75128	7.63951	5.44511	8.64187	8.58583	10.9223	7.72564	10.5584	hsa-miR-4742-3p	hsa-miR-4753-3p	hsa-miR-4516	hsa-miR-7847-3p	hsa-miR-4708-3p
ASCRP3006216	0.00593073	0.166333	8.95169	down	hsa_circRNA_400071	hsa_circ_0092283	circBase	chr22	-	36681395	36681695	intronic	ENST00000216181	MYH9	CTCCCCAAGGTCAGGACTTCTCCCACTCTGGGCTCTGGCTGGAGCCACCACGGCAGAGCT	2132.8	19715	10.4808	13.643	345	1862	2494.5	4882	1080.5	6306.5	10963.5	53407.5	4585.5	23312	9.02417	9.94422	10.3107	13.2044	9.9207	13.3556	14.1858	14.524	11.9486	14.201	hsa-miR-328-5p	hsa-miR-661	hsa-miR-550a-5p	hsa-miR-550a-3-5p	hsa-miR-525-5p
ASCRP3008171	0.00364553	0.13577	8.7797	down	hsa_circRNA_406748		25070500	chr6	-	29643162	29643836	exonic	NM_001109809	ZFP57	GAGAGTTTGTCCATCTCCCAAACACAGAAGGCCTTTCAGAAGCCAGTCACCTTTGAGGAT	341.3	3354.1	7.97699	11.1112	112.5	232	377.5	757.5	227	837	980.5	11222	714	3017	7.09362	7.5099	7.68696	10.1489	7.44556	10.719	11.2506	12.477	9.29124	11.8179	hsa-miR-5683	hsa-miR-588	hsa-miR-4538	hsa-miR-6740-5p	hsa-miR-7110-3p
ASCRP3008491	0.00648802	0.170592	7.56768	down	hsa_circRNA_404837		25070500	chr11	-	3777940	3778768	intronic	ENST00000324932	NUP98	GATATATATGATGTCTCCCCAAAAAACAAAAACAAGCCGAGTGTGGTGTGAACCACCACG	147.7	1245.3	6.81726	9.73711	49.5	107	223	212	147	639	250	3881	137.5	1319	5.73512	6.55942	7.03854	7.94202	6.8112	10.3381	8.91627	11.2733	7.3496	10.8083	hsa-miR-1277-5p	hsa-miR-1273h-5p	hsa-miR-190a-3p	hsa-miR-665	hsa-miR-6780a-5p
ASCRP3012225	0.0187769	0.254735	7.44893	down	hsa_circRNA_101833	hsa_circ_0039908	circBase	chr16	+	68059317	68072052	exonic	NM_017803	DUS2	TGCTGGCCCTGGATTATGGAGCGGACATTGTTTACTGTGAGATATCAAACAAAGAATTAC	493.5	3961.1	8.40429	11.3013	149	126.5	912	481	799	939	2455	10639	272	5500.5	7.58069	6.78374	8.86872	9.36121	9.4271	10.8782	12.4986	12.4067	8.19729	12.5258	hsa-miR-590-5p	hsa-miR-21-5p	hsa-miR-654-3p	hsa-miR-640	hsa-miR-572
ASCRP3007479	0.00415967	0.142326	7.27356	down	hsa_circRNA_103047	hsa_circ_0060144	circBase	chr20	+	34389412	34459751	exonic	NM_016436	PHF20	GAACCGACTTCTCCCCTTGTGGAATTACAAGAGATTTCGACTGTGGAAGGAGAATAAAGG	465.5	3626.3	8.51469	11.3773	186	280.5	569	902	390	932	1280	10448	905.5	4566	7.93584	7.73391	8.23105	10.4521	8.22053	10.8681	11.7271	12.3713	9.57216	12.3481	hsa-miR-450a-1-3p	hsa-miR-374a-3p	hsa-miR-7-5p	hsa-miR-362-5p	hsa-miR-103a-2-5p
ASCRP3005404	0.0144062	0.229607	7.121	down	hsa_circRNA_048766	hsa_circ_0048766	circBase	chr19	+	5691329	5691678	exonic	NM_015414	RPL36	CCTCTCCCTGAAATAAAGAACAGCTTGACAGAACGTCTGACCAAACACACCAAGTTCGTG	4183.3	26392.6	11.3149	14.147	421	2048	4842	10895.5	2710	8839	15899	64697	6646	35882	9.39553	10.0728	11.3797	13.9995	11.7271	13.933	14.6103	14.8723	12.4986	14.8208	hsa-miR-4677-5p	hsa-miR-6770-3p	hsa-miR-149-3p	hsa-miR-4739	hsa-miR-4270
ASCRP3012147	0.0115815	0.208419	7.10789	down	hsa_circRNA_101748	hsa_circ_0003645	circBase	chr16	+	19656207	19663412	exonic	NM_020314	C16orf62	TGCCTCTCCCAAGTGCACTCACTCTTGAGGATGAGAAAAGAATGCTGTCATATTTGATTA	1487.5	16369.6	10.2035	13.0329	415	1377	1782	2971.5	892	3131	5081	50493	2455.5	20687.5	9.35101	9.56332	9.89865	12.5874	9.61716	12.5394	13.3152	14.4079	10.8782	14.0239	hsa-miR-1301-3p	hsa-miR-422a	hsa-miR-378a-3p	hsa-miR-602	hsa-miR-378d
ASCRP3006532	0.0126626	0.216348	6.78676	down	hsa_circRNA_000121	hsa_circ_0000121	circBase	chr1	-	120285606	120286575	antisense	NM_006623	PHGDH	CTGAGTCCGGAATAGGAGCAGGGGCAGGTCTCCCCATCTGACACCAGTGAAGTCTGGTAG	936.5	10669.8	9.71262	12.4753	505	761	941	1743	732.5	2704	3517.5	33741.5	1254	12132	9.71676	8.87932	8.90348	11.7723	9.29124	12.3164	12.8993	13.79	9.95604	13.4149	hsa-miR-6775-3p	hsa-miR-146b-3p	hsa-miR-3614-3p	hsa-miR-3139	hsa-miR-3064-5p
ASCRP3005383	0.000317707	0.0638987	6.75332	down	hsa_circRNA_406192		25070500	chr22	-	36681397	36681703	intronic	ENST00000216181	MYH9	CCTCCCCAAGGTGGGTGCCAGGACTTCTCCCACTCTGGGCTCTGGCTGGAGCCACCACGG	887.7	6085	9.36441	12.12	323	1673	1031.5	872	539	1806	1884	18855	2653	5227	8.91239	9.76824	9.0433	10.3773	8.72087	11.8848	12.3164	12.9732	10.9604	12.4652	hsa-miR-328-5p	hsa-miR-6815-5p	hsa-miR-6804-5p	hsa-miR-6081	hsa-miR-6837-5p
ASCRP3012754	0.00143514	0.102571	6.75031	down	hsa_circRNA_051036	hsa_circ_0051036	circBase	chr19	-	40325092	40331427	exonic	NM_001436	FBL	TGTTTTTCTATTAAAAGACTCATCCGTCTCCCAGATTCAGTCCCCGTGGGGGTGGCTTTG	527.6	3806.8	8.70989	11.4648	200	741	571	727	399	1303	1030	12274	1219	3208	8.08852	8.84637	8.23521	10.1182	8.26115	11.5132	11.3456	12.6034	9.92733	11.9346	hsa-miR-5193	hsa-miR-6792-3p	hsa-miR-6829-3p	hsa-miR-877-3p	hsa-miR-6881-3p
ASCRP3006340	0.00325545	0.129851	6.67474	down	hsa_circRNA_404714		25070500	chr10	-	5998341	6002530	exonic	NM_002189	IL15RA	CTCTCCTGGCATGCTACCTCAAGTCAAGAGCCCGCAGCTTCATCTCCCAGCTCAAACAAC	1593	14710.9	10.4906	13.2293	673.5	1438	1848	2899.5	1106	4645	5424.5	44096	4230	15159	10.4318	9.60702	9.93526	12.513	9.96588	13.0122	13.4149	14.1395	11.79	13.79	hsa-miR-3689b-3p	hsa-miR-3689c	hsa-miR-30b-3p	hsa-miR-3192-5p	hsa-miR-1233-5p
ASCRP3012332	0.000525821	0.0721525	6.59575	down	hsa_circRNA_018998	hsa_circ_0018998	circBase	chr10	+	86198267	86237420	exonic	NM_018999	CCSER2	TGGAGACGAATTCCTAGGCTCTCCCTATAGAGAATCTCCTTTGGGTCATTTTGAAAGCTA	320.4	2427.9	8.03739	10.7589	187	484	348.5	370	212.5	805	604.5	8082	869	1779	7.94387	8.3772	7.60485	8.88366	7.37734	10.659	10.4318	11.9555	9.5199	11.2284	hsa-miR-4682	hsa-miR-519a-3p	hsa-miR-338-3p	hsa-miR-519b-3p	hsa-miR-4728-3p
ASCRP3004520	0.000748048	0.0821169	6.49478	down	hsa_circRNA_023525	hsa_circ_0023525	circBase	chr11	-	73685715	73687787	exonic	NM_003355	UCP2	CATAAAGCAAGCTCAACCTTGGGGACCTCTCCCAATGTTGCTCGTAATGCCATTGTCAAC	165.2	954.8	7.08957	9.78885	85.5	195	165	259	121.5	358	308.5	2459	472	1176.5	6.67711	7.30544	6.63515	8.27658	6.55354	9.39067	9.29355	10.7524	8.81126	10.6964	hsa-miR-6891-5p	hsa-miR-4739	hsa-miR-1249-5p	hsa-miR-6797-5p	hsa-miR-3173-3p
ASCRP3007893	0.00329992	0.129851	6.47932	down	hsa_circRNA_405439		25070500	chr16	+	12155384	12162989	exonic	NM_032167	SNX29	GACCAGAGGACCACGTTCTCCCAGATCCTGGACTTCGGTACAGGCCACTGGAAGGGAACA	337	1860.4	8.06469	10.7605	151	209.5	359	712.5	253	825.5	713.5	4760	696	2307	7.61862	7.40186	7.63879	10.063	7.60114	10.691	10.7796	11.4926	9.25321	11.5862	hsa-miR-4686	hsa-miR-6748-3p	hsa-miR-30c-1-3p	hsa-miR-3660	hsa-miR-6852-3p
ASCRP3004844	0.00244205	0.116134	6.4697	down	hsa_circRNA_405040		25070500	chr12	+	94562928	94580249	exonic	NM_005761	PLXNC1	CATTCGCTACAAAGAAAGAAGGGGATCAACCTGAAAGAGTCCAACCAATCGCATCATCTA	131.1	580.5	6.81767	9.51137	251	100	114	92.5	98	620.5	375	547	240.5	1119.5	8.42933	6.4811	6.19834	6.69114	6.28846	10.2994	9.62607	8.99105	8.03617	10.6042	hsa-miR-6507-5p	hsa-miR-5571-5p	hsa-miR-3927-3p	hsa-miR-3190-5p	hsa-miR-4529-5p
ASCRP3006567	0.0336879	0.317014	6.33692	down	hsa_circRNA_103809	hsa_circ_0072088	circBase	chr5	-	32379220	32388780	exonic	NM_016107	ZFR	CTGATTTTCCAAGCTGGCCCTTACGTCGTCCTGACTCATCTGATGACCGTTATGTAATGA	487.5	3375.2	8.47657	11.1403	151	160	777	755.5	594	1049	2095.5	8059	184	5488.5	7.612	7.06032	8.65141	10.155	8.90408	11.1014	12.4325	11.9346	7.72018	12.513	hsa-miR-511-5p	hsa-miR-130b-5p	hsa-miR-642a-5p	hsa-miR-532-3p	hsa-miR-329-5p
ASCRP3000462	5.84232e-05	0.0463203	6.19179	down	hsa_circRNA_100258	hsa_circ_0008433	circBase	chr1	+	66378927	66384518	exonic	NM_002600	PDE4B	AACGCTTCCAAGCATTGCTATTACAACTGTAAGCCAGGAGTGGTATTAAAAAGTGTCAGC	30.1	152.2	4.89954	7.5299	34	33	34.5	23	26	208	136	237	96	84	5.18052	4.89394	4.86948	4.82775	4.72603	8.49825	7.82654	7.76021	6.91108	6.65342	hsa-miR-34c-5p	hsa-miR-34b-5p	hsa-miR-34a-5p	hsa-miR-449b-5p	hsa-miR-449a
ASCRP3006440	0.00511726	0.156767	6.1464	down	hsa_circRNA_100533	hsa_circ_0006608	circBase	chr10	+	3160973	3162236	exonic	NM_002627	PFKP	CTGAACACTATCACCGACCGTTCTCCCGGGGAAGTACTTGGAAGAGATCGCCACACAGAT	409	1968.1	8.31798	10.9377	191.5	193	418.5	911	331	1026.5	883	4805	771	2355	7.97899	7.30133	7.83814	10.4791	7.99227	11.0564	11.1329	11.5012	9.37764	11.6204	hsa-miR-324-3p	hsa-miR-346	hsa-miR-210-3p	hsa-miR-591	hsa-miR-665
ASCRP3013254	0.00297685	0.12609	6.05726	down	hsa_circRNA_031968	hsa_circ_0031968	circBase	chr14	-	53331118	53331571	exonic	NM_006832	FERMT2	TTGGTGTCTCCCCGCTATCTAAAAAAGTATAAGAACAAGCAGGATGTGAAGTTACCCCAG	827.1	6119.1	9.29459	11.8933	228	1168	1132.5	921	686	1363	1595.5	20328	1449	5860	8.26491	9.39553	9.15616	10.4917	9.16465	11.5307	12.0753	13.0431	10.155	12.6622	hsa-miR-335-3p	hsa-miR-544a	hsa-miR-4686	hsa-miR-4433a-3p	hsa-miR-651-3p
ASCRP3006806	0.00716806	0.176495	5.88266	down	hsa_circRNA_104566	hsa_circ_0004458	circBase	chr8	-	18656804	18662408	exonic	NM_015310	PSD3	CTGTGCAATAATGCTTCTTAATACCGATCTACATGGCCACCAATGCTGGGGTGAAAACAA	148.7	772.1	7.00429	9.56076	131	148.5	205	115	144	237	856	1629	121.5	1017	7.38829	6.97229	6.90607	6.95263	6.80218	8.73527	11.0778	10.3921	7.19425	10.4044	hsa-miR-450b-5p	hsa-miR-205-3p	hsa-miR-95-5p	hsa-miR-329-5p	hsa-miR-19b-2-5p
ASCRP3012386	0.00230077	0.114845	5.87667	down	hsa_circRNA_102061	hsa_circ_0043438	circBase	chr17	-	37583953	37584043	exonic	NM_004774	MED1	TGGATGACAAGACTGCATCTCCCATCATTTTGCATGAGAATAATGGTCATTTAATGAACC	377	2211.2	8.26171	10.8167	156	359	435	627	308	618.5	835	6603	836.5	2163	7.65713	8.04019	7.88263	9.84251	7.88609	10.2911	11.0526	11.8088	9.46631	11.4647	hsa-miR-30c-2-3p	hsa-miR-1468-3p	hsa-miR-30c-1-3p	hsa-miR-30b-3p	hsa-miR-298
ASCRP3002520	0.00232549	0.115048	5.87106	down	hsa_circRNA_101408	hsa_circ_0032704	circBase	chr14	+	76173360	76187046	exonic	NM_015072	TTLL5	AGTTGTTTTGCCAAACCAGATCTCCCTGGAAGAGAACATTTTGGTCTCCCGTTACATTAA	168.5	1241.6	7.16446	9.71808	92	186	175.5	243	146	319	309	4363	339	878	6.81547	7.25832	6.7313	8.19705	6.82016	9.1913	9.29653	11.4187	8.43587	10.248	hsa-miR-136-5p	hsa-miR-500a-5p	hsa-miR-578	hsa-miR-34b-5p	hsa-miR-449c-5p
ASCRP3010223	0.0409745	0.340541	5.45055	down	hsa_circRNA_007738	hsa_circ_0007738	circBase	chr9	-	91723962	91727541	sense overlapping	NM_016848	SHC3	GTGGAGTGGAAGATGGACATTGAGGAAGAAGGGCAGTACTTGGGGTGCATTGAAGTTCTG	86.4	346.7	6.0185	8.46491	40.5	35	84	173	99.5	584	485.5	333	29	302	5.39113	4.94947	5.84294	7.59854	6.31044	10.1998	10.0283	8.23736	5.22041	8.63867	hsa-miR-3192-5p	hsa-miR-1277-5p	hsa-miR-1289	hsa-miR-4691-5p	hsa-miR-484
ASCRP3009474	0.00152874	0.102571	5.43325	down	hsa_circRNA_000680	hsa_circ_0000680	circBase	chr16	+	19746674	19775434	exonic	NM_153208	IQCK	GGAGGAGCGGCTAAAGCAACAGTTCTCCCAAAGAATATTTGGAAACTTTCATCTTTCCTG	74.3	370.3	5.99024	8.43205	49	58	90.5	113	61	156	159	995.5	113	428	5.67521	5.66861	5.93778	6.95263	5.71695	8.05347	8.09934	9.72184	7.11996	9.16566	hsa-miR-5002-5p	hsa-miR-6081	hsa-miR-4773	hsa-miR-6801-3p	hsa-miR-4531
ASCRP3000832	0.000602745	0.0729882	5.41065	down	hsa_circRNA_404514		25070500	chr1	+	53222129	53250725	exonic	NM_024646	ZYG11B	AATCACCAGCAGGAGGAGGCGTCTCCCTATTCCTTACTTGATATCTGCTTGAATTTCTTG	137.7	585.5	6.88689	9.32269	90.5	123	142	210	123	351.5	308	1356	240	672	6.72836	6.72518	6.46622	7.93073	6.58394	9.35204	9.28451	10.1023	8.02458	9.84998	hsa-miR-654-3p	hsa-miR-4711-5p	hsa-miR-3157-5p	hsa-miR-424-5p	hsa-miR-135a-5p
ASCRP3009846	0.0104585	0.202644	5.31862	down	hsa_circRNA_104565	hsa_circ_0002111	circBase	chr8	-	18622958	18662408	exonic	NM_015310	PSD3	GTAAATGAGGGTGTTGATTTCTCCAAGGATCTGCTGAAACAATGCTGGGGTGAAAACAAC	59.3	330.7	5.7778	8.18886	53	72	65	48	58.5	72	371	768.5	52	390	5.84963	6.01045	5.55659	5.79525	5.67709	6.83751	9.60881	9.38313	6.08602	9.02882	hsa-miR-450b-5p	hsa-miR-205-3p	hsa-miR-103a-2-5p	hsa-miR-95-5p	hsa-miR-329-5p
ASCRP3005914	0.00968208	0.195317	5.29581	down	hsa_circRNA_001655	hsa_circ_0001655	circBase	chr6	-	156468903	156489628	intergenic			CTACTCTCCCTGGGGCTGGATAAAGAAACTGAGGCTCAATGAACTTGTAACGCTTTAGTG	365.8	2851.3	8.08224	10.4871	127.5	581.5	526	328	266	353	630.5	10865	453	1955	7.32821	8.57629	8.12342	8.70827	7.67501	9.36457	10.5213	12.4384	8.76559	11.3456	hsa-miR-6813-5p	hsa-miR-5001-5p	hsa-miR-762	hsa-miR-4498	hsa-miR-185-3p
ASCRP3009815	0.0078376	0.181214	5.28196	down	hsa_circRNA_104640	hsa_circ_0001806	circBase	chr8	+	68018139	68028357	exonic	NM_024790	CSPP1	GGTGTCTCCCAGTGCTCCAGACAATGAAACATCCAAATCTGCTAATCAAGATACCTGTAG	1039.7	7981.2	9.77599	12.1771	351	1142	1530	1283	892.5	1407.5	2655	25726.5	1579.5	8537.5	9.0541	9.35696	9.63251	11.2219	9.61452	11.5948	12.5616	13.444	10.2632	13.0217	hsa-miR-193a-5p	hsa-miR-520g-3p	hsa-miR-520h	hsa-miR-508-5p	hsa-miR-519d-5p
ASCRP3005797	0.00644636	0.170564	5.23609	down	hsa_circRNA_001846	hsa_circ_0000520	circBase	chr14	-	20811436	20811559	sense overlapping	NR_002312	RPPH1	CTAACAGGGCTCTCCCTGAGCTTCGGGGAGGGAAGCTCATCAGTGGGGCCACGAGCTGAG	558.8	2881	8.95636	11.3448	486.5	234	613.5	841	619	1522	879	6261	1080	4663	9.64614	7.5099	8.34029	10.3124	8.97312	11.6875	11.1262	11.7374	9.80187	12.3713	hsa-miR-328-3p	hsa-miR-1296-5p	hsa-miR-146b-3p	hsa-miR-330-5p	hsa-miR-608
ASCRP3006333	0.0230298	0.276811	5.19616	down	hsa_circRNA_101744	hsa_circ_0005699	circBase	chr16	+	19627435	19663412	exonic	NM_020314	C16orf62	CTCTCCCAAGGTGGGAATGGAAGTGGCCCCACATCTCAAAGAAACCCTAAATAAGAACTT	290.7	2712.5	7.96707	10.3445	228	162	375	395	293.5	256.5	498	8274.5	356.5	4177	8.26146	7.07965	7.68696	8.99887	7.80842	8.84904	10.0789	12.0048	8.48971	12.3001	hsa-miR-512-5p	hsa-miR-553	hsa-miR-489-3p	hsa-miR-105-5p	hsa-miR-627-3p
ASCRP3002001	0.0256648	0.28651	5.16425	down	hsa_circRNA_101287	hsa_circ_0008274	circBase	chr13	-	96485180	96489456	exonic	NM_020121	UGGT2	AGCAAGATACAAGATCTCCCCAATAATATGATTTACCAAGTCGCCATTAAGTCTCTTCCT	76.6	974.4	6.1155	8.48406	73	87	87	70	66	87	95	3962	112	616	6.39458	6.27424	5.87362	6.28291	5.75218	7.11841	7.2272	11.291	7.09907	9.68466	hsa-miR-499a-3p	hsa-miR-526b-5p	hsa-miR-363-3p	hsa-miR-208a-5p	hsa-miR-578
ASCRP3006203	0.00844861	0.185489	5.14055	down	hsa_circRNA_059665	hsa_circ_0059665	circBase	chr20	-	25288601	25300954	exonic	NM_015600	ABHD12	CTCCATTCACTAATATCCGCGAAGAAGCTAAGAGCCATCCATTTTCAGTGGCACACCGTC	112.5	529.3	6.48235	8.84427	70	57.5	171.5	88.5	175	132.5	305.5	1197	98	913.5	6.35635	5.68179	6.69695	6.60682	7.06984	7.80563	9.2793	9.9207	6.9246	10.2911	hsa-miR-6764-3p	hsa-miR-6824-3p	hsa-miR-1238-5p	hsa-miR-3606-5p	hsa-miR-216b-5p
ASCRP3012190	0.000478882	0.0693222	5.11428	down	hsa_circRNA_001481	hsa_circ_0001481	circBase	chr5	-	49694940	49707217	sense overlapping	NM_198449	EMB	TGCTCAGCAGGAGCTTCATCAACGATATATGTCAGATCTAAAGAACATTCTAGTATGCCA	37.9	154.9	5.21241	7.56694	49	36	38	30.5	36	97	198	156	66.5	257	5.71421	4.98179	4.98027	5.24153	5.14426	7.27238	8.51418	7.22399	6.42372	8.40045	hsa-miR-1252-5p	hsa-miR-4644	hsa-miR-548m	hsa-miR-6758-5p	hsa-miR-6797-5p
ASCRP3007965	0.00756902	0.180176	5.07391	down	hsa_circRNA_006349	hsa_circ_0006349	circBase	chr1	+	32557275	32566163	exonic	NM_018056	TMEM39B	GACGTCTCCCACTTCCGCTTCCATGTTTGGGATGTACATTCCGTTCCTGCAGCTGAATTG	3670.9	24586.6	11.5159	13.859	707	6149	4453	5039	2006.5	5912	9136	71291	6206	30388	10.5453	11.4528	11.2046	13.2437	11.1329	13.2301	14.0239	15.0846	12.3943	14.5619	hsa-miR-214-3p	hsa-miR-3619-5p	hsa-miR-761	hsa-miR-4449	hsa-miR-5589-5p
ASCRP3007960	0.000682027	0.0772012	5.01787	down	hsa_circRNA_042265	hsa_circ_0042265	circBase	chr17	-	17787947	17797124	exonic	NM_001082968	TOM1L2	GACGCTCTGTCTCCCATACACACACCACAGCGGGTGCTGGAGACATGTGTGAAGAACTGT	728.8	2781.7	9.1273	11.4544	260	1133	886.5	837.5	527	1440	1296	6895.5	1651	2626	8.46923	9.35016	8.82219	10.3064	8.68854	11.631	11.7636	11.8419	10.3247	11.7106	hsa-miR-30b-3p	hsa-miR-1233-5p	hsa-miR-3689b-3p	hsa-miR-3689c	hsa-miR-6788-5p
ASCRP3006493	0.00242131	0.115985	4.84391	down	hsa_circRNA_407229		25070500	chr9	+	114541671	114541925	antisense	NM_173521	C9orf84	CTGACCTCTCCTAGTTATAAATGCACAGCTCTACCAATCTAACTCATAAGATGATCTCTA	122.7	571.5	6.61025	8.88642	59.5	186	162	105	101	154	159.5	1667	284	593	6.04327	7.25454	6.62081	6.81675	6.31588	8.03488	8.12687	10.4111	8.23641	9.62284	hsa-miR-635	hsa-miR-6774-5p	hsa-miR-3147	hsa-miR-2467-3p	hsa-miR-30c-2-3p
ASCRP3010896	0.0181052	0.25038	4.60747	down	hsa_circRNA_080968	hsa_circ_0080968	circBase	chr7	+	87765294	87797542	exonic	NM_004194	ADAM22	TAGTGCTGGCCCTCATATTAGGAATAACTGCGTGGGGTTATAAGTGAATGTAAATGCGAG	165.3	844.4	7.08348	9.28746	88	109.5	238.5	182.5	208	231	321	2223	94	1353	6.72836	6.57992	7.10397	7.67442	7.33076	8.69685	9.37446	10.6261	6.89642	10.8435	hsa-miR-3692-3p	hsa-miR-3680-3p	hsa-miR-4778-3p	hsa-miR-3591-3p	hsa-miR-224-3p
ASCRP3007608	0.00332802	0.130089	4.56236	down	hsa_circRNA_404768		25070500	chr10	+	70411602	70432802	exonic	NM_030625	TET1	GAAGCCCAAGCCCCAGAAGATTTAGAATTGATCCAAGCTCTCCCTTACATATCGAGTTAT	803	4668.9	9.39411	11.5839	340	952	944	1073.5	705.5	1060	1044	15649	1743.5	3848	8.99213	9.11383	8.90899	10.7392	9.21642	11.1329	11.3615	12.77	10.4521	12.2029	hsa-miR-4446-5p	hsa-miR-26a-2-3p	hsa-miR-1248	hsa-miR-103a-2-5p	hsa-miR-6815-3p
ASCRP3006687	0.000106669	0.0473597	4.54922	down	hsa_circRNA_038737	hsa_circ_0038737	circBase	chr16	-	27473614	27474913	exonic	NM_001520	GTF3C1	CTGGAGTTGCTCCAGGGTTCACAGAGAGTTTCGGAGCTGCCAACATCTCCCAGGCAGCAC	224.8	721.4	7.56278	9.7484	134	294	265	249	182	526	379	1531	518	653	7.41643	7.80466	7.26051	8.2092	7.12307	10.0522	9.66409	10.3198	8.90659	9.79928	hsa-miR-4525	hsa-miR-3192-5p	hsa-miR-4639-3p	hsa-miR-4476	hsa-miR-4270
ASCRP3009330	0.000279658	0.0624411	4.51128	down	hsa_circRNA_051348	hsa_circ_0051348	circBase	chr19	+	44085363	44085855	exonic	NM_001193621	PINLYP	GGAAAGGAAAACCACTGCGTCTCCTTATCTGGACACGTGCAGGCTGAGGGCAAGGAGTTG	146.4	474.3	6.91834	9.09188	78.5	204	156.5	167	126	318	305	1092	249.5	407	6.50407	7.35358	6.58068	7.53111	6.62228	9.17613	9.27228	9.81565	8.08622	9.10913	hsa-miR-3189-3p	hsa-miR-770-5p	hsa-miR-663a	hsa-miR-1910-5p	hsa-miR-140-5p
ASCRP3002100	0.00509138	0.156338	4.50736	down	hsa_circRNA_005054	hsa_circ_0005054	circBase	chr15	-	33149215	33194241	exonic	NM_001103184	FMN1	AGCCTTTCAAGGACAAACTAGAGGAGTTCTTCCAAAAAGATTTTTACATGAGTTAGCCCA	49.8	180.7	5.52546	7.69774	85	42	48	30	44	219.5	170.5	97	117.5	299	6.64912	5.22748	5.20745	5.2262	5.31706	8.60572	8.25219	6.5764	6.42372	8.63069	hsa-miR-612	hsa-miR-6515-3p	hsa-miR-4753-5p	hsa-miR-362-5p	hsa-miR-450a-2-3p
ASCRP3012670	0.000837024	0.0838923	4.47227	down	hsa_circRNA_104871	hsa_circ_0088036	circBase	chr9	-	114840817	114842445	exonic	NM_022486	SUSD1	TGTGGTCATCTCCCTGACAACCCAGATAACAGTAAAACAGACCATCAGTAACATTTCAGG	178.8	573.9	7.11307	9.27408	71	276	212	183	152	248.5	294	1229	315	783	6.35635	7.71515	6.97535	7.66177	6.85672	8.79539	9.21771	9.95966	8.35064	10.047	hsa-miR-611	hsa-miR-612	hsa-miR-873-3p	hsa-miR-372-5p	hsa-miR-140-3p
ASCRP3011057	0.00178457	0.104018	4.46576	down	hsa_circRNA_018722	hsa_circ_0018722	circBase	chr10	-	73585593	73594262	exonic	NM_002778	PSAP	TATTCTGAAATTGCTATCCAGATGATGATGCACATGCTCTAGCCGGCCCGGTCCTTGGAC	108.3	304	6.40554	8.56445	46	65.5	161	138	131	433	146	344	185	412	5.60433	5.90445	6.61125	7.22752	6.68016	9.70724	7.95341	8.30324	7.73673	9.12162	hsa-miR-448	hsa-miR-4704-3p	hsa-miR-4685-5p	hsa-miR-3688-5p	hsa-miR-5706
ASCRP3011543	0.0129782	0.21733	4.41016	down	hsa_circRNA_004658	hsa_circ_0004658	circBase	chr18	+	2890558	2892484	exonic	NM_032048	EMILIN2	TCTACTGATTTGCAAGATCTGGTCAAATTTCAGCCATCAGCAAATAATGAACCCAGCCAA	102.7	304.1	6.35763	8.49846	237.5	49	85	71	71	535	114	305	247	319.5	8.3327	5.4429	5.8596	6.27361	5.87935	10.0771	7.52564	8.09978	8.06447	8.7253	hsa-miR-6762-3p	hsa-miR-5586-5p	hsa-miR-1200	hsa-miR-637	hsa-miR-18a-3p
ASCRP3002179	0.00371042	0.13577	4.40875	down	hsa_circRNA_008068	hsa_circ_0008068	circBase	chr13	-	30801548	30857928	exonic	NM_032116	KATNAL1	AGCTTTGCGAAGAAGGTTAGAAAAAAGGATATATATACCTCTCCCAACAGGTCTCTGAAA	253.6	1195.3	7.76168	9.90204	149	238.5	276	397.5	207	351.5	303	3613	613	1096	7.59182	7.54688	7.31378	9.02514	7.33076	9.35931	9.26585	11.2219	9.09293	10.5703	hsa-miR-4686	hsa-miR-4778-3p	hsa-miR-1236-3p	hsa-miR-145-3p	hsa-miR-6875-3p
ASCRP3012349	0.000369018	0.0638987	4.38653	down	hsa_circRNA_000812	hsa_circ_0000812	circBase	chr17	+	78313420	78313637	sense overlapping	NM_001256071	RNF213	TGGAGCGTTGTCTCCCGAGAGGCCGCCAGGTACCGCATGAGGAGAGTCATGGAAGAGCTC	55.5	197.6	5.61795	7.75103	40	52	64	72	49.5	144	115	460	87	182	5.30859	5.5014	5.50352	6.31467	5.46157	7.92421	7.53967	8.73679	6.77609	7.7784	hsa-miR-1207-5p	hsa-miR-7114-3p	hsa-miR-6775-5p	hsa-miR-6876-5p	hsa-miR-6727-5p
ASCRP3009440	0.0314453	0.3089	4.338	down	hsa_circRNA_007624	hsa_circ_0007624	circBase	chr1	-	94047857	94057950	exonic	NM_003567	BCAR3	GGACTGCAGGTTCTCCAAGGAGAGGCACATCATGGACAGGACCCCCGAGAAACTGAAGAA	271	1057	7.81729	9.93431	196	113	280	505	261	615.5	430.5	1819	154	2266	8.03195	6.6436	7.32252	9.44284	7.64553	10.2673	9.87651	10.4775	7.50778	11.5425	hsa-miR-612	hsa-miR-4673	hsa-miR-762	hsa-miR-6860	hsa-miR-4645-5p
ASCRP3008566	0.000245909	0.0621478	4.272	down	hsa_circRNA_104740	hsa_circ_0086444	circBase	chr9	-	19070216	19076702	exonic	NM_017645	HAUS6	GATCTAGCCAACAGTCTGTAGATCTTTTACCACCAATGTCTCCCCTTTCGTTTGATCCTG	1057.7	3887.4	9.71737	11.8123	535.5	1975	1359	742	677	1951	1696	10492	2294	3004	9.84442	10.0335	9.44515	10.133	9.13082	11.9555	12.1448	12.3818	10.7706	11.8088	hsa-miR-186-5p	hsa-miR-96-3p	hsa-miR-367-5p	hsa-miR-487a-5p	hsa-miR-516b-5p
ASCRP3006725	0.0419638	0.343302	4.25572	down	hsa_circRNA_057362	hsa_circ_0057362	circBase	chr2	+	189851784	189858808	exonic	NM_000090	COL3A1	CTGGGATTAATGGTAGTCCTGGTGGTAAAGGCGAAATGAACTATTCTCCCCAGTATGATT	240.7	1191.5	7.53282	9.62222	107	108	392	296.5	300	490	94	855	693	3825.5	6.98943	6.57135	7.75153	8.5126	7.8392	9.94934	7.20814	9.52728	9.24951	12.1769	hsa-miR-665	hsa-miR-4726-5p	hsa-miR-328-5p	hsa-miR-6798-5p	hsa-miR-4733-3p
ASCRP3013305	0.00015719	0.053094	4.20474	down	hsa_circRNA_074306	hsa_circ_0074306	circBase	chr5	-	140894587	140951607	exonic	NM_005219	DIAPH1	TTGTTTCCAACTGTTAATAAAGCATTGAAACAGTACTTGTGGCTGAGGACCTCTCCCAGG	75.8	237.8	6.03133	8.10334	46	77	86	107.5	62.5	150	121	468.5	184.5	265	5.60433	6.10081	5.8596	6.84777	5.74412	7.97708	7.61642	8.77148	7.71378	8.43795	hsa-miR-4763-3p	hsa-miR-3157-5p	hsa-miR-1249-5p	hsa-miR-198	hsa-miR-6797-5p
ASCRP3007006	0.00390128	0.137207	4.17941	down	hsa_circRNA_101555	hsa_circ_0001955	circBase	chr15	-	64495280	64508912	exonic	NM_022048	CSNK1G1	CTTCGAAATCAGGTGAAGGTCTCCCACAGGTGTATTACTTTGGACCATGTGGGAAATATA	65	267.6	5.79021	7.85351	37.5	53	80	83	71.5	94.5	100	777	93.5	273	5.33147	5.47136	5.76991	6.50883	5.86951	7.21722	7.3109	9.39403	6.85879	8.48663	hsa-miR-644a	hsa-miR-485-5p	hsa-miR-889-5p	hsa-miR-329-5p	hsa-miR-148a-5p
ASCRP3005602	0.00141101	0.102571	4.10772	down	hsa_circRNA_005044	hsa_circ_0005044	circBase	chr11	+	36415395	36424928	intronic	ENST00000389693	PRR5L	CGAGCTCTATGCCCTGAACGAAAACATCAGAAGAGGCAATTCGGACATAAAGAGAAACAT	42.3	145.8	5.29612	7.33445	35	46	50	36	44.5	127	83	194.5	47.5	277	5.18052	5.33147	5.23005	5.40708	5.33147	7.7085	6.98734	7.51897	5.94326	8.51418	hsa-miR-665	hsa-miR-1285-3p	hsa-miR-6511a-5p	hsa-miR-4739	hsa-miR-6848-5p
ASCRP3012489	0.000281226	0.0624411	4.06552	down	hsa_circRNA_405311		25070500	chr15	+	38656908	38666209	intergenic			TGGGGACATGCTGAGCAACCTTAGTTACCTTTGTCTCCCAAGAAATTGTCTGATTTAGAA	270.3	755.5	7.73132	9.75476	128	456.5	304	262	201	461	398	1711	553	654.5	7.31981	8.32912	7.42905	8.29017	7.28847	9.81148	9.74256	10.4294	8.98394	9.80644	hsa-miR-627-3p	hsa-miR-5189-3p	hsa-miR-6739-3p	hsa-miR-4753-3p	hsa-miR-4662a-5p
ASCRP3001732	0.00569062	0.163674	4.06237	down	hsa_circRNA_000479	hsa_circ_0000479	circBase	chr13	-	43528083	43544806	exonic	NM_033255	EPSTI1	AGAAGAGAAGCATTTAGAGAGCATCAGCAATACACAAGTGCATACACCTTGATAGCACCA	54.6	173.4	5.57027	7.5926	110	29.5	48	41.5	44	150	86.5	309.5	66	255	7.03488	4.7059	5.18184	5.64093	5.28782	7.97708	7.06715	8.12953	6.41389	8.37532	hsa-miR-942-5p	hsa-miR-4753-3p	hsa-miR-6873-3p	hsa-miR-6739-3p	hsa-miR-6809-3p
ASCRP3002519	0.0122207	0.212838	4.06094	down	hsa_circRNA_004045	hsa_circ_0004045	circBase	chr18	-	43668074	43675097	exonic	NM_004046	ATP5A1	AGTTGGTGAAGAGACTTACAGATGCAGGTCTCCAGAAATGCTTTGGGTTCATCTTTCATT	115.5	415.1	6.58648	8.6083	86.5	71.5	107.5	200	112	220	182	975	87.5	611	6.71743	5.95339	6.04873	7.79224	6.42064	8.5832	8.32627	9.68685	6.782	9.66317	hsa-miR-6515-3p	hsa-miR-6736-3p	hsa-miR-622	hsa-miR-4778-3p	hsa-miR-196b-3p
ASCRP3006874	0.0304179	0.306342	4.0609	down	hsa_circRNA_103470	hsa_circ_0067301	circBase	chr3	-	129280642	129280746	exonic	NM_015103	PLXND1	CTTAACACGCTGGCCCATTACAAGAGTGGTTCGCCTCCAGCACACAGAGCTACATCCTTC	273.8	1101.4	7.76494	9.78674	144	109	406	386	324	306	485	2295.5	170	2250.5	7.52838	6.59791	7.80111	8.94485	7.95244	9.10852	10.0335	10.654	7.61298	11.5247	hsa-miR-431-5p	hsa-miR-181a-2-3p	hsa-miR-129-5p	hsa-miR-141-5p	hsa-miR-199b-5p
ASCRP3012217	0.00106123	0.0928055	3.92322	down	hsa_circRNA_100543	hsa_circ_0000211	circBase	chr10	-	7318853	7327916	exonic	NM_001018039	SFMBT2	TGCTGCCAAATTTCCTCTTCCAATGGAAGTGTTTAAGCAATCAAAGAGAAGTACACAGAC	84.2	229.9	6.21193	8.18397	82.5	92.5	113	59	74	134	301	244	121	349.5	6.62057	6.3587	6.15782	6.02456	5.89801	7.80563	9.23804	7.81013	7.21009	8.85595	hsa-miR-582-3p	hsa-miR-107	hsa-miR-103a-3p	hsa-miR-188-3p	hsa-miR-539-5p
ASCRP3002906	0.0106613	0.203387	3.9003	down	hsa_circRNA_103714	hsa_circ_0070610	circBase	chr4	-	108565957	108622441	exonic	NM_005443	PAPSS1	ATCTTCCCATCTCCCATGATGTATGCTGGACCAACTGAGGGAATGCAGAGAGCAACCAAT	2610.4	12245.6	11.1306	13.0942	726	3155	3217	4469	1485	3120	4619	33260	5687	14542	10.5774	10.6414	10.7625	13.1724	10.4996	12.5258	13.2301	13.7578	12.2815	13.6759	hsa-miR-642a-5p	hsa-miR-499a-3p	hsa-miR-513a-3p	hsa-miR-338-3p	hsa-miR-608
ASCRP3007224	7.00705e-05	0.0463203	3.89493	down	hsa_circRNA_058741	hsa_circ_0058741	circBase	chr2	+	234054804	234091145	exonic	NM_005541	INPP5D	CTTTGCCACATTTGAGGCAGGAGTCACTTCCCAGTTTGTCTCCAAGAACGCAGGTTCCTG	152.3	386.9	6.92743	8.88903	97	236	197	98.5	133	314.5	261	772	274	313	6.86169	7.53928	6.86169	6.72972	6.6448	9.16365	9.01843	9.38564	8.18751	8.68993	hsa-miR-1205	hsa-miR-6754-5p	hsa-miR-4474-3p	hsa-miR-223-3p	hsa-miR-4728-5p
ASCRP3006613	0.00196317	0.106863	3.86129	down	hsa_circRNA_048574	hsa_circ_0048574	circBase	chr19	-	3983107	3983289	exonic	NM_001961	EEF2	CTGCGTGTCAGTGCCATCTCCCTCTTCTACGAGCTCTCGGAGAATGACTTGAACTTCATC	1881.1	8514.8	10.6789	12.628	594	2534	2705.5	2088	1484	2611	3071	25153	4270	7469	10.1045	10.3107	10.4732	12.0143	10.4917	12.2884	12.7433	13.3702	11.8269	12.9109	hsa-miR-4725-3p	hsa-miR-6858-5p	hsa-miR-5698	hsa-miR-4723-5p	hsa-miR-7843-5p
ASCRP3010762	0.0269521	0.291974	3.84106	down	hsa_circRNA_000735	hsa_circ_0000735	circBase	chr17	-	3802927	3808661	exonic	NM_002558	P2RX1	TACGAAGAGAAAAATCTCTCCCCAGGCTTCAACTTCAGGTGGGTGTTTCTCTATGAGAAG	395.3	2300.7	8.22154	10.163	137.5	626	481	408	324	207	378	8034	709.5	2175	7.44624	8.65188	7.99915	9.06168	7.94875	8.48783	9.63732	11.9283	9.28332	11.4784	hsa-miR-5787	hsa-miR-3189-3p	hsa-miR-762	hsa-miR-6791-5p	hsa-miR-3157-5p
ASCRP3011729	0.000261584	0.0624411	3.83553	down	hsa_circRNA_407279		25070500	chrX	+	37892786	37893261	exonic	NM_138780	SYTL5	TGAAAAAAGTGGAGGACAAGAGAATAAGTGTTTTCTGCATTCTCTCCCAGCGGATCTGAT	169	433.3	7.01152	8.95094	74	310	192	143	126	272.5	211	902	402	379	6.41867	7.87303	6.85132	7.29231	6.62228	8.93928	8.6316	9.59009	8.63251	8.96125	hsa-miR-3921	hsa-miR-646	hsa-miR-4773	hsa-miR-4277	hsa-miR-892c-5p
ASCRP3005477	0.000292417	0.0624411	3.82861	down	hsa_circRNA_400629		25242744	chr10	-	101645443	101646389	exonic	NM_015221	DNMBP	CCTGGGCCTGAAGGAGAGGACAGAGCGGCTTGTCATCTCCCCCTTAAATCAGTTACTGAG	259.2	690.8	7.7045	9.64133	136	432	279	250	199	407.5	373	1527	505.5	641	7.42905	8.26459	7.32252	8.23009	7.27627	9.62284	9.63342	10.3124	8.8896	9.74841	hsa-miR-5008-3p	hsa-miR-6775-3p	hsa-miR-4418	hsa-miR-1291	hsa-miR-4660
ASCRP3006721	0.00940592	0.193298	3.81424	down	hsa_circRNA_102928	hsa_circ_0058495	circBase	chr2	+	227729319	227779067	exonic	NM_032276	RHBDD1	CTGGGACCGAGGTTCAGCCGTCTGTATATCTCCCCAGATACCTGAAACTGACCACCTGAG	448.8	1505.8	8.61345	10.5448	300	252.5	549	660.5	482	809	814	4138	539.5	1228.5	8.76205	7.61384	8.17525	9.95393	8.56217	10.6695	11.0059	11.3456	8.95079	10.7524	hsa-miR-103a-2-5p	hsa-miR-525-5p	hsa-miR-182-5p	hsa-miR-520a-5p	hsa-miR-22-5p
ASCRP3012240	0.00128898	0.101675	3.78476	down	hsa_circRNA_403873		25242744	chr7	+	98628217	98630662	exonic	NR_110102	LOC101927550	TGCTTACCAGCAAACCCGCAGGTCTCCTCCACGGCTGTCAGCAGCTTCTCGTAGAGCTTC	396.6	1305.2	8.32142	10.2416	261	661	439	315	307	497	488	3563.5	654.5	1323	8.49198	8.71115	7.90066	8.62229	7.881	9.95785	10.0522	11.2046	9.17742	10.8159	hsa-miR-511-5p	hsa-miR-6774-5p	hsa-miR-224-5p	hsa-miR-1343-3p	hsa-miR-665
ASCRP3000139	5.42522e-05	0.0463203	3.78184	down	hsa_circRNA_000968	hsa_circ_0000968	circBase	chr19	+	58774155	58774397	intronic	ENST00000595981	ZNF544	AAACCCTATGAATGTGACCATTGCGAGAAAGCCTTTAGCCAACGGTCTCCCCTCATCATG	322.9	837.7	8.01013	9.92921	181	530	368	287.5	248	535	405	1715.5	875	658	7.88762	8.47343	7.66224	8.4547	7.57263	10.0937	9.77195	10.4376	9.53047	9.81231	hsa-miR-3909	hsa-miR-6852-3p	hsa-miR-2355-3p	hsa-miR-3925-3p	hsa-miR-23a-3p
ASCRP3010746	0.000602319	0.0729882	3.77324	down	hsa_circRNA_101113	hsa_circ_0002886	circBase	chr12	+	83250788	83251359	exonic	NM_152588	TMTC2	TACCTACCATTTACAAACCGTGCTATCAAGACTAATCAGGACCTTCTCCCAGAAACTCCA	331.3	915.6	8.18008	10.0959	248	282.5	430	372.5	323.5	498	635	1837	587.5	1020.5	8.41545	7.75399	7.87405	8.90232	7.95458	9.96756	10.5395	10.4917	9.05569	10.425	hsa-miR-378a-5p	hsa-miR-765	hsa-miR-483-3p	hsa-miR-432-5p	hsa-miR-152-5p
ASCRP3009380	0.00595442	0.166333	3.77023	down	hsa_circRNA_400294		25242744	chr1	-	103540173	103548528	exonic	NM_001854	COL11A1	GGAATCACGGTTTTTGGAACAAGGATTTTGGATGAAGAAGTTTTTGAGCTGCTCCAGTTG	40.7	147.4	5.27642	7.19107	51	56.5	40	24	32	70	78	169	51	369	5.84963	5.63126	4.9924	4.9924	4.91641	6.74077	6.87138	7.32342	6.08602	8.93378	hsa-miR-4668-3p	hsa-miR-4659a-3p	hsa-miR-4659b-3p	hsa-miR-2113	hsa-miR-548aq-3p
ASCRP3009123	0.00159391	0.102571	3.75098	down	hsa_circRNA_105018	hsa_circ_0004957	circBase	chrX	-	100275475	100276304	exonic	NM_024917	TRMT2B	GCCTTCAATGTACCATGACCCGTTGCAGCCATCAGCAGTCTCCCTATCAGCTTCTGTTTG	693.8	2265	9.21224	11.1195	397	815	885	814	558	1119.5	917.5	5701.5	1291	2295.5	9.25742	8.95079	8.80724	10.2811	8.76465	11.217	11.1671	11.639	9.99657	11.5779	hsa-miR-518c-5p	hsa-miR-508-5p	hsa-miR-498	hsa-miR-23b-5p	hsa-miR-22-5p
ASCRP3009841	0.00110468	0.0928055	3.65828	down	hsa_circRNA_001059	hsa_circ_0000554	circBase	chr14	+	74551677	74551959	sense overlapping	NM_001024674	LIN52	GTAAAAGGACAGGGGGATGGCGTCTCCCACAGACGGTAAGAGCCGGCTTAGAGATCTTTG	175.7	448.8	7.27406	9.14523	132.5	184.5	173	214.5	174	381	379	858.5	224	401.5	7.37821	7.25123	6.70065	7.96163	7.07858	9.49918	9.66888	9.53245	7.94534	9.08028	hsa-miR-423-5p	hsa-miR-150-3p	hsa-miR-612	hsa-miR-567	hsa-miR-558
ASCRP3006227	0.0180928	0.25038	3.65453	down	hsa_circRNA_033628	hsa_circ_0033628	circBase	chr14	+	105953535	105955124	exonic	NM_001311	CRIP1	CTCCCTTGTTGCCCCTAATGCTCTCAGTAAACCTGAACACTTGGAATCTCGCGCCTGCAG	1091.7	3343.8	9.31642	11.1861	209	2529.5	1601	489	630	402	1270	10068	1669	3310	8.16875	10.2994	9.72184	9.38844	9.00365	9.59997	11.6955	12.3087	10.3319	11.9945	hsa-miR-4763-3p	hsa-miR-612	hsa-miR-3615	hsa-miR-6511b-5p	hsa-miR-635
ASCRP3000069	0.0110523	0.20593	3.64899	down	hsa_circRNA_000829	hsa_circ_0000829	circBase	chr18	-	12506475	12535600	exonic	NM_020148	SPIRE1	AAAAGATACACCTTGCGAAAAGTGATGTTGTGTGCTGCTCATCTCCCTACTGAATCAGAT	872.5	2186.2	9.40643	11.2739	241	886	1372	987	876.5	3393	1163	3626	1260	1489	8.35886	9.02514	9.45895	10.6003	9.58893	12.6425	11.5562	11.2284	9.96924	10.9733	hsa-miR-376a-5p	hsa-miR-3936	hsa-miR-18b-5p	hsa-miR-6812-3p	hsa-miR-200b-3p
ASCRP3007039	0.0122361	0.212838	3.64556	down	hsa_circRNA_104387	hsa_circ_0080425	circBase	chr7	+	70880874	70886091	exonic	NM_022479	WBSCR17	CTTCTCTCCCCATCAGAGGAGCTGAAGGTCCCCCTAGAGGAGTATGTCCACAAACGCTAC	4696.6	19584.5	11.9103	13.7764	786	4995	6466	8301	2935	4847.5	7026	50808	10258	24983	10.6992	11.2114	11.9555	13.7366	11.9486	13.0431	13.7228	14.4241	13.3702	14.3218	hsa-miR-24-3p	hsa-miR-608	hsa-miR-29a-5p	hsa-miR-382-5p	hsa-miR-493-5p
ASCRP3010095	0.00045974	0.0693222	3.63609	down	hsa_circRNA_102484	hsa_circ_0005571	circBase	chr19	+	18285849	18286507	exonic	NM_006332	IFI30	GTCTGCATGGAAGAGTTTGAGGACATGGAGAGAAGTCTGCCACTAACAGGCAATCTATAC	38	110.4	5.15556	7.01795	32	38	47	28	45	130	52	80	134	156	5.02674	5.09164	5.20745	5.09446	5.3575	7.74774	6.19834	6.30193	7.29216	7.54958	hsa-miR-520f-3p	hsa-miR-593-5p	hsa-miR-483-3p	hsa-miR-877-3p	hsa-miR-23b-3p
ASCRP3006899	0.00708463	0.176087	3.59709	down	hsa_circRNA_102505	hsa_circ_0050395	circBase	chr19	-	33122307	33133051	exonic	NM_032139	ANKRD27	CTTACTCTCTCAGATGACTTCGTCTCCCACCGACTGCCTGTTTAAGCTTTAACATACCTC	1295.5	3679.6	9.62733	11.4742	244	2831	1968.5	750	684	688	814	8968.5	3759	4168.5	8.37286	10.4569	10.0164	10.1392	9.15127	10.4318	10.9939	12.1112	11.5454	12.2884	hsa-miR-30c-2-3p	hsa-miR-30b-3p	hsa-miR-558	hsa-miR-452-3p	hsa-miR-34b-5p
ASCRP3009797	0.0129775	0.21733	3.58475	down	hsa_circRNA_044879	hsa_circ_0044879	circBase	chr17	+	57842331	57889147	exonic	NM_030938	VMP1	GGTGCAACCCTAATTGGAAAAGCAATAATAAAAATGCATATCCAGGGTCCACATATAGCC	67.6	237.4	5.92956	7.77143	58	61	82	64	73	129	86	260	62	650	6.05525	5.74412	5.80474	6.15782	5.88587	7.74774	7.07787	7.88792	6.35283	9.79081	hsa-miR-6515-3p	hsa-miR-650	hsa-miR-219b-3p	hsa-miR-6513-5p	hsa-miR-3612
ASCRP3005432	0.00149974	0.102571	3.57678	down	hsa_circRNA_100367	hsa_circ_0014879	circBase	chr1	-	160206924	160231148	exonic	NM_015726	DCAF8	CCTGAGACAAGACCGCCCAGCGTCTCCTTCAGTGAATCTACAGACCTATTTTCTCAGGAG	605.9	1590.7	9.07041	10.9091	378.5	595.5	703	781	571.5	989	1184	2987.5	1416	1377	9.1913	8.59643	8.52251	10.218	8.82379	10.9493	11.6168	10.9809	10.1302	10.8681	hsa-miR-877-3p	hsa-miR-412-3p	hsa-miR-452-3p	hsa-miR-647	hsa-miR-2113
ASCRP3009795	0.0473506	0.355469	3.53566	down	hsa_circRNA_081069	hsa_circ_0081069	circBase	chr7	+	94027693	94037203	exonic	NM_000089	COL1A2	GGTGAACCTGGTGCCCCTGGTGAAAATGGAACTCCAGGTCAAACAGAAACTGTAAGAAAG	335	1328.2	8.05681	9.87879	137.5	398	453	294.5	392	592	107	1033.5	1075.5	3833	7.4616	8.17525	7.93329	8.49338	8.22053	10.2281	7.42121	9.7641	9.79252	12.1881	hsa-miR-4733-3p	hsa-miR-665	hsa-miR-5096	hsa-miR-412-3p	hsa-miR-4459
ASCRP3010376	0.00364704	0.13577	3.5213	down	hsa_circRNA_400008	hsa_circ_0092275	circBase	chr1	+	45241972	45242292	intronic	ENST00000372209	RPS8	GTTCCTCTCCCAGTACCAAAGAGGGAATGCTCCCTCAGGCCCCCAAACCTGGAGCTTAGG	5751.8	25425.8	12.3725	14.1886	1551	9067	6967	8258	2916	7530	11487	62370	10687	35055	12.0475	12.1201	12.0438	13.7228	11.9283	13.6156	14.2949	14.8385	13.4149	14.779	hsa-miR-146a-3p	hsa-miR-541-5p	hsa-miR-105-5p	hsa-miR-335-3p	hsa-miR-378a-5p
ASCRP3009808	0.00367088	0.13577	3.46636	down	hsa_circRNA_004939	hsa_circ_0004939	circBase	chr16	+	27345636	27351594	sense overlapping	NM_000418	IL4R	GGTGGCAAGCTCTGGGAAGCCTCTTCTCCCACTGCATCTGTGATCTCTCCTGAAATGTAG	2981.2	11799.5	11.2805	13.0739	781	5779	3640	3064	1642	3527	4306.5	31606	5787	13771	10.6695	11.4037	10.9679	12.6425	10.719	12.7023	13.1098	13.6483	12.3371	13.5721	hsa-miR-1273h-5p	hsa-miR-3192-5p	hsa-miR-661	hsa-miR-7851-3p	hsa-miR-1285-3p
ASCRP3005862	0.00820999	0.182378	3.46083	down	hsa_circRNA_104405	hsa_circ_0080638	circBase	chr7	+	74433139	74434317	exonic	uc003ubo.2	GATSL1	CTACATCTCCCTGGTGATGGACGTGCAGACGCAGCAGAGTCCAGAGGCCAGTCATCCACC	72.1	226.1	5.96414	7.75526	43	102.5	72	89	54	93	78	530	101.5	328	5.49181	6.51568	5.66956	6.5994	5.54428	7.1954	6.89642	8.93879	6.97917	8.76652	hsa-miR-122-5p	hsa-miR-205-5p	hsa-miR-136-5p	hsa-miR-214-3p	hsa-miR-138-5p
ASCRP3013276	0.000352849	0.0638987	3.39678	down	hsa_circRNA_061107	hsa_circ_0061107	circBase	chr20	+	60962120	60963576	exonic	NM_001024	RPS21	TTGTCATAAATAAATAATGAAAACCTACTTGCCCGCCGATATCTCTGCCGGGTGACTAGC	83.4	231.7	6.20477	7.96894	69	112	90	66	80	146.5	130	555	146	181	6.28322	6.62252	5.91485	6.17723	6.02603	7.93545	7.72223	9.00861	7.43739	7.74101	hsa-miR-212-5p	hsa-miR-452-3p	hsa-miR-8070	hsa-miR-6893-3p	hsa-miR-544a
ASCRP3012369	0.0211932	0.268182	3.36134	down	hsa_circRNA_100759	hsa_circ_0004099	circBase	chr11	-	9225206	9229179	exonic	NM_015213	DENND5A	TGGAGTTTCAAATCCTGCTCTACTCACAGCCATTATGCCAGTACATACAGGCTTCTAAAG	202.4	421.8	7.25878	9.00782	72	295	251	164	230	304	729	651.5	138	286.5	6.35635	7.80928	7.17574	7.48957	7.46297	9.1018	10.8236	9.19721	7.35725	8.55924	hsa-miR-508-5p	hsa-miR-561-5p	hsa-miR-616-5p	hsa-miR-761	hsa-miR-328-5p
ASCRP3005752	0.0278278	0.294202	3.35802	down	hsa_circRNA_023115	hsa_circ_0023115	circBase	chr11	+	67351934	67352712	exonic	NM_000852	GSTP1	CGTGGAGGACCTCCGCTGCAAATACATCTCCCTCATCTACACCAACTATGCCGCTGCGCG	343.1	1772.2	8.09235	9.83997	160	480	466.5	292	317	204.5	239	6316.5	675.5	1425.5	7.70735	8.36821	7.97994	8.48603	7.92025	8.46923	8.84538	11.7497	9.21642	10.9191	hsa-miR-1976	hsa-miR-1237-3p	hsa-miR-6848-5p	hsa-miR-6736-5p	hsa-miR-4710
ASCRP3012952	0.00320853	0.129851	3.3238	down	hsa_circRNA_071312	hsa_circ_0071312	circBase	chr4	+	154548756	154553990	exonic	NM_015196	KIAA0922	TTCATAATAGGACCGTGAATAGTCTCCCACAATACGCAGAGCCTTCCTGTCCCAGCCTTC	542.9	1806	8.60168	10.3345	255	1056	688.5	277	438	517	410.5	6092.5	900	1110	8.44591	9.25424	8.48603	8.40201	8.42024	10.0153	9.79593	11.7106	9.56033	10.5905	hsa-miR-4476	hsa-miR-4722-5p	hsa-miR-377-3p	hsa-miR-1207-5p	hsa-miR-3140-5p
ASCRP3007440	0.00224687	0.114845	3.32093	down	hsa_circRNA_104248	hsa_circ_0002073	circBase	chr6	+	158870027	158873300	exonic	NM_020245	TULP4	GAACAACTACGATGACTTGTCTCCCACGGTCATCCGCTCAGGGCTGAAAGGTGCTGTTTG	162.1	467.7	7.0828	8.81439	100	231	180.5	160.5	138.5	205	176	1261	249.5	447	6.91088	7.51753	6.76684	7.46882	6.74996	8.46256	8.30256	9.99657	8.0777	9.23258	hsa-miR-611	hsa-miR-30c-1-3p	hsa-miR-149-3p	hsa-miR-132-5p	hsa-miR-375
ASCRP3004692	0.00592216	0.166333	3.28771	down	hsa_circRNA_005411	hsa_circ_0005411	circBase	chr8	+	28595035	28600731	exonic	NM_001440	EXTL3	CATGAACTTCCTTGTCTCCCACATCACTCGGAAGCCCCCCATCAAGGGTGTGGAGAGAAG	2427	9405.6	11.0823	12.7994	777	3356	3373	3123	1506	3094	3408.5	23622	5048	11855.5	10.6647	10.7134	10.826	12.6622	10.5453	12.513	12.8408	13.1901	12.068	13.385	hsa-miR-6834-3p	hsa-miR-4665-5p	hsa-miR-1244	hsa-miR-4525	hsa-miR-7153-3p
ASCRP3003922	0.0346923	0.319582	3.27005	down	hsa_circRNA_400540		25242744	chr10	-	30611319	30630569	exonic	NM_018109	MTPAP	CACCCCCTATTCTTCCAACACTAGATTCCTTAAAAACCCTAGCAGGCTTTGAAGACAAGA	1158	3550.5	9.85573	11.565	396	694	1597	2306	797	1045	1212.5	8270	1969	5256	9.26717	8.76983	9.7191	12.1112	9.41133	11.0945	11.6436	11.9945	10.5941	12.4986	hsa-miR-29b-1-5p	hsa-miR-6826-5p	hsa-miR-4477b	hsa-miR-7161-3p	hsa-miR-4667-5p
ASCRP3001526	0.0374619	0.328294	3.26104	down	hsa_circRNA_405036		25070500	chr12	-	89853414	89866052	exonic	NM_172240	POC1B	ACTCCCCCTGTTATGGATATCCTTTCTTTTGATTCTACCACAATTTTCACCCGATGGAAG	1176.8	4556.6	9.84127	11.5466	375	1621	1969	1238.5	680.5	452	1432	11643	2108	7148	9.17613	9.73629	10.0186	11.1329	9.14244	9.75516	11.9458	12.513	10.6782	12.8408	hsa-miR-6798-5p	hsa-miR-450b-5p	hsa-miR-4698	hsa-miR-363-5p	hsa-miR-4764-5p
ASCRP3000106	0.0101735	0.199131	3.25809	down	hsa_circRNA_026134	hsa_circ_0026134	circBase	chr12	+	49658864	49667113	exonic	uc001rtt.1	TUBA1C	AAAATTGAAGTTTCCATTTACTACTTCTCCCCCGGACTCCTTGGTAGTCTGTTAGTGGGA	1296.9	4501.5	10.0468	11.7508	479.5	2159	1682	1487	677	1084.5	1079	12546	3054	4744	9.63342	10.133	9.81565	11.5174	9.13459	11.1792	11.4187	12.6167	11.1453	12.3943	hsa-miR-593-5p	hsa-miR-4739	hsa-miR-1293	hsa-miR-548al	hsa-miR-103a-3p
ASCRP3013095	0.00301397	0.126847	3.20827	down	hsa_circRNA_038032	hsa_circ_0038032	circBase	chr16	-	15212782	15219664	exonic	NR_123721	LOC399491	TTCTGAGAAGTTATAAATTTGCCATCTCCCTCTGCACAACTTACCTTTGGGTGGCTGGGA	1138.2	3871.1	9.77531	11.4571	402.5	2108	1488.5	862	830	878	928	11942.5	2375	3232	9.28247	10.1073	9.61059	10.3681	9.50806	10.7625	11.1973	12.5616	10.8212	11.9429	hsa-miR-770-5p	hsa-miR-6133	hsa-miR-4419a	hsa-miR-4533	hsa-miR-4692
ASCRP3008207	0.000455646	0.0693222	3.20206	down	hsa_circRNA_405391		25070500	chr15	-	75766029	75782642	exonic	NM_002833	PTPN9	GAGCAAAAAGTCTTGGTGATTGTCATGACCACCCGGTCTCCAGGAAACCTAGAGAAAAAC	148	354.8	6.99018	8.66918	103	145	173	178	141	198	198	741.5	233.5	403	6.9248	6.93937	6.70065	7.63613	6.74996	8.42024	8.5011	9.34503	7.99632	9.08321	hsa-miR-331-5p	hsa-miR-2116-3p	hsa-miR-659-3p	hsa-miR-4678	hsa-miR-5588-5p
ASCRP3011526	0.000227441	0.0599217	3.19748	down	hsa_circRNA_004310	hsa_circ_0004310	circBase	chr14	+	100847246	100848083	exonic	NM_024515	WDR25	TCTAAGAGCCACATGCTTCTCTCCACTTCTATGGATAAAACTTTCAAGGTGGTTTGGCTT	274.7	574.7	7.67585	9.35278	128	512	341	185	207.5	333	302	1228	527	483.5	7.31981	8.43156	7.57918	7.72018	7.32851	9.26717	9.25856	9.96588	8.92213	9.35016	hsa-miR-4474-3p	hsa-miR-6856-5p	hsa-miR-889-5p	hsa-miR-210-5p	hsa-miR-6763-5p
ASCRP3007596	0.00121007	0.0973702	3.18548	down	hsa_circRNA_001175	hsa_circ_0001658	circBase	chr6	+	157357968	157406039	exonic	uc003qqq.1	ARID1B	GAAGCAACCAGTCTCGATCTGGCCCAATCTCTCCTGCAAGTATCCCAGGTTGAAGTCTTG	482.8	1387.6	8.59706	10.2686	246	727	613	412	416	468	510.5	4002	887.5	1070	8.40414	8.83014	8.33315	9.08817	8.32972	9.84815	10.133	11.3066	9.54025	10.5149	hsa-miR-185-5p	hsa-miR-491-5p	hsa-miR-93-3p	hsa-miR-505-5p	hsa-miR-362-5p
ASCRP3000433	0.000974065	0.0902739	3.1826	down	hsa_circRNA_401976		25242744	chr18	+	55398645	55399255	exonic	uc002lgv.1	LOC100505549	AACCATTCAGTACTGATTAAATGCTTGGAACTTGTCAGATATGCTCTCCCAGCCCTTCTT	286	720.7	7.94752	9.61773	200	340	307	367	216	384	282.5	1500	795	642	8.06922	7.97899	7.44238	8.87375	7.37329	9.50713	9.14966	10.2673	9.40542	9.75914	hsa-miR-6764-3p	hsa-miR-320a	hsa-miR-320b	hsa-miR-503-3p	hsa-miR-29b-2-5p
ASCRP3013266	9.14048e-05	0.0473597	3.16718	down	hsa_circRNA_101777	hsa_circ_0038718	circBase	chr16	+	27351506	27353580	exonic	NM_000418	IL4R	TTGTACCAGCTGGTTTTTCTGCTCTCCGAGTGCCTTGGCATCTCCCAATGGGGTGGCTTT	292	653	7.91085	9.57405	150	397	353	297	263	404	349	1291	663	558	7.59182	8.17309	7.62253	8.52127	7.64553	9.61348	9.49309	10.0366	9.19566	9.53138	hsa-miR-214-3p	hsa-miR-744-5p	hsa-miR-25-5p	hsa-miR-205-5p	hsa-miR-450b-3p
ASCRP3006185	0.00295797	0.12609	3.14642	down	hsa_circRNA_103188	hsa_circ_0062682	circBase	chr22	-	26936754	26937684	exonic	NM_003595	TPST2	CTCCACCATGAAGACCTCATTGGCAAGCCCGGTGGTGTCTCCCTGTCCAAATGTGAGCCT	1751.9	5189	10.6991	12.3528	845	2826	1938	1648.5	1502	3932	3673	10836.5	3424	4079.5	10.8364	10.4463	9.99657	11.6875	10.5287	12.7844	12.9273	12.4325	11.3671	12.2527	hsa-miR-593-5p	hsa-miR-770-5p	hsa-miR-370-3p	hsa-miR-637	hsa-miR-383-3p
ASCRP3001008	0.00154429	0.102571	3.14431	down	hsa_circRNA_103912	hsa_circ_0007747	circBase	chr5	-	92889466	92899169	exonic	NR_021490	NR2F1-AS1	ACAACTTGCAGCTCATCTCTATTGATGCAGGTAGATGAAACTCAAGAGAAAAGGTGTGGA	34.1	90.2	5.05614	6.70889	35.5	32	36	31	36	54	108.5	118	37	133.5	5.15914	4.89394	4.8785	5.26173	5.08741	6.37502	7.4296	6.85962	5.55557	7.32462	hsa-miR-590-3p	hsa-miR-29b-1-5p	hsa-miR-587	hsa-miR-563	hsa-miR-330-5p
ASCRP3004286	0.0474405	0.355469	3.1246	down	hsa_circRNA_000074	hsa_circ_0000074	circBase	chr1	-	59248878	59248985	sense overlapping	NM_002228	JUN	CAGCGGGTGCCGCGCGCGAGTCGACAAGTAAGAGTGCGGGAGGCATCTTAATTAACCCTG	99.1	206	6.25126	7.89493	227.5	32	78	91	67	121	193	316.5	67.5	332	8.2624	4.87604	5.74502	6.5994	5.77343	7.59643	8.47613	8.16138	6.46268	8.77802	hsa-miR-4270	hsa-miR-6754-5p	hsa-miR-6823-5p	hsa-miR-5193	hsa-miR-7113-5p
ASCRP3003292	9.34327e-05	0.0473597	3.11528	down	hsa_circRNA_103598	hsa_circ_0069104	circBase	chr4	+	6925099	7002978	exonic	NM_020773	TBC1D14	ATTGGCAACGAGTTAAATATCACCCACGTTTCTCCTTGGACCAAGATGACTGATGGAAAA	204.1	449	7.45319	9.09255	132.5	217	267	218	186	276	290	850.5	354	474.5	7.37821	7.4421	7.2758	7.99227	7.17757	8.94963	9.19566	9.52121	8.48233	9.31394	hsa-miR-103a-2-5p	hsa-miR-670-3p	hsa-miR-639	hsa-miR-885-3p	hsa-miR-637
ASCRP3002846	2.83881e-05	0.0463203	3.1129	down	hsa_circRNA_101238	hsa_circ_0004372	circBase	chr13	+	28748408	28752072	exonic	NM_175854	PAN3	ATCCTTGTTTAATGACTTTGGTGCCCTCAACATCTCTCAGAGACGAAAGTTCCAGGAATG	245.5	500.3	7.61511	9.25337	135	341.5	343	178	230	357.5	324	980	449	391	7.40357	7.9951	7.57439	7.63299	7.4695	9.38564	9.39156	9.70171	8.75911	9.02882	hsa-miR-320a	hsa-miR-320b	hsa-miR-138-5p	hsa-miR-593-5p	hsa-miR-320c
ASCRP3004620	0.000411355	0.0673147	3.10698	down	hsa_circRNA_406718		25070500	chr5	-	176954915	176958522	intronic	ENST00000508298	FAM193B	CATCCACGTCTCCAACTGCTACTGGACACCTCCTTGTGGACGTCCCACAGCCACCCGCTG	165.9	381.7	7.10858	8.74409	105.5	199	229.5	154.5	141	202.5	197	820	253	436	6.96384	7.33448	7.0632	7.40001	6.78134	8.45594	8.5011	9.48412	8.08285	9.19643	hsa-miR-4739	hsa-miR-6780a-5p	hsa-miR-1249-5p	hsa-miR-6778-5p	hsa-miR-6750-5p
ASCRP3005258	0.00222202	0.114787	3.09508	down	hsa_circRNA_406145		25070500	chr21	-	35890583	35893796	intronic	ENST00000313806	RCAN1	CCCTGAATGCTCTTTTATGTTTGCCTTTTGACTCCCAAGGACTTGTCTGAGTGAGCAGGG	58.4	129.6	5.68376	7.31374	40	82	77	35.5	57.5	79.5	203	193.5	81	91	5.45062	6.19046	5.76107	5.42174	5.59491	7.0205	8.55554	7.51069	6.71423	6.76773	hsa-miR-6791-5p	hsa-miR-6778-3p	hsa-miR-6735-5p	hsa-miR-28-5p	hsa-miR-6813-5p
ASCRP3002081	0.000788343	0.0824194	3.0718	down	hsa_circRNA_402563		25242744	chr20	-	32681480	32686439	exonic	NM_003908	EIF2S2	AGCCCAAACATCTCCTTGCATTTTTGTTGGCTGAATTGGGTACAAGGATCTTAAGATTGA	91.1	219.6	6.31493	7.93401	61	107	111.5	83	93	156	134	505	104	199	6.11406	6.54456	6.17922	6.5183	6.2185	8.06231	7.82654	8.86604	7.01009	7.90508	hsa-miR-329-5p	hsa-miR-4659a-3p	hsa-miR-5196-3p	hsa-miR-4659b-3p	hsa-miR-6764-3p
ASCRP3001038	0.0145798	0.230682	3.07043	down	hsa_circRNA_008584	hsa_circ_0008584	circBase	chr18	+	7754370	7755918	intronic	ENST00000332175	PTPRM	ACACAAAACTTGTTCTCCCTCTAGTGTTCCACTTGCACAGGGGTACTTGAATCTAAAACA	226.8	665.1	7.3594	8.97784	111	379	357	126	161	147	197	2129	338	514.5	7.04729	8.10503	7.62923	7.08355	6.9319	7.93171	8.5011	10.6042	8.43587	9.41634	hsa-miR-5195-3p	hsa-miR-4441	hsa-miR-4270	hsa-miR-1207-5p	hsa-miR-4763-3p
ASCRP3009698	0.0410905	0.340645	3.02003	down	hsa_circRNA_104690	hsa_circ_0008934	circBase	chr8	-	131164981	131193126	exonic	NM_018482	ASAP1	GGGATTCTGACCATCTCACATGCCACATACAAAAATTGAGAAAGAGAAAAGAGAGCACGC	491.9	1060.1	8.75261	10.3472	567.5	150	628	546	568	736	728	1412.5	538	1886	9.99777	6.99207	8.37206	9.58527	8.81586	10.5395	10.8236	10.155	8.94846	11.2693	hsa-miR-627-3p	hsa-miR-526b-5p	hsa-miR-544a	hsa-miR-367-3p	hsa-miR-136-5p
ASCRP3003107	0.000110251	0.0473597	2.98268	down	hsa_circRNA_012173	hsa_circ_0012173	circBase	chr1	+	45241705	45244412	exonic	NM_001012	RPS8	ATGTAATAAAGGTGTTTATTGTTTTGTTCCCACAGCATCTCTCGGGACAACTGGCACAAG	175.3	359.6	7.12116	8.69777	104	246	262	126.5	138	208	217	762	334	277	6.96384	7.57817	7.24602	7.08939	6.72836	8.50303	8.67918	9.37221	8.42024	8.51418	hsa-miR-578	hsa-miR-6764-5p	hsa-miR-665	hsa-miR-6809-3p	hsa-miR-6760-3p
ASCRP3006071	2.7866e-05	0.0463203	2.98211	down	hsa_circRNA_400082	hsa_circ_0092371	circBase	chr5	+	173662	173882	intronic	ENST00000283426	PLEKHG4B	CTCACACACTCGTGCACTCATGGACAGCTGTCCTTCACATTCAAGCACTCTCCCTTGCAC	126.9	273.4	6.76056	8.33689	101	144.5	177.5	103	108.5	175	147	510	267	268	6.91805	6.94465	6.73559	6.79006	6.41445	8.21545	7.95341	8.88569	8.17009	8.45984	hsa-miR-485-5p	hsa-miR-648	hsa-miR-574-5p	hsa-miR-454-3p	hsa-let-7g-3p
ASCRP3011469	0.00441223	0.145254	2.91373	down	hsa_circRNA_003596	hsa_circ_0003596	circBase	chr9	+	137716445	137717750	exonic	NM_000093	COL5A1	TCGACATGCGTCTTCCCTGACAAGAAGTCCGAAGGGGGCCCCCCGGGAGAGGTCATCCAG	125.9	270	6.68327	8.22614	54.5	152.5	153	138.5	131	156	102	464	197	431	5.95804	7.00036	6.55226	7.23967	6.66603	8.04621	7.35695	8.74505	7.80369	9.17879	hsa-miR-6504-5p	hsa-miR-7158-5p	hsa-miR-6842-3p	hsa-miR-3665	hsa-miR-128-2-5p
ASCRP3000365	0.00408959	0.140292	2.91245	down	hsa_circRNA_017648	hsa_circ_0017648	circBase	chr10	-	7409610	7423911	exonic	NM_001018039	SFMBT2	AACAAGGTGTTGATGCCGCCGGACGGTAATTTTTTCTGCAGGATGAATTAAGAGAAGAGA	25.9	67.1	4.76963	6.31187	29	29	26	22.5	23	44.5	117	49	34.5	90.5	4.98027	4.75303	4.60478	4.91322	4.59685	6.05742	7.55867	5.66672	5.50881	6.76773	hsa-miR-629-3p	hsa-miR-298	hsa-miR-6838-5p	hsa-miR-6739-3p	hsa-miR-424-5p
ASCRP3001302	0.00189864	0.105087	2.90315	down	hsa_circRNA_100544	hsa_circ_0017643	circBase	chr10	-	7325865	7327916	exonic	NM_001018039	SFMBT2	ACCAGTTGGTTGGTGTCAAGAGAATAAATACAGAATGGACCCACCTTCAGCAATCAAAGA	77.1	157.1	6.11364	7.65126	70.5	88.5	100	53.5	73	125	198.5	139	91	232	6.38138	6.30619	6.01863	5.94795	5.91405	7.67348	8.53073	7.04802	6.82144	8.18264	hsa-miR-582-3p	hsa-miR-188-3p	hsa-miR-539-5p	hsa-miR-623	hsa-miR-659-5p
ASCRP3009603	0.00156448	0.102571	2.89233	down	hsa_circRNA_404879		25070500	chr11	+	36415395	36440853	sense overlapping	NM_024841	PRR5L	GGCGGCTGTTGAAGAGTGAACTTGGATCATTCATTACAGACTATTTTCAGAAGAGGCAAT	41.4	97.5	5.28454	6.81677	34	45	48	38	42	85	72.5	135	38	157	5.18052	5.28535	5.20745	5.51933	5.23005	7.06572	6.79656	7.0312	5.63223	7.55816	hsa-miR-665	hsa-miR-6848-5p	hsa-miR-1273g-3p	hsa-miR-4739	hsa-miR-4667-5p
ASCRP3009865	0.000570998	0.0729882	2.88359	down	hsa_circRNA_102888	hsa_circ_0003915	circBase	chr2	-	200233327	200298237	exonic	NM_015265	SATB2	GTACAAGAAGATTAAAGGTTTGATGATTCCTGTCTTTTGTGTCGTGGAGCAGTTGGACGG	54.4	111.3	5.57207	7.09993	35	49	81.5	49.5	57	74	135	153.5	61	133	5.18052	5.40934	5.79351	5.85836	5.61859	6.86169	7.82654	7.18188	6.3279	7.30164	hsa-miR-30c-1-3p	hsa-miR-9-5p	hsa-miR-661	hsa-miR-1264	hsa-miR-628-5p
ASCRP3002410	0.00388473	0.137207	2.87785	down	hsa_circRNA_100375	hsa_circ_0006758	circBase	chr1	+	165859440	165860559	exonic	NM_012474	UCK2	AGTCCAGATCCCCGTGTATGACTTTGTCTCCCATTCCCGTCTTCCGTGTGTGCTAAGATC	2053.2	6837.8	10.6919	12.2169	608	3923	3025	1295	1415	1641	1758	21318	3162	6310	10.1998	10.9055	10.691	11.24	10.423	11.805	12.2405	13.1098	11.2114	12.7176	hsa-miR-324-3p	hsa-miR-29a-5p	hsa-miR-580-3p	hsa-miR-485-3p	hsa-miR-149-5p
ASCRP3009442	0.00587095	0.166333	2.8648	down	hsa_circRNA_002901	hsa_circ_0002901	circBase	chr3	-	27453132	27465643	exonic	NM_003615	SLC4A7	GGACTGGACGGTATTTTGGCCTCTCCCCAGTCTGCTCCTGGAAACTTGGACAATAGTAAA	4479	15604.4	11.9383	13.4567	1037	9046	5548	4450.5	2313.5	4581.5	5350.5	42519	7905	17666	11.3456	12.0921	11.6955	13.1264	11.4318	12.9732	13.3702	14.0799	12.8828	13.9774	hsa-miR-4760-3p	hsa-miR-6835-5p	hsa-miR-6858-5p	hsa-miR-6885-3p	hsa-miR-627-3p
ASCRP3002980	0.00539018	0.161375	2.86381	down	hsa_circRNA_007482	hsa_circ_0007482	circBase	chr9	+	137582757	137593179	exonic	NM_000093	COL5A1	ATGAGGAGGTGTTTGAGCTCAGCCAGCAGATCTCCTGAAGGTTCTAGATTTTCACAACTT	149.1	335	6.98301	8.50095	102	149	183	127	184.5	210	116.5	534	188	626.5	6.9248	6.97765	6.77872	7.09556	7.13834	8.53112	7.57035	8.94134	7.73673	9.72519	hsa-miR-6746-5p	hsa-miR-639	hsa-miR-608	hsa-miR-8082	hsa-miR-4534
ASCRP3005102	0.0105601	0.202654	2.85939	down	hsa_circRNA_406487		25070500	chr4	+	68664356	68668137	intronic	ENST00000500538	UBA6-AS1	CCATCCTCTCCTGAGTGCTGAGTAAGAAGTTTTCTAGCAATCAGTGTCTGACCAGATGAT	413.4	872.3	8.22651	9.74222	144.5	710	585	361	266.5	247	317.5	1859.5	754	1183.5	7.55086	8.80036	8.26491	8.8446	7.67183	8.78953	9.36792	10.4996	9.35204	10.702	hsa-miR-297	hsa-miR-541-3p	hsa-miR-155-5p	hsa-miR-153-5p	hsa-miR-4775
ASCRP3004197	0.00408452	0.140292	2.81106	down	hsa_circRNA_401955		25242744	chr18	+	32386182	32392077	exonic	NM_001390	DTNA	CAGATCCTGTTTCTCCCAACAGGGAAGGCCATGGTAAAATTTCAGTATTTGCTGTCAAAA	332.8	597.8	8.00465	9.49576	122.5	482.5	432.5	345.5	281	417	439	1245	357	531	7.25123	8.37337	7.87589	8.77982	7.74292	9.64889	9.89865	9.97952	8.49472	9.45704	hsa-miR-1277-5p	hsa-miR-3064-5p	hsa-miR-642a-5p	hsa-miR-6504-5p	hsa-miR-141-5p
ASCRP3004778	0.0315742	0.30993	2.80922	down	hsa_circRNA_005328	hsa_circ_0005328	circBase	chr6	+	163876310	163899928	exonic	NM_006775	QKI	CATGGTCCGAGGCAAAGGCTCAATGAGGGATAAAAAAAAGAAATTAGCAGAGTACGGAAA	89.9	178.2	6.22099	7.71116	83.5	38	110	111	107	67	274	219	80	251	6.63854	5.02083	6.12478	6.92737	6.39344	6.71994	9.11065	7.68836	6.68274	8.3541	hsa-miR-629-3p	hsa-miR-3909	hsa-miR-5582-5p	hsa-miR-541-5p	hsa-miR-591
ASCRP3005796	0.0198867	0.260763	2.80377	down	hsa_circRNA_002178	hsa_circ_0000519	circBase	chr14	-	20811436	20811534	sense overlapping	NR_002312	RPPH1	CTAACAGGGCTCTCCCTGAGCTTCGGGGAGCTGAGTGCGTCCTGTCACTCCACTCCCATG	578.3	1379	9.04304	10.5304	488	364	765.5	617	657	933	523	1992	733	2714	9.65275	8.05274	8.62716	9.81959	9.06294	10.8733	10.1773	10.5509	9.32343	11.7271	hsa-miR-328-3p	hsa-miR-1296-5p	hsa-miR-146b-3p	hsa-miR-330-5p	hsa-miR-671-5p
ASCRP3000464	0.00652875	0.170981	2.78981	down	hsa_circRNA_004087	hsa_circ_0004087	circBase	chr16	-	80718434	80719026	exonic	NM_152342	CDYL2	AACGGGCTCGGTTGAAAGGATTGTAGACAAGAGGAAGAACAAGAAAGGAAAATGGGAGTA	39.7	90.2	5.21342	6.69359	30.5	30	45	49	44	65	97	127	30	132	4.95103	4.79174	5.16183	5.84546	5.31706	6.64432	7.26114	6.93898	5.32188	7.30164	hsa-miR-3907	hsa-miR-4709-3p	hsa-miR-6773-3p	hsa-miR-6881-3p	hsa-miR-660-5p
ASCRP3004519	3.51502e-05	0.0463203	2.78091	down	hsa_circRNA_062898	hsa_circ_0062898	circBase	chr22	+	31806997	31830172	exonic	NM_004147	DRG1	CATAAAAGATCTGGTAGGCTGGTCAGCTACATGCACTCCTGGATCTCCCAGGTATCATTG	597	1196.1	8.92663	10.4022	350	978	690	483.5	483.5	619	597	2081	1672.5	1011	9.04576	9.15616	8.48783	9.37619	8.56719	10.2952	10.3921	10.5887	10.3429	10.3921	hsa-miR-5195-3p	hsa-miR-7161-3p	hsa-miR-6857-5p	hsa-miR-1277-3p	hsa-miR-6836-3p
ASCRP3002821	0.00163648	0.102571	2.78047	down	hsa_circRNA_023216	hsa_circ_0023216	circBase	chr11	+	68190956	68193655	exonic	NM_002335	LRP5	ATCCATGCAGTGGAGGAAGTCAGCCTGGAGGAGTTCTCCCTTTGTTTTGACCTCTCTGAG	166	313.5	7.13672	8.61205	95	131	199	216	189	324	180	546.5	214	303	6.82314	6.81846	6.88466	7.96163	7.19573	9.20045	8.34081	8.97799	7.89915	8.64187	hsa-miR-4691-5p	hsa-miR-1912	hsa-miR-6837-5p	hsa-miR-4685-5p	hsa-miR-485-5p
ASCRP3007874	0.000448515	0.0693222	2.77905	down	hsa_circRNA_025249	hsa_circ_0025249	circBase	chr12	-	6859878	6860842	exonic	NM_005439	MLF2	GACATGTTTGGGATGATGAATGACATGATTGGAAACATGGCTGGAGCTGTCTCCCCCTTT	242	455.8	7.65545	9.13005	120	222	294	297	277	331	254	783.5	451	459.5	7.20781	7.45298	7.37864	8.51629	7.72155	9.23346	8.97231	9.4125	8.76254	9.26944	hsa-miR-664a-3p	hsa-miR-6776-3p	hsa-miR-497-3p	hsa-miR-3622a-3p	hsa-miR-136-3p
ASCRP3012640	0.000251778	0.0621478	2.76964	down	hsa_circRNA_083789	hsa_circ_0083789	circBase	chr8	+	27995214	28019595	exonic	NM_018091	ELP3	TGTGATATCAGGAGTTTTTTGAGAACCCTGCTTTTCGTCCCGATGGGCTGAAACTCTATC	107.3	205.6	6.47891	7.94861	76	175	119	80.5	86	167	120.5	363	180.5	197	6.44403	7.18188	6.21785	6.46976	6.08105	8.16314	7.64361	8.37438	7.69301	7.86892	hsa-miR-4659a-3p	hsa-miR-942-5p	hsa-miR-4272	hsa-miR-4659b-3p	hsa-miR-6830-3p
ASCRP3009617	0.0160615	0.237708	2.7611	down	hsa_circRNA_405609		25070500	chr17	+	57842331	57851305	intronic	ENST00000592619	VMP1	GGCTATTAAGGGTCCACATATAGCCTCAGTTACATTAGCTGCTTATGAATGCAATTCAGT	214.1	449.2	7.53929	9.00453	194	121	271	232.5	252	258.5	267	547.5	190	983	7.99435	6.71514	7.28955	8.10695	7.59045	8.85414	9.05957	8.99463	7.76464	10.3497	hsa-miR-619-5p	hsa-miR-7851-3p	hsa-miR-5787	hsa-miR-1273h-5p	hsa-miR-1285-3p
ASCRP3010249	0.0245948	0.280995	2.74251	down	hsa_circRNA_103491	hsa_circ_0003502	circBase	chr3	+	149563797	149629870	exonic	NM_007282	RNF13	GTGGGCATCTGTCTCATCTTGATAGTCATTTTCATGGTGATTTTACAACGAGATGCTGCT	246.9	418.1	7.65938	9.11488	138	130.5	370	305	291	520	418.5	544	154	454	7.4501	6.82229	7.66911	8.56719	7.78822	10.0242	9.82874	8.96125	7.50593	9.25424	hsa-miR-654-3p	hsa-miR-7-5p	hsa-miR-511-5p	hsa-miR-632	hsa-miR-643
ASCRP3003934	0.0205055	0.263985	2.73453	down	hsa_circRNA_104692	hsa_circ_0085616	circBase	chr8	-	131370262	131374017	exonic	NM_001247996	ASAP1	CACCGTCACGCTGCTGGAGGAGATATCCAGGAATGATTTTCAGAGTATTTGAGAAAATGA	58.7	143.6	5.73719	7.18848	64	36	71	60.5	62	85.5	63	155.5	56	358	6.19768	5.05305	5.64862	6.06964	5.71695	7.10187	6.50407	7.2026	6.24092	8.89294	hsa-miR-485-5p	hsa-miR-323a-5p	hsa-miR-510-3p	hsa-miR-532-5p	hsa-miR-1301-3p
ASCRP3006666	0.0180982	0.25038	2.73258	down	hsa_circRNA_406325		25070500	chr3	-	113114596	113135474	exonic	NM_018338	CFAP44	CTGGACCTGTGTGTCAGTTAATGTGGTCTCCCATGTCTCATGTTCATCCACATAAAACTT	633.6	1282.7	8.71869	10.169	141	1030	1017	387.5	592.5	799.5	455	3836	578.5	744.5	7.48488	9.21557	9.02882	8.97231	8.89188	10.6494	9.93059	11.2653	9.02514	9.97436	hsa-miR-376a-3p	hsa-miR-376b-3p	hsa-miR-204-5p	hsa-miR-211-5p	hsa-miR-1253
ASCRP3004695	0.00271218	0.121327	2.70986	down	hsa_circRNA_062683	hsa_circ_0062683	circBase	chr22	-	26936754	26940641	exonic	NM_003595	TPST2	CATGAAGACCTCATTGGCAAGCCCGGTGGTGTCTCCCTGTCCAAGGCTCTGCCAGCAGAC	2409.9	7275.8	11.174	12.6122	999	3848.5	3308	1978	1916	4567.5	3999	18301.5	3882	5629	11.2219	10.889	10.7853	11.9622	11.0115	12.9611	13.0122	12.9273	11.6132	12.5472	hsa-miR-3065-3p	hsa-miR-4722-3p	hsa-miR-766-3p	hsa-miR-3972	hsa-miR-593-5p
ASCRP3008191	0.0212168	0.268224	2.70118	down	hsa_circRNA_102134	hsa_circ_0005077	circBase	chr17	+	57808781	57851246	exonic	NM_030938	VMP1	GAGATGCTGGAACATGCAGAGTCTGCACAACTCCTCAAGAGTTACTGATCTATGAAATGG	71.9	144.6	5.91878	7.35238	57.5	31.5	87	90	93.5	86	131	197	47	262	6.06964	4.85293	5.87362	6.5994	6.19834	7.08568	7.73357	7.53876	5.97036	8.43351	hsa-miR-335-3p	hsa-miR-203a-5p	hsa-miR-452-3p	hsa-miR-1283	hsa-miR-877-3p
ASCRP3005227	0.00369494	0.13577	2.69017	down	hsa_circRNA_050444	hsa_circ_0050444	circBase	chr19	+	33608730	33610023	exonic	NM_018025	GPATCH1	CCCGTCTTCTGCCCCAACCGTCAACAAAGATGTGGACGCACAGGCTGAAGGAGAAGGGAG	366.8	738.2	8.23642	9.66412	195	423.5	531	380.5	304	318	377.5	1604	487.5	904	8.00281	8.24269	8.13596	8.93378	7.86686	9.17234	9.64066	10.3736	8.84737	10.2866	hsa-miR-6815-5p	hsa-miR-6882-3p	hsa-miR-766-5p	hsa-miR-6837-3p	hsa-miR-920
ASCRP3001809	0.0128145	0.217195	2.68956	down	hsa_circRNA_102628	hsa_circ_0052767	circBase	chr2	-	15601324	15651474	exonic	NM_015909	NBAS	AGACCACTTCTCCACATGAATATTCTGTTTTGCTGCCCGAAGCTTGACTTTTACTTGTTG	164.2	315	7.0025	8.42987	64	95	229	226	207	153.5	168.5	688.5	181	383.5	6.19768	6.39229	7.05436	8.05573	7.31242	8.03011	8.19623	9.26193	7.67818	8.98289	hsa-miR-136-5p	hsa-miR-670-3p	hsa-miR-578	hsa-miR-519d-5p	hsa-miR-138-2-3p
ASCRP3010666	0.0232589	0.276811	2.6721	down	hsa_circRNA_002124	hsa_circ_0002124	circBase	chr15	+	41667909	41669502	exonic	NM_016359	NUSAP1	TACAAACAACCCCATCTCCAGACAAATTATTACCCCATTCAAGTTGACAACTGAGGCAAC	454.5	1177.2	8.59705	10.015	266	468	575	615	348.5	289.5	366.5	2794	896	1540	8.51629	8.35321	8.2476	9.80746	8.06069	9.02232	9.5784	10.9018	9.54978	11.0229	hsa-miR-6810-5p	hsa-miR-29b-1-5p	hsa-miR-3674	hsa-miR-29b-2-5p	hsa-miR-6734-5p
ASCRP3007036	0.0155394	0.234479	2.66613	down	hsa_circRNA_405527		25070500	chr17	-	3474817	3477249	exonic	NM_018727	TRPV1	CTTCTCCCTGCGGTCAAGCAGAGCGGTGGTGACGCTGATTGAAGACGGGAAGAATGACTC	89.7	188.1	6.16625	7.581	39	150.5	101	75	83	64.5	99.5	404	109	263.5	5.37267	6.98108	6.03009	6.38138	6.06606	6.63079	7.26974	8.51996	7.04656	8.43795	hsa-miR-2392	hsa-miR-6165	hsa-miR-1184	hsa-miR-940	hsa-miR-4270
ASCRP3009034	0.00563849	0.163674	2.66497	down	hsa_circRNA_102328	hsa_circ_0000839	circBase	chr18	+	21644103	21649235	exonic	NM_153211	TTC39C	GCCAGGTTTACCTGGCTGTGCTTTCATTTGTAAAACAAGAATTGTCAGAAATCATAGCCC	43.5	88.7	5.25446	6.66858	26.5	36	60	41	54	68	79	132	31	133.5	4.678	4.94947	5.47028	5.63029	5.54428	6.71994	6.91805	6.97268	5.41499	7.31725	hsa-miR-670-3p	hsa-miR-320a	hsa-miR-320b	hsa-miR-320c	hsa-miR-548a-3p
ASCRP3013531	0.0105115	0.202654	2.65514	down	hsa_circRNA_102329	hsa_circ_0047270	circBase	chr18	+	21644103	21663045	exonic	NM_153211	TTC39C	TTTTCAAGGGACGGATACAACGACTAGAGAAATCATAGCCCACTAATGAGTTTTGGAGCC	76.4	144.4	6.00027	7.40906	67	38	104	86	87	110	128	200	55	229	6.2949	4.99843	6.05959	6.53784	6.11059	7.44762	7.70804	7.55125	6.17523	8.16314	hsa-miR-670-3p	hsa-miR-490-5p	hsa-miR-103a-2-5p	hsa-miR-30d-3p	hsa-miR-657
ASCRP3002228	0.0238179	0.278644	2.64906	down	hsa_circRNA_101622	hsa_circ_0003893	circBase	chr15	+	81229014	81230320	exonic	NM_018689	CEMIP	AGGACTCAGGATGTACATTCAAGCCTACAAGACCAGTAACCTGCGAATGAAGATCATCAA	63.9	125.3	5.73482	7.1403	49.5	130	65	26	49	60.5	143	145.5	47	230.5	5.76991	6.81846	5.53082	5.13881	5.41612	6.52693	7.92302	7.10712	5.97036	8.17409	hsa-miR-761	hsa-miR-663a	hsa-miR-127-3p	hsa-miR-339-3p	hsa-miR-139-3p
ASCRP3008690	0.000644769	0.075164	2.62979	down	hsa_circRNA_105037	hsa_circ_0091710	circBase	chrX	-	151130894	151131115	exonic	NM_004961	GABRE	GATGGCAAGGTGTTGTACACAATTAGGAATACACCATTGACATCATCTTCTCCCAGACCT	86.7	162.2	6.19771	7.59266	57	147.5	84.5	74.5	70	131.5	114.5	292	121	152	6.01343	6.97229	5.83959	6.35165	5.81161	7.74774	7.48394	8.03781	7.19851	7.49531	hsa-miR-197-3p	hsa-miR-149-5p	hsa-miR-888-5p	hsa-miR-145-3p	hsa-miR-92a-1-5p
ASCRP3009925	0.0221279	0.272976	2.62823	down	hsa_circRNA_102136	hsa_circ_0003127	circBase	chr17	+	57814813	57851246	exonic	NM_030938	VMP1	GTATCAGGAATTTGAAGAGATGCTGGAACATGCAGAGTCTGCACAAATTATGGCATCGTC	72.4	144.4	5.95767	7.35176	56.5	36	85	94	90.5	93	120	180	48	281	5.97036	5.05305	5.8596	6.69718	6.20813	7.22865	7.60399	7.41122	5.97036	8.54457	hsa-miR-203a-5p	hsa-miR-452-3p	hsa-miR-1283	hsa-miR-579-3p	hsa-miR-522-3p
ASCRP3004135	0.0014511	0.102571	2.62533	down	hsa_circRNA_104889	hsa_circ_0005456	circBase	chr9	+	118949432	118950495	exonic	NM_002581	PAPPA	CAGACTTGCTTTGACCCCGACTCTCCACACAGGGCTGTATGACAAATGTTCTTATATCTC	328.9	629.8	8.02872	9.42122	196	543.5	391	251	263	266.5	308	1354	512.5	708	8.01643	8.50693	7.74751	8.23009	7.64264	8.91975	9.28948	10.0961	8.90116	9.89966	hsa-miR-27b-3p	hsa-let-7b-5p	hsa-let-7i-5p	hsa-miR-27a-3p	hsa-miR-323a-5p
ASCRP3005867	0.00893091	0.188349	2.61789	down	hsa_circRNA_103923	hsa_circ_0073647	circBase	chr5	-	115837905	115840678	exonic	NM_020796	SEMA6A	CTACATTGCTGCTAGGGTGAAGTAGAGAAATAAAGTCTCCCCGCTGAACTACTATGAGGT	229.7	439.8	7.41906	8.80747	135	456.5	267	151	139	161	186	1016.5	356.5	479	7.42233	8.33315	7.2649	7.34251	6.73243	8.10415	8.37648	9.74427	8.48233	9.33009	hsa-miR-429	hsa-miR-23b-5p	hsa-miR-200b-3p	hsa-miR-105-3p	hsa-miR-656-5p
ASCRP3003886	0.0135434	0.223288	2.59377	down	hsa_circRNA_000956	hsa_circ_0001489	circBase	chr5	+	59770958	59771235	antisense	NM_001165899	PDE4D	CACATGTAGTTATAGCCAGAAGAGCCAGGTCTTCTCCCCCCTAATGTTATGCTCCCTAAG	3887.1	12559.9	11.8803	13.2554	1539.5	4907	4704	5898	2387	4711	3863	31533	8794.5	13898	12.0143	11.1792	11.3005	13.4149	11.4926	13.0217	12.9859	13.632	13.0217	13.6156	hsa-miR-765	hsa-miR-1323	hsa-miR-568	hsa-miR-212-5p	hsa-miR-222-5p
ASCRP3007280	0.000369369	0.0638987	2.5682	down	hsa_circRNA_027446	hsa_circ_0027446	circBase	chr12	+	66221780	66232349	exonic	NM_003483	HMGA2	GAAAAACGGCCAAGAGGCAGACCTAGGAAATGGGAACCAACCGGTGAGCCCTCTCCTAAG	64.6	130.2	5.85409	7.21485	55	74	70	71	53	77	69.5	178	156	170.5	5.91046	6.04982	5.58792	6.19768	5.52456	6.89964	6.63854	7.38009	7.51069	7.64529	hsa-miR-129-5p	hsa-miR-331-3p	hsa-miR-6882-3p	hsa-miR-3925-3p	hsa-miR-1236-3p
ASCRP3007933	0.0104826	0.202644	2.56475	down	hsa_circRNA_103489	hsa_circ_0067717	circBase	chr3	+	149563797	149613347	exonic	NM_007282	RNF13	GACCTCATTAGCATGGGATCCAACGACAGTGATTTTACAACGAGATGCTGCTCTCCATAG	186.1	311.7	7.33238	8.6912	181.5	118	227	197	207	372	275.5	375	156	380	7.88141	6.67758	7.01531	7.79224	7.29537	9.44963	9.10852	8.41405	7.51069	8.97312	hsa-miR-654-3p	hsa-miR-511-5p	hsa-miR-632	hsa-miR-643	hsa-miR-889-5p
ASCRP3000614	0.000756547	0.0823635	2.54608	down	hsa_circRNA_066970	hsa_circ_0066970	circBase	chr3	+	121563299	121576003	exonic	NM_018456	EAF2	AAGATGTCCCCAGCATCTCCAATAGATGATATCGAAAGAGATGACTTCAAACCTGCTTCT	668.7	1249.3	9.07675	10.425	362.5	1099	832	572	478	581	575	2447	1306	1337.5	9.12006	9.30245	8.72678	9.68334	8.55113	10.1919	10.3451	10.7418	10.0175	10.8289	hsa-miR-4680-3p	hsa-miR-1289	hsa-miR-887-5p	hsa-miR-519a-3p	hsa-miR-450a-2-3p
ASCRP3007200	0.00646107	0.170564	2.54146	down	hsa_circRNA_001067	hsa_circ_0000644	circBase	chr15	-	81195758	81195954	intronic	ENST00000558261	RP11-351M8.1	CTTTCTCCACTTTCTCCCCGTTTACCAGTCTAAGGGGTTGACACAGTGAAACTCCAACTC	4611.8	13300.2	11.9253	13.2709	926	9048.5	6886	3759.5	2439	3373	5159	35927	9077	12965	11.0564	12.1027	12.0329	12.8993	11.535	12.6167	13.3352	13.8388	13.1098	13.4541	hsa-miR-143-3p	hsa-miR-299-3p	hsa-miR-589-3p	hsa-miR-148a-5p	hsa-miR-432-5p
ASCRP3010735	0.00805428	0.181214	2.53656	down	hsa_circRNA_047771	hsa_circ_0047771	circBase	chr18	-	55282872	55287883	exonic	NM_004539	NARS	TACCATTAAAAATGATCCAAGTCTCCCAGAGCCAAAATGTCAGAGCTGTACGTCTCTGAC	174.3	368.4	7.1605	8.50337	123	262	219.5	133	134	158	153	956	198.5	376.5	7.27394	7.652	7.00074	7.17724	6.69857	8.07074	8.04839	9.66409	7.78876	8.94485	hsa-miR-522-3p	hsa-miR-224-3p	hsa-miR-4677-5p	hsa-miR-140-5p	hsa-miR-153-5p
ASCRP3005234	0.00384654	0.137207	2.53107	down	hsa_circRNA_006766	hsa_circ_0006766	circBase	chr7	-	75104453	76279715	sense overlapping	NM_002991	CCL24	CCCTATCCCTTTTCCATATCTCCCAATTCTGATCATGTTGCCATTACAGGGGTAAGTTAG	3325.8	10227.8	11.5339	12.8736	940	5438.5	5678	2378	2194.5	2454	4579.5	28699	5458	9948.5	11.0979	11.3224	11.7497	12.1769	11.3224	12.2323	13.2044	13.5271	12.2141	13.1901	hsa-miR-4739	hsa-miR-619-5p	hsa-miR-5787	hsa-miR-7851-3p	hsa-miR-3192-5p
ASCRP3011539	0.0081029	0.181214	2.5273	down	hsa_circRNA_406573		25070500	chr4	-	185320068	185340722	exonic	NM_002199	IRF2	TCTACCCTCTGCAGATCTCCCCCGTGTCTTCCTATGCAGGAAAAGAAGATTTTTCAGATC	12399.4	37451.3	13.5289	14.8665	2901	12493	16984.5	21531.5	8087	12458	20622	85516	21937	46723.5	13.1098	12.7023	13.5989	14.7625	13.471	14.3926	14.908	15.3191	14.6282	15.0846	hsa-miR-3199	hsa-miR-4518	hsa-miR-5090	hsa-miR-4772-5p	hsa-miR-5002-5p
ASCRP3012677	0.0412528	0.340918	2.51928	down	hsa_circRNA_002641	hsa_circ_0002641	circBase	chr10	+	31662050	31676195	intronic	uc010qeg.1	ZEB1	TGTGTCAGCCACCTTGTTCTCTAAAGGAAAGCACTATCAAGAAAGACTAATGGAGTGACT	316.9	581.2	8.01756	9.35057	172	158.5	454	394	406	305	347	784	226	1244	7.79873	7.05092	7.94368	9.00609	8.2884	9.10852	9.50044	9.42066	7.96558	10.7577	hsa-miR-1277-5p	hsa-miR-3171	hsa-miR-3149	hsa-miR-2054	hsa-miR-1252-5p
ASCRP3013425	0.000941497	0.0898628	2.51243	down	hsa_circRNA_055754	hsa_circ_0055754	circBase	chr2	+	98262520	98264657	exonic	NM_001862	COX5B	TTTCTTCTTTCCAGTAAAGACTAGCCATTGCATTGGCTCCTTCTCCCATACGGAAGTTTT	951.7	1719.8	9.42366	10.7527	360.5	1842.5	1380	573.5	602	726	565	3761	1893	1654	9.09531	9.92733	9.47614	9.68772	8.93182	10.5149	10.3274	11.2532	10.5287	11.1395	hsa-miR-7156-3p	hsa-miR-128-2-5p	hsa-miR-4479	hsa-miR-128-1-5p	hsa-miR-1199-3p
ASCRP3005272	0.00139744	0.102571	2.50067	down	hsa_circRNA_082317	hsa_circ_0082317	circBase	chr7	-	129519407	129520811	exonic	NM_003344	UBE2H	CCCTTTCAAATCTCCATCTATAGCATCGAGAGTAAACATGAGGTTACGATCCTGGGAGGA	78.6	141.7	6.03713	7.35944	48	53	90	101	101	103.5	87	265	108	145	5.60433	5.57083	5.91485	6.76773	6.3279	7.34221	7.05454	7.90297	7.04656	7.45093	hsa-miR-488-3p	hsa-miR-203a-5p	hsa-miR-664a-3p	hsa-miR-203b-5p	hsa-miR-6837-3p
ASCRP3013514	0.00324455	0.129851	2.50016	down	hsa_circRNA_100542	hsa_circ_0017639	circBase	chr10	-	7290509	7327916	exonic	NM_001018039	SFMBT2	TTTTACATCTCTCCTGCGTCGGTGACTAAGCAATCAAAGAGAAGTACACAGACTGGACAG	107.6	170.2	6.43831	7.76033	69	165	156	61	87	119	198	215	101	218	6.2949	7.09977	6.56882	6.10501	6.12306	7.5837	8.51418	7.65475	6.96327	8.08578	hsa-miR-582-3p	hsa-miR-103a-3p	hsa-miR-107	hsa-miR-188-3p	hsa-miR-135b-5p
ASCRP3006208	0.00535028	0.160997	2.49076	down	hsa_circRNA_404959		25070500	chr12	+	7301567	7303659	exonic	NM_014718	CLSTN3	CTCCCACAGAAACTCCAGTGCTTCAGCGAAGAGTCCTGCGTCTCCATCCCTGAAGTGGAG	303.6	535.2	7.75217	9.06876	152	608	374	149	235	222	233.5	1353.5	481	386	7.61862	8.62485	7.68357	7.34945	7.48434	8.60158	8.80138	10.0961	8.83867	9.00609	hsa-miR-6848-5p	hsa-miR-6081	hsa-miR-6720-5p	hsa-miR-5591-5p	hsa-miR-6165
ASCRP3007463	0.036482	0.32481	2.4809	down	hsa_circRNA_102137	hsa_circ_0004027	circBase	chr17	+	57842331	57851246	exonic	NM_030938	VMP1	GAACATGCAGAGTCTGCACAAGGTCCACATATAGCCTCAGTTACATTAGCTGCTTATGAA	158.7	299.8	7.07962	8.39048	188	74.5	187	165	179	177	169	332	137.5	683.5	7.95167	6.02898	6.8097	7.50063	7.10712	8.25258	8.23057	8.25345	7.34488	9.87093	hsa-miR-203a-5p	hsa-miR-452-3p	hsa-miR-579-3p	hsa-miR-522-3p	hsa-miR-650
ASCRP3007932	0.0111838	0.206337	2.4805	down	hsa_circRNA_003956	hsa_circ_0003956	circBase	chr3	+	149563797	149613357	exonic	ENST00000474348	RNF13	GACCTCATTAGCATGGGATCCAACGACAGTAAGTACAGGTGATTTTACAACGAGATGCTG	183.7	303.7	7.31353	8.62416	168	131	236	174	209.5	342	267.5	407.5	132	369.5	7.76597	6.80884	7.07965	7.58795	7.32522	9.31696	9.06824	8.52414	7.27549	8.93595	hsa-miR-654-3p	hsa-miR-3660	hsa-miR-4474-3p	hsa-miR-3133	hsa-miR-511-5p
ASCRP3013088	0.000330065	0.0638987	2.47298	down	hsa_circRNA_092516	hsa_circ_0001216	circBase	chr22	-	29191568	29192081	sense overlapping	NM_005080	XBP1	TTCTCTGTCAGTGGGGACAACATCTCCCCATGGATTCTGGCGGTATTGACTCTTCAGATT	78.2	143	6.09706	7.40332	50	119	86	69.5	66.5	82	97	238.5	127	170.5	5.84963	6.69625	5.87362	6.25422	5.81161	7.05002	7.26114	7.77697	7.25769	7.67076	hsa-miR-326	hsa-miR-3154	hsa-miR-4747-5p	hsa-miR-676-5p	hsa-miR-330-5p
ASCRP3000331	0.0109876	0.205597	2.46865	down	hsa_circRNA_103492	hsa_circ_0001346	circBase	chr3	+	149563797	149639014	exonic	NM_007282	RNF13	AAATTCAAGAAAGGTGATTTTACAACGAGATGCTGCTCTCCATAGGGATGCTCATGCTGT	223.2	351.3	7.58222	8.88594	173	124.5	290.5	264	264	435	298	422.5	218	383	7.82982	6.75353	7.36135	8.30545	7.66094	9.70009	9.22303	8.59966	7.91587	8.99105	hsa-miR-654-3p	hsa-miR-34b-5p	hsa-miR-580-5p	hsa-miR-7-5p	hsa-miR-511-5p
ASCRP3001524	0.0165447	0.239767	2.45049	down	hsa_circRNA_090446	hsa_circ_0090446	circBase	chrX	+	47441689	47446190	exonic	NM_003254	TIMP1	ACTCCCATCTTTCTTCCGGACAATGAAATAAAGAGTTACCACCCAGCAGATTTCGTCGGC	346.3	606.6	7.86516	9.15823	119.5	640	529	186	257	177	221	1479	609	547	7.17558	8.68018	8.12979	7.72018	7.62009	8.23145	8.71744	10.248	9.07935	9.51491	hsa-miR-6752-5p	hsa-miR-6756-5p	hsa-miR-6787-5p	hsa-miR-4763-3p	hsa-miR-6511b-5p
ASCRP3007870	0.0355549	0.3219	2.43946	down	hsa_circRNA_101379	hsa_circ_0032363	circBase	chr14	+	70459133	70480208	exonic	NM_022137	SMOC1	GACATGGTTCAGGCCATTAACTCAGCAGCGCCCACTGGAGGTGGGAGATGACGGGTCTAA	39.3	97.4	5.24513	6.53169	39	44	39	34	40.5	53	45	150	26	213	5.41386	5.27172	4.98027	5.37267	5.18713	6.37502	5.97419	7.16406	5.10008	8.04512	hsa-miR-612	hsa-miR-194-3p	hsa-miR-542-5p	hsa-miR-432-5p	hsa-miR-339-5p
ASCRP3006429	0.00244205	0.116134	2.43174	down	hsa_circRNA_092361	hsa_circ_0000010	circBase	chr1	-	2521314	2521523	antisense	NM_152371	FAM213B	CTGAAAACCCAACTCTCCTGAGTGGCCAAGAAGCTGGACACACCTAATTAGACTAAGACC	36.3	79.8	5.11671	6.3987	31	38	45	33.5	34	34	45	173	64	83	4.92435	5.09164	5.14834	5.38366	5.03556	5.66956	6.01343	7.34251	6.35283	6.61518	hsa-miR-6737-5p	hsa-miR-6819-5p	hsa-miR-6727-5p	hsa-miR-15b-3p	hsa-miR-507
ASCRP3007288	0.00238371	0.115048	2.41896	down	hsa_circRNA_101508	hsa_circ_0007705	circBase	chr15	+	44788577	44789336	exonic	NM_016396	CTDSPL2	GAAAACAAGAAGCACACCGGAATTCTCCCTAGTTTTAGACTTGCACCAGTAACTCCAGAT	170	293.5	7.10459	8.37898	115	291	178	127	139	182	167.5	655	218	245	7.14192	7.79527	6.7229	7.10397	6.75887	8.28971	8.21188	9.21002	7.90948	8.27379	hsa-miR-103a-2-5p	hsa-miR-190a-5p	hsa-miR-578	hsa-miR-22-5p	hsa-miR-190b
ASCRP3012305	0.018627	0.254273	2.40866	down	hsa_circRNA_100830	hsa_circ_0002058	circBase	chr11	+	61133516	61135470	exonic	NM_016464	TMEM138	TGGACAGATGGACTTCAAATGCTGTTTGTATTCCAGAGACTAGCATCCAGGATATTGCAG	103.9	167.6	6.40178	7.67001	80	41	142.5	129	127	143.5	116	225	79	274.5	6.5443	5.25922	6.46268	7.13167	6.611	7.92797	7.56452	7.70965	6.64912	8.49878	hsa-miR-204-5p	hsa-miR-7-5p	hsa-miR-380-5p	hsa-miR-377-5p	hsa-miR-211-5p
ASCRP3013422	0.0270483	0.292039	2.39776	down	hsa_circRNA_405247		25070500	chr14	+	65922338	65931191	intronic	ENST00000394586	FUT8	TTTCTTACCATTAGGTTGCTGCTTTTGCTCAGAGGACATCCATGACCCTAATGGTCTTTT	84.3	154.2	6.24321	7.5049	76.5	77	101	76	91	93	210	155	52.5	260.5	6.49663	6.08247	6.04291	6.40228	6.19177	7.1954	8.61966	7.20521	6.10081	8.40343	hsa-miR-1303	hsa-miR-3609	hsa-miR-5189-5p	hsa-miR-33a-3p	hsa-miR-3915
ASCRP3003950	0.00034348	0.0638987	2.39567	down	hsa_circRNA_001432	hsa_circ_0001432	circBase	chr4	-	103635594	103647840	exonic	NM_005908	MANBA	CACCTGAACTACTTCACATTTTCCCCAATATATGGATTCTTACTACAGATTTAATGACCT	76.4	133	6.09976	7.36019	66	72	96	69	79	96	124	161	84	200	6.246	5.99017	5.99809	6.27361	5.99092	7.27238	7.66319	7.25675	6.71423	7.89441	hsa-miR-1290	hsa-miR-145-5p	hsa-miR-5195-3p	hsa-miR-1251-3p	hsa-miR-4469
ASCRP3009089	0.00524345	0.159519	2.38494	down	hsa_circRNA_102885	hsa_circ_0007422	circBase	chr2	-	200173482	200298237	exonic	NM_015265	SATB2	GCCGGTGCAGGTTTGATGATTCCTGTCTTTTGTGTCGTGGAGCAGTTGGACGGCTCTCTT	85.8	137.8	6.13719	7.39114	45	98	134	58	94	93	165	203.5	64.5	163	5.60433	6.43294	6.38828	6.02456	6.23583	7.22865	8.16775	7.57918	6.38368	7.59643	hsa-miR-328-3p	hsa-miR-301a-5p	hsa-miR-330-5p	hsa-miR-329-5p	hsa-miR-494-5p
ASCRP3005247	0.0425834	0.344353	2.38457	down	hsa_circRNA_100486	hsa_circ_0001958	circBase	chr1	-	233313547	233344435	exonic	NM_014801	PCNXL2	CCCTCTCCCCAAGAAGATGAAAGATTCAGTGGGACACAACCAAATCATAACATATAGCAG	16499.2	45073.3	13.8323	15.086	3443	11712	22493	33282	11566	24006.5	36198	84588	17336	63238	13.2813	12.5472	13.9995	15.288	14.0453	15.1503	15.3574	15.288	14.1076	15.5267	hsa-miR-149-3p	hsa-miR-33a-5p	hsa-miR-646	hsa-miR-1468-3p	hsa-miR-371a-3p
ASCRP3012554	0.00790406	0.181214	2.38135	down	hsa_circRNA_077736	hsa_circ_0077736	circBase	chr6	-	118832460	118887479	exonic	NM_206921	CEP85L	TGTAAATTGTGAGGATTCTTATGTGGCTAGTTTGCAGATCATTCAACTTCAAGTGGCACA	84.9	145.4	6.22185	7.47363	86	60	110.5	80	88	129	141.5	182.5	59	215	6.65724	5.74412	6.14191	6.44292	6.12306	7.73741	7.88833	7.41517	6.26457	8.06267	hsa-miR-6507-3p	hsa-miR-6077	hsa-miR-8065	hsa-miR-1248	hsa-miR-942-5p
ASCRP3002612	0.00228377	0.114845	2.38084	down	hsa_circRNA_101621	hsa_circ_0002970	circBase	chr15	+	81199003	81201647	exonic	NM_018689	CEMIP	ATACATTCTCTCGCTGCGTCACAGTCCATGGCTCCAATGGCTTGTTGGGAAACCAATGTA	73.7	125.2	5.98012	7.23159	54	106	94	37.5	77	69	111	150	87	209	5.91046	6.5324	5.96729	5.51933	5.97113	6.74077	7.45312	7.16406	6.79028	8.00973	hsa-miR-670-5p	hsa-miR-299-3p	hsa-miR-605-5p	hsa-miR-221-3p	hsa-miR-186-3p
ASCRP3012138	0.00185186	0.104127	2.36902	down	hsa_circRNA_104893	hsa_circ_0008792	circBase	chr9	+	118969734	119033695	exonic	NM_002581	PAPPA	TGCCGACAAGAAGTCTCCTTCAATTGTATTGAGCCTACTTGGATGTTAATGAGCTGAAGA	35.9	74.7	5.09775	6.34204	33.5	41	40	27	38	41	44	140	44.5	104	5.07889	5.18713	5.04142	5.04797	5.13334	5.88016	5.95881	7.05924	5.86209	6.94991	hsa-miR-199b-5p	hsa-miR-505-3p	hsa-miR-199a-5p	hsa-miR-766-5p	hsa-miR-764
ASCRP3007411	0.000592749	0.0729882	2.36688	down	hsa_circRNA_102924	hsa_circ_0008365	circBase	chr2	-	224856519	224866639	exonic	NM_006216	SERPINE2	GAAATCCTATCAAGTGCCAATGCTGGCCCAGCTCTCCGTGTTCCGGTGTGGTCGTCCTTG	252	408.2	7.63252	8.87551	118	405	313	215	209	223	221	739	526	332	7.20031	8.19926	7.45915	7.95205	7.35181	8.64553	8.69069	9.33922	8.92035	8.78174	hsa-miR-432-5p	hsa-miR-103a-2-5p	hsa-miR-605-3p	hsa-miR-130a-5p	hsa-miR-765
ASCRP3001260	0.0079693	0.181214	2.3554	down	hsa_circRNA_100491	hsa_circ_0003314	circBase	chr1	-	233353644	233363117	exonic	NM_014801	PCNXL2	ACCAATACACCATGTGAGTCAGGATCTGGAAGCCTCGTCATGTTCTTCAACACAAGGAAA	61.3	111.5	5.82591	7.06188	93	57.5	59	45	52	69	129.5	187	60	112	6.80045	5.68179	5.43291	5.71512	5.49927	6.71994	7.72768	7.4571	6.34042	7.06428	hsa-miR-223-3p	hsa-miR-26a-5p	hsa-miR-26b-5p	hsa-miR-212-5p	hsa-miR-663a
ASCRP3007111	0.000146124	0.0528039	2.35353	down	hsa_circRNA_074530	hsa_circ_0074530	circBase	chr5	-	149784242	149784743	exonic	NM_004355	CD74	CTTGGAGCAAAAGCCCACTGACGCTCCACCGAAAGAATGCTGACCCCCTGAAGGTGTACC	124.6	206	6.76032	7.99515	116.5	142	157	85	122.5	134.5	133	232	258.5	272	7.1612	6.91088	6.59691	6.54867	6.58394	7.82728	7.79224	7.74751	8.12704	8.48166	hsa-miR-4677-5p	hsa-miR-7161-3p	hsa-miR-515-3p	hsa-miR-1271-3p	hsa-miR-3663-5p
ASCRP3002979	0.0419205	0.343302	2.35231	down	hsa_circRNA_101839	hsa_circ_0039943	circBase	chr16	+	68300495	68300624	exonic	NM_003983	SLC7A6	ATGAGGAGGTGGCTTATGAAAGTGTGATGTTCGCGTATTTCTTGACAGAGTTTATGTGGC	99.1	151.7	6.25212	7.4862	48	48	152	127	120.5	253	88	161.5	66	190	5.69577	5.37615	6.53448	7.10397	6.55021	8.82665	7.09556	7.24602	6.43294	7.82982	hsa-miR-143-3p	hsa-miR-651-3p	hsa-miR-204-3p	hsa-miR-601	hsa-miR-499a-3p
ASCRP3011893	0.000344411	0.0638987	2.33635	down	hsa_circRNA_084903	hsa_circ_0084903	circBase	chr8	-	95511601	95550574	exonic	NM_015496	KIAA1429	TGAGACAAATTCTTAACTCTGACACAATTAGAGACATCTCCCCATACATTTCAATTAGAC	130.2	226.8	6.81738	8.04164	87	151	149.5	140.5	123	135	128.5	411	233.5	226	6.7078	6.99207	6.52302	7.28662	6.57741	7.81281	7.70089	8.55157	7.99632	8.1466	hsa-miR-4778-3p	hsa-miR-877-3p	hsa-miR-6881-3p	hsa-miR-5196-3p	hsa-miR-6809-3p
ASCRP3000025	0.00680391	0.17379	2.31803	down	hsa_circRNA_102887	hsa_circ_0057691	circBase	chr2	-	200233327	200246543	exonic	NM_015265	SATB2	AAAAAGTACAAGAAGATTAAAGGAATAATCAAGCTGGGAAGGTGGAACCCTCTCCCCCTC	264.5	423	7.66807	8.88097	169	523	256	229	145.5	204	220	634.5	732	324.5	7.77873	8.4582	7.22141	8.07556	6.80648	8.45594	8.71744	9.16892	9.3211	8.74146	hsa-miR-9-5p	hsa-miR-1264	hsa-miR-628-5p	hsa-miR-514a-5p	hsa-miR-30c-1-3p
ASCRP3006931	0.0159916	0.237708	2.31095	down	hsa_circRNA_025500	hsa_circ_0025500	circBase	chr12	-	12672795	12715448	exonic	NM_030640	DUSP16	CTTCAACTCTGTTCACCTGCTTGCAGGTTTTTAAACGATTATTACCACCTCTCTCTCCCC	696.9	1050.5	8.75089	9.95938	286.5	1679.5	901	299	318.5	382.5	362.5	1406.5	2486	615	8.65541	9.77632	8.84904	8.53825	7.93545	9.49918	9.55708	10.1431	10.9055	9.69203	hsa-miR-6809-3p	hsa-miR-877-3p	hsa-miR-6856-5p	hsa-miR-6881-3p	hsa-miR-6830-3p
ASCRP3007474	0.0086721	0.186023	2.30649	down	hsa_circRNA_103978	hsa_circ_0074371	circBase	chr5	+	142434003	142437312	exonic	NM_015071	ARHGAP26	GAACCACTTGGCAAAACCCCAAGACTGCTTCTGAGACAGAAACAGATATCTGTGCTGAAT	91.4	150.1	6.31246	7.51816	99	50	109	96	103	85.5	120	152.5	129.5	263	6.86829	5.47136	6.15782	6.72381	6.34101	7.08568	7.61101	7.17458	7.27549	8.44404	hsa-miR-19b-2-5p	hsa-miR-19b-1-5p	hsa-miR-323a-5p	hsa-miR-145-5p	hsa-miR-646
ASCRP3003941	0.0335459	0.316547	2.30516	down	hsa_circRNA_036592	hsa_circ_0036592	circBase	chr15	+	85180577	85181708	exonic	NR_003654	SCAND2P	CACCTAGAAATAACTCAGCAGAATTCTGAAAATGAGGTCACGCTGGCCCTGCCTGATGTG	317.1	531.3	8.04788	9.25274	196	203	468	298.5	420	329	321	752	200	1054.5	8.01643	7.3593	7.98108	8.53371	8.34887	9.22158	9.37446	9.35696	7.819	10.4917	hsa-miR-5581-3p	hsa-miR-203a-5p	hsa-miR-6872-3p	hsa-miR-22-5p	hsa-miR-152-5p
ASCRP3006292	0.000280996	0.0624411	2.30411	down	hsa_circRNA_000049	hsa_circ_0000049	circBase	chr1	+	33429698	33429839	antisense	NM_153341	RNF19B	CTCGCTTATCTCCAGGCGCAGGTAGCGGCGCAGCATGAACTCCTCGTACTTGTGCATAAG	34.2	64.8	5.01496	6.21917	30	40	39	33	29	47	46.5	126.5	46	58	4.87522	5.09164	4.96495	5.30007	4.84291	6.11198	5.99621	6.92282	5.97036	6.09449	hsa-miR-324-3p	hsa-miR-2278	hsa-miR-3944-5p	hsa-miR-6825-3p	hsa-miR-1468-5p
ASCRP3011950	0.0127607	0.217179	2.28851	down	hsa_circRNA_103488	hsa_circ_0067716	circBase	chr3	+	149563797	149589941	exonic	NM_007282	RNF13	TGATATAAAGGTGATTTTACAACGAGATGCTGCTCTCCATAGGGATGCTCATGCTGTCAG	222.6	325.3	7.57642	8.77083	153	143	290.5	259.5	267	394	273.5	400	193	366	7.61862	6.93937	7.36456	8.27658	7.68299	9.56859	9.10363	8.49265	7.77104	8.91826	hsa-miR-654-3p	hsa-miR-511-5p	hsa-miR-632	hsa-miR-1264	hsa-miR-650
ASCRP3011901	0.00220429	0.114319	2.28404	down	hsa_circRNA_001506	hsa_circ_0000981	circBase	chr2	-	20240809	20240905	intronic	ENST00000175091	LAPTM4A	TGAGAGGACATCTAGAGATTGTGCTAAGATTGCGTCGTGATGGTAGTCTCCCACTATTTT	93.2	148.4	6.31138	7.50297	62	140	93	85	86	151	115.5	254	94.5	127	6.08389	6.89359	5.9495	6.52772	6.10221	7.99151	7.55867	7.85901	6.87589	7.22977	hsa-miR-517-5p	hsa-miR-550a-3p	hsa-miR-590-3p	hsa-miR-200c-5p	hsa-miR-651-5p
ASCRP3007130	0.00683671	0.173835	2.28178	down	hsa_circRNA_092412	hsa_circ_0000574	circBase	chr14	-	105131084	105131167	sense overlapping	ENST00000564585	RP11-982M15.8	CTTGGGTCTCCTTTTCCAGCACAGGTGCCTTCTCCCTCGGCAGGAGGGTGCGATGGTCTC	1624.1	3318.3	10.1867	11.3768	623	3778	2037	630.5	1052	857	1180	10049.5	2569	1936	10.2753	10.861	10.0601	9.85839	9.87851	10.7352	11.5948	12.2884	10.9355	11.3301	hsa-miR-6736-5p	hsa-miR-3116	hsa-miR-3144-5p	hsa-miR-4768-3p	hsa-miR-4683
ASCRP3013589	0.000378442	0.0639131	2.28055	down	hsa_circRNA_404285		25242744	chr9	+	131744827	131745829	exonic	NM_015354	NUP188	TTTTTACCATTTGTGGCCCATCCTGTCTCCAGCCTGAGTCAGATGATTAGGGGGTCAAAC	1150.5	1744.5	9.84124	11.0306	583.5	2166	1555.5	637.5	810	1080	1123	3236.5	1783	1500	10.0425	10.1431	9.68334	9.87093	9.46631	11.1745	11.4681	11.0564	10.4732	10.9809	hsa-miR-16-5p	hsa-miR-4524a-3p	hsa-miR-424-5p	hsa-miR-653-5p	hsa-miR-654-5p
ASCRP3011140	0.0019281	0.106271	2.27931	down	hsa_circRNA_100711	hsa_circ_0008456	circBase	chr10	-	126384726	126395456	exonic	NM_014661	FAM53B	TCAAGGACCTACACTTTTCTCTTGTGGAATTATGGGGAGTTGACCACATTTGGCCATTTC	79.1	120.5	6.06311	7.25171	50	56.5	105	88	96	119	109	134	75	165.5	5.75039	5.63126	6.10431	6.58043	6.24917	7.59643	7.43753	6.99377	6.5994	7.63141	hsa-miR-608	hsa-miR-188-3p	hsa-miR-660-3p	hsa-miR-106a-3p	hsa-miR-493-3p
ASCRP3006231	0.000544601	0.0728785	2.27572	down	hsa_circRNA_006652	hsa_circ_0006652	circBase	chr5	+	134508189	134509862	sense overlapping	NM_001277348	C5orf66	CTCCGGGCCAGGGCTGCTGATCTTCTCCTGAAGTCTCAGAACAGATGGCTGCCAAGTAGG	134.3	206.9	6.78919	7.97551	84	199.5	169.5	100	118.5	159	160	365	204	146.5	6.64912	7.33657	6.68087	6.7522	6.5272	8.08533	8.12248	8.38959	7.84569	7.43448	hsa-miR-6813-5p	hsa-miR-6735-5p	hsa-miR-5197-3p	hsa-miR-7161-3p	hsa-miR-6747-3p
ASCRP3012880	0.00128803	0.101675	2.26504	down	hsa_circRNA_042691	hsa_circ_0042691	circBase	chr17	-	27041298	27044443	exonic	NM_001256276	RAB34	TTATGCATTAAAATTTCTTTGTTACGAGCACTTCGTCTCCGAGACCGCGGACTCCCGTAG	27.7	54.3	4.78172	5.96126	23	32.5	28	28	27	42.5	39.5	113	36	40.5	4.49177	4.85293	4.70221	5.09446	4.76723	5.98562	5.79048	6.80777	5.57285	5.64958	hsa-miR-612	hsa-miR-486-3p	hsa-miR-4697-3p	hsa-miR-6860	hsa-miR-6751-5p
ASCRP3000606	0.00108273	0.0928055	2.26176	down	hsa_circRNA_101797	hsa_circ_0000690	circBase	chr16	+	30495147	30495584	exonic	NM_002209	ITGAL	AAGATCTATTCACTGAGCTGCAGAAGAAGATCTATGTCATTGAGGGACAGAGGTGTTCCG	33.7	58.5	5.05446	6.23191	48.5	40	28.5	22.5	29	56	63	53.5	46	74	5.69577	5.13881	4.73689	4.85791	4.84291	6.42904	6.57287	5.78307	5.90806	6.4665	hsa-miR-9-5p	hsa-miR-372-5p	hsa-miR-744-3p	hsa-miR-378a-5p	hsa-miR-511-5p
ASCRP3002434	0.0014711	0.102571	2.2599	down	hsa_circRNA_403250		25242744	chr4	+	152487289	152510078	exonic	NM_001109977	FAM160A1	AGTCTTGGCTCCTGCTCTCCATAAGGTTTTGGAAGGTGACAATGAAATGTGAAGAAGTTA	831.6	1153.6	9.15212	10.3284	298.5	1608.5	1235	395	621	468.5	719	2106.5	1732	742	8.75299	9.72786	9.31182	8.99887	8.96905	9.85546	10.8034	10.5941	10.423	9.96588	hsa-miR-4273	hsa-miR-7156-5p	hsa-miR-3154	hsa-miR-4638-3p	hsa-miR-3654
ASCRP3005273	0.00183268	0.10406	2.25017	down	hsa_circRNA_101753	hsa_circ_0002696	circBase	chr16	+	21623965	21636436	exonic	NM_016025	METTL9	CCCTTTCATCCCTATGTGGAAAACGTGGTATGTGTGCAACAGAGAGAAATTATGCGAATC	143.2	194.3	6.78567	7.9557	55.5	158	245.5	118.5	138.5	190	139	250	165	227.5	5.95804	7.03927	7.16103	7.03304	6.73695	8.34754	7.86583	7.8393	7.57439	8.15143	hsa-miR-146a-3p	hsa-miR-215-3p	hsa-miR-487a-3p	hsa-miR-373-5p	hsa-miR-134-3p
ASCRP3006266	0.0459153	0.352472	2.24867	down	hsa_circRNA_100980	hsa_circ_0024731	circBase	chr11	+	123489400	123489932	exonic	NM_020716	GRAMD1B	CTCCTTGACCAGTCTGGTGCTGCTGGTCATCCTTAACATGATGCTCTTCTACAAACTCTG	91.5	160.3	6.23371	7.40278	44	112	123	79.5	99	124	46	121	166	344.5	5.56677	6.63322	6.26489	6.4282	6.27548	7.68181	6.05091	6.86973	7.58069	8.83077	hsa-miR-223-5p	hsa-miR-188-3p	hsa-miR-449c-5p	hsa-miR-338-3p	hsa-miR-627-3p
ASCRP3000102	0.000373506	0.0638987	2.24726	down	hsa_circRNA_006063	hsa_circ_0006063	circBase	chr10	+	26789747	26792203	exonic	NM_019043	APBB1IP	AAAATTAAGCTGGCGCTGGAAAAACTGAAGGAGGCCAAGGTTAAGAAGAGTCCTTAAATG	31.8	55.7	4.95793	6.12609	34	28	34	30	33	41.5	67	57	42	71	5.18052	4.66857	4.809	5.18052	4.95103	5.89963	6.62398	5.88098	5.77607	6.44981	hsa-miR-6856-5p	hsa-miR-6134	hsa-miR-6851-5p	hsa-miR-6758-5p	hsa-miR-3689d
ASCRP3005605	0.0446913	0.350011	2.24112	down	hsa_circRNA_092500	hsa_circ_0001108	circBase	chr2	+	231226328	231307814	sense overlapping	NM_003113	SP100	CGAGGGCCTCCGTGATCGTGATCTCATCACAAATAAAATGTTTGAACAATCCAAGACAAA	222.1	391.8	7.55606	8.72028	162	113.5	290	264	281	222.5	230.5	875	129	502	7.71538	6.63854	7.36718	8.31628	7.74292	8.60572	8.77604	9.55577	7.26833	9.39553	hsa-miR-3916	hsa-miR-3662	hsa-miR-5584-5p	hsa-miR-4644	hsa-miR-1277-5p
ASCRP3013404	0.000744029	0.0821169	2.24041	down	hsa_circRNA_400067	hsa_circ_0092365	circBase	chr22	+	20078221	20078421	intronic	ENST00000351989	DGCR8	TTTCTATTTGTCTGTACATCACTACCCAGCCTGTCTCATAACCAATTGCTTGCTGGATGT	202.3	286.8	7.29982	8.46358	90	300	272	162.5	187	176	204	515	285	254	6.72836	7.83119	7.28955	7.4826	7.1674	8.24023	8.57975	8.89623	8.24078	8.36091	hsa-miR-526b-3p	hsa-miR-641	hsa-miR-744-5p	hsa-miR-20b-5p	hsa-miR-93-5p
ASCRP3011887	0.0427641	0.344756	2.23542	down	hsa_circRNA_001214	hsa_circ_0000227	circBase	chr10	+	31644072	31676195	exonic	ENST00000493835	ZEB1	TGAGAACTTGATCAGTTTGTGTCAGCCACCTTGTTCTCTAAAGCAGCTGTTTAAGGAAGA	314.9	520.4	8.05161	9.21216	195	186.5	426	365	402	266.5	312	723.5	231	1069	8.01643	7.25832	7.85839	8.85611	8.26881	8.92511	9.31892	9.31696	7.98839	10.5114	hsa-miR-136-5p	hsa-miR-494-5p	hsa-miR-617	hsa-miR-148a-5p	hsa-miR-410-5p
ASCRP3011083	0.0340427	0.317837	2.23529	down	hsa_circRNA_103951	hsa_circ_0001535	circBase	chr5	-	137320945	137324004	exonic	NM_016603	FAM13B	TATTTGAGAATGAAGAAAATACCCAGCACCCATATATCTCCCATCAGCATCCTACCAGCC	1641.3	4121.7	10.7767	11.9371	1215	1906	1955	1501.5	1629	1777	1915	10671.5	2464	3781	11.6677	9.98622	10.0055	11.535	10.6889	11.8706	12.3371	12.4207	10.8939	12.1634	hsa-miR-329-5p	hsa-miR-633	hsa-miR-18b-5p	hsa-miR-212-3p	hsa-miR-433-3p
ASCRP3008822	0.000556853	0.0728785	2.21339	down	hsa_circRNA_090069	hsa_circ_0090069	circBase	chrX	+	22108546	22117269	exonic	NM_000444	PHEX	GATTTGTTTAGGATATTAGGGTCTGAGAGAAAGAACTGGACCAAGCAACACTCTCCCTGG	41.2	72.4	5.27758	6.42383	32	56	41	42	35	49	51	130	67	65	5.02674	5.66861	5.04142	5.63029	5.02083	6.19834	6.21785	6.96384	6.43294	6.30619	hsa-miR-15b-3p	hsa-miR-1278	hsa-miR-6751-5p	hsa-miR-5000-5p	hsa-miR-6813-5p
ASCRP3011583	0.0379219	0.329574	2.20806	down	hsa_circRNA_100983	hsa_circ_0024766	circBase	chr11	+	125472197	125474142	exonic	NM_152713	STT3A	TCTCCCGATCTGTGGCTGGCTCCTATGATAATGAAGGTACTTTAATTATCGGACTACCAG	717.1	1102.1	9.06571	10.2085	293	510	1317	366	1099.5	999	491.5	2592	497.5	930.5	8.71063	8.42388	9.38956	8.86403	9.94046	10.9706	10.063	10.8236	8.86872	10.3165	hsa-miR-376a-2-5p	hsa-miR-873-5p	hsa-miR-765	hsa-miR-576-3p	hsa-miR-423-3p
ASCRP3002835	0.000497183	0.0710653	2.2077	down	hsa_circRNA_405813		25070500	chr19	+	54245398	54251644	sense overlapping	NR_030215	MIR520H	ATCCTGCCCTATTCTCTTGGTGAAATATAAGATTCCATTTTGGATGCTTCCATCGGGACT	437.9	619.4	8.44131	9.58385	194	570	619.5	406	400	398	373	1009	667	650	8.00281	8.55484	8.34503	9.04757	8.25628	9.58295	9.60881	9.73702	9.20375	9.7867	hsa-miR-665	hsa-miR-6884-5p	hsa-miR-4459	hsa-miR-1285-3p	hsa-miR-1273g-3p
ASCRP3007265	0.000976115	0.0902739	2.2061	down	hsa_circRNA_104896	hsa_circ_0088222	circBase	chr9	+	118982215	119033695	exonic	NM_002581	PAPPA	CTTTTCTGCCGACAAGAAGTCTCCTTCAATTGTATTGATGACGACTGTACGGACTCCTTC	36.1	68.6	5.12944	6.27094	35.5	39	40	28	38	42	42	117	48	94	5.2094	5.12234	5.06459	5.04797	5.20289	5.91963	5.81161	6.83287	5.99922	6.79136	hsa-miR-199b-5p	hsa-miR-505-3p	hsa-miR-199a-5p	hsa-miR-766-5p	hsa-miR-764
ASCRP3000847	0.0275743	0.292696	2.20328	down	hsa_circRNA_104110	hsa_circ_0008801	circBase	chr6	+	42902212	42903408	exonic	NM_006586	CNPY3	AATCGATTTGCCAAGTGTGTAAATATGTTGCTGTGGAGCTGAAGTCAGCCTTTGAGGAAA	53.6	85.9	5.48759	6.62724	35	27	76	66	64	96	55	85.5	39	154	5.18052	4.66857	5.68646	6.17723	5.72516	7.25675	6.2792	6.38598	5.69019	7.52407	hsa-miR-224-3p	hsa-miR-508-5p	hsa-miR-223-5p	hsa-miR-670-3p	hsa-miR-640
ASCRP3001033	0.00271906	0.121327	2.20237	down	hsa_circRNA_405138		25070500	chr13	-	43500471	43538275	exonic	NM_033255	EPSTI1	ACAATCCTCAACATGGGTGGAAGCCAGTCAGAAACTGAAGTCAGACAGAAACAACAACTC	29.5	57.6	4.88382	6.02287	32	35	29.5	25	26	47	33	95	34	79	5.02674	4.94947	4.71692	5.04797	4.678	6.14633	5.46157	6.52876	5.39227	6.58544	hsa-miR-942-5p	hsa-miR-4753-3p	hsa-miR-6873-3p	hsa-miR-6809-3p	hsa-miR-146a-3p
ASCRP3011193	0.00865515	0.185994	2.20215	down	hsa_circRNA_001715	hsa_circ_0001715	circBase	chr7	+	73521339	73523366	exonic	NM_002314	LIMK1	TCACTGAGTACATCAAGGGCGGCACGCTCCGGGGCATCATCAAGAGCATGGAGGAGCTGC	54.7	90.6	5.5753	6.71421	53.5	27	71	61	61	54	58	124	69	148	5.86457	4.62246	5.63803	6.06964	5.68179	6.3225	6.36892	6.90125	6.50672	7.47166	hsa-miR-6813-5p	hsa-miR-5001-5p	hsa-miR-762	hsa-miR-4498	hsa-miR-324-5p
ASCRP3012402	0.000413914	0.0673147	2.18517	down	hsa_circRNA_102020	hsa_circ_0042823	circBase	chr17	-	28011580	28022541	exonic	NM_033389	SSH2	TGGATTTCTCCTCTAATGACAGGCGATCTCCAACAGCATCTCCAAGCAATGTTCATTTTA	144.4	223.1	6.9528	8.08055	134	177	180	107	124	138	157	384	197.5	239	7.40357	7.18717	6.75598	6.86376	6.55354	7.83867	8.07324	8.44508	7.80068	8.24507	hsa-miR-200c-5p	hsa-miR-510-3p	hsa-miR-539-5p	hsa-miR-497-3p	hsa-miR-302b-3p
ASCRP3013337	0.0346341	0.319582	2.18489	down	hsa_circRNA_101303	hsa_circ_0030998	circBase	chr13	+	113963957	113964177	exonic	NM_005561	LAMP1	TTTATAACTTGTCAGACACACACCTTTTCCCCAATGCGAGCTCCAAAGAACATGACCTTT	423.7	654.6	8.44587	9.57343	189.5	278.5	587	555	508.5	415	445	1479	361	573	7.95806	7.73391	8.27239	9.63251	8.63251	9.64889	9.90854	10.248	8.50303	9.55871	hsa-miR-29b-3p	hsa-miR-556-5p	hsa-miR-335-5p	hsa-miR-29c-3p	hsa-miR-1323
ASCRP3009195	0.0128672	0.217308	2.18378	down	hsa_circRNA_103411	hsa_circ_0003060	circBase	chr3	-	67546221	67548719	exonic	NM_003848	SUCLG2	GCTCACAGCTGATCCTAAGTTGTCTGTTTTGATGCCAAGATAAACTTTGATGACAACGCA	64	95.5	5.72744	6.85426	38	40.5	85	72	84.5	93.5	80	108	46	150	5.33147	5.07462	5.84294	6.3071	6.08105	7.2026	6.96153	6.7156	5.90806	7.48354	hsa-miR-29b-3p	hsa-miR-651-3p	hsa-miR-29c-3p	hsa-miR-29a-3p	hsa-miR-511-5p
ASCRP3007912	0.00530005	0.16087	2.17233	down	hsa_circRNA_401117		25242744	chr12	+	133721019	133728490	exonic	NM_015394	ZNF10	GACCCATCCTGCTTTGTCTCCTCAGCACTCTGCTGTCACTCAAGGAAGTATCATCAAGAA	1571.3	2293	10.0363	11.1556	514	3659	2041	574	1068.5	1019	1223	5875	2140	1208	9.73702	10.7933	10.063	9.6897	9.89865	11.0373	11.6542	11.6765	10.691	10.719	hsa-miR-4677-5p	hsa-miR-6733-3p	hsa-miR-199a-5p	hsa-miR-578	hsa-miR-657
ASCRP3007591	0.0320844	0.3124	2.16911	down	hsa_circRNA_015962	hsa_circ_0015962	circBase	chr1	+	201966446	201969143	exonic	NM_020216	RNPEP	GAAGATTGAACCAGGTATGACTTGCTCTTCATGCCACCGTCCTTTCCATTTGGAGGAATG	272.1	378	7.55046	8.66757	166	564.5	326	88	216	133	258.5	874	332.5	292	7.74527	8.54238	7.51095	6.58043	7.37329	7.79808	8.99034	9.55577	8.40783	8.58583	hsa-miR-4683	hsa-miR-4692	hsa-miR-6893-5p	hsa-miR-7161-3p	hsa-miR-4802-3p
ASCRP3011978	0.011102	0.206337	2.16697	down	hsa_circRNA_000298	hsa_circ_0000298	circBase	chr11	-	47187818	47189802	exonic	NM_032389	ARFGAP2	TGATGAATTCCTTGCAGCTCTGTCTCCCACTCCGTGCTGTCTGAGATGCAGGTGATTGAG	4435.6	11252.4	11.8886	13.0043	924.5	9771	5754	2918.5	2810	2945	4124	31712.5	6861.5	10619	11.0526	12.2141	11.7636	12.5472	11.8655	12.4652	13.0731	13.6759	12.5258	13.2813	hsa-miR-186-3p	hsa-miR-149-5p	hsa-miR-3074-5p	hsa-miR-339-5p	hsa-miR-525-5p
ASCRP3009549	0.00246309	0.116713	2.16413	down	hsa_circRNA_050998	hsa_circ_0050998	circBase	chr19	-	39923846	39924209	exonic	NM_001020	RPS16	GGATTTTAAAGTTTCAAGAACTATCCGTCAGTCCATCTCCAAAGCCCTGGTGGCCTATTA	211.2	327.1	7.5303	8.64409	177	189	274	236.5	179.5	208	199	577	267	384.5	7.85236	7.2558	7.30863	8.12342	7.1113	8.49825	8.51858	9.0463	8.15944	8.99788	hsa-miR-433-3p	hsa-miR-2277-5p	hsa-miR-937-5p	hsa-miR-1178-5p	hsa-miR-5089-5p
ASCRP3012149	0.000289146	0.0624411	2.15609	down	hsa_circRNA_406019		25070500	chr2	+	202013725	202019130	sense overlapping	NM_003879	CFLAR	TGCCTGGCTTATTCTCTCCATTTTCAAGAAGAACCAGTGAAGAAATCCATTCAGGAATCA	76.6	126.2	6.08258	7.191	56	97	95	63	72	82	80	241	117	111	5.94287	6.41952	5.99395	6.17723	5.87935	7.0205	6.96153	7.79246	7.14124	7.03927	hsa-miR-6805-3p	hsa-miR-5584-5p	hsa-miR-1914-5p	hsa-miR-6856-5p	hsa-miR-3929
ASCRP3002286	0.0387301	0.331939	2.15334	down	hsa_circRNA_104000	hsa_circ_0009145	circBase	chr5	+	167915606	167919852	exonic	NM_002887	RARS	AGGCCAAGTTTGGGGACTATCAGTGTAATAGTGCTATGGGTATTTCTCAGGAAGAAGAGA	164.8	253.5	7.10253	8.20911	132	75	225.5	197	194.5	134.5	188	406	116.5	422.5	7.38829	6.04982	7.02973	7.81505	7.22977	7.80563	8.41172	8.52708	7.15447	9.14665	hsa-miR-582-5p	hsa-miR-519d-5p	hsa-miR-628-5p	hsa-miR-578	hsa-miR-597-5p
ASCRP3012871	0.0304651	0.306353	2.13843	down	hsa_circRNA_400713		25242744	chr11	+	12785725	12785981	exonic	NM_021961	TEAD1	TTATCAGACGAAGGCAAAATGTATGGTTTATTTTCTTGAAAAGGCTCCAGGCTTCGGCTT	60.4	99	5.66278	6.75933	46	29	78	72	77	58	54	131	54	198	5.55147	4.7059	5.76107	6.32431	5.97113	6.42904	6.33923	6.97765	6.14565	7.90508	hsa-miR-6846-3p	hsa-miR-544a	hsa-miR-3127-3p	hsa-miR-188-3p	hsa-miR-5089-5p
ASCRP3009693	0.00906134	0.190018	2.1364	down	hsa_circRNA_103124	hsa_circ_0001187	circBase	chr21	+	37619814	37620866	exonic	NM_005128	DOPEY2	GGGATCCTCTTCCGTTTACTTTAAAACCACCAAACACAACCTCCAAGAGGGAAAACATTT	274.6	391.3	7.90228	8.99746	264.5	159.5	363	277	309	351	246.5	488	351	520	8.5178	7.05545	7.64529	8.40414	7.88873	9.35696	8.90468	8.81879	8.47343	9.43344	hsa-miR-369-5p	hsa-miR-548a-5p	hsa-miR-188-5p	hsa-miR-501-5p	hsa-miR-650
ASCRP3002691	0.0161095	0.237708	2.13129	down	hsa_circRNA_103490	hsa_circ_0004565	circBase	chr3	+	149563797	149619949	exonic	NM_007282	RNF13	ATATGAAAAAGGGTGATTTTACAACGAGATGCTGCTCTCCATAGGGATGCTCATGCTGTC	200.3	277.5	7.43485	8.52658	142.5	143	246	227	243	346	243	323	162.5	313	7.50593	6.92835	7.15244	8.04165	7.54585	9.34311	8.86067	8.17974	7.55943	8.68993	hsa-miR-654-3p	hsa-miR-511-5p	hsa-miR-632	hsa-miR-643	hsa-miR-889-5p
ASCRP3000642	0.00915182	0.190755	2.12101	down	hsa_circRNA_049851	hsa_circ_0049851	circBase	chr19	+	15939756	15946230	exonic	TCONS_00026750	XLOC_012981	AAGCTAATATGCCTGATTGACATTCTTCTGGACAATGAGTCCCATCATCTCTCCACCATG	484.7	579	8.38298	9.46773	307	1088	526.5	210	292	407	379	1056	620	433	8.80138	9.29355	8.11989	7.91188	7.78822	9.61918	9.64614	9.78548	9.10425	9.18363	hsa-miR-5001-5p	hsa-miR-1182	hsa-miR-1249-5p	hsa-miR-1226-5p	hsa-miR-3620-5p
ASCRP3004766	0.0135125	0.223239	2.12065	down	hsa_circRNA_103977	hsa_circ_0074362	circBase	chr5	+	142264862	142311690	exonic	NM_015071	ARHGAP26	CATGGATGGCCGGGAACCTGAAGCCAAAAAGAAGTATGACAAAGAGACAGAAAAGTATTG	38.5	66.8	5.20273	6.28724	46	25	40.5	41	40	47	77	83	30	97	5.56677	4.6028	5.07747	5.56373	5.20289	6.11198	6.89642	6.33923	5.26861	6.81995	hsa-miR-578	hsa-miR-212-5p	hsa-miR-660-3p	hsa-miR-877-3p	hsa-miR-224-3p
ASCRP3005167	0.00442168	0.145254	2.11921	down	hsa_circRNA_007647	hsa_circ_0007647	circBase	chr2	-	242572331	242573494	exonic	NM_015963	THAP4	CCCAGCCGCGGTTCCCCCTAAAGGACTCAAAACGTCTAATCCAATGGTTAAAAGCTGTTC	469.1	648.8	8.43334	9.51686	200	765.5	689	283.5	407.5	368	339	1453	436.5	647.5	8.06922	8.89117	8.48018	8.42905	8.29706	9.42325	9.46781	10.1919	8.72297	9.7784	hsa-miR-2682-3p	hsa-miR-2276-5p	hsa-miR-330-5p	hsa-miR-3064-5p	hsa-miR-3192-5p
ASCRP3006402	0.0448136	0.350037	2.11602	down	hsa_circRNA_404853		25070500	chr11	-	16133348	16208501	exonic	NM_017508	SOX6	CTCTTCCCCCCTGGAATAACATACAAACCAGGTACACCTGAGAGCCTGGCAGAAAAAGAA	2751.8	6096.7	11.2059	12.2873	691.5	3550	4389.5	3376	1752	1628	1448	14936	5064.5	7407	10.4808	10.7625	11.1881	12.7433	10.8548	11.79	11.9706	12.7176	12.0753	12.8828	hsa-miR-1228-5p	hsa-miR-367-5p	hsa-miR-6501-5p	hsa-miR-3692-5p	hsa-miR-22-3p
ASCRP3011439	0.00944519	0.193734	2.11568	down	hsa_circRNA_017645	hsa_circ_0017645	circBase	chr10	-	7327827	7409851	exonic	NM_001018039	SFMBT2	TCCTGGAAGGTGTTGAAATCAGCATTCAGAGCAACTTCCAGCCAGGAATGAAATTGGAAG	30.2	51.9	4.88095	5.96207	36.5	27	34	24	29.5	36	69	33	36	85.5	5.2094	4.66857	4.86948	4.91322	4.74409	5.71421	6.67852	5.18449	5.55557	6.67758	hsa-miR-342-5p	hsa-miR-298	hsa-miR-6739-3p	hsa-miR-6775-3p	hsa-miR-19b-3p
ASCRP3011516	0.00626882	0.167503	2.11491	down	hsa_circRNA_404687		25070500	chr1	+	236332005	236347206	exonic	NM_003272	GPR137B	TCGTTTATTTCTTCCGAGTTAGAAATCCTACAAAGGACCTTGTGATTTTCAAAGCCAAGT	78.5	122.7	6.17123	7.25183	89	79	79	66	79.5	70	147	131.5	87	178	6.72836	6.1196	5.76107	6.21591	6.03119	6.79049	7.95341	6.97765	6.79656	7.74101	hsa-miR-1249-5p	hsa-miR-3916	hsa-miR-4713-5p	hsa-miR-3145-5p	hsa-miR-6760-5p
ASCRP3001084	0.0144911	0.22995	2.10973	down	hsa_circRNA_002375	hsa_circ_0002375	circBase	chr12	-	88898935	88939642	exonic	NM_000899	KITLG	ACACTGTTACTTTCGTACATTGACTTGGATTCTCACTTGCATTTATCTTCAGCTGCTCCT	54.1	88.3	5.64239	6.71945	49	54	69	46	52.5	56.5	141	133	46	65	5.78743	5.56067	5.60581	5.74502	5.51303	6.44292	7.90186	7.00336	5.92121	6.3279	hsa-miR-6876-3p	hsa-miR-3664-3p	hsa-miR-626	hsa-miR-6864-3p	hsa-miR-6839-3p
ASCRP3003078	0.000423638	0.0680559	2.10869	down	hsa_circRNA_103297	hsa_circ_0064416	circBase	chr3	+	13542212	13544480	exonic	NM_024827	HDAC11	ATGGATGTCTACAACCGCCACATCTACCCAGGGGACCGCTTTGCCAAGCGGGGTGGCTTC	114.1	183.5	6.63604	7.71239	90.5	116	146	97	121	98	121.5	355	156	187	6.75531	6.68508	6.47571	6.71056	6.55354	7.27238	7.63129	8.34081	7.5128	7.80466	hsa-miR-574-3p	hsa-miR-671-5p	hsa-miR-197-5p	hsa-miR-153-3p	hsa-miR-331-3p
ASCRP3000215	0.0114864	0.208103	2.10436	down	hsa_circRNA_103868	hsa_circ_0072797	circBase	chr5	+	68915840	68916286	exonic	uc010ixi.1	SMA	AAAGCAGGTCTTTTCTACACAGGGAGAACATTTTGTGAATTCCTGGGTCCAGAGAGAATT	54.2	91	5.63886	6.71224	61	42	66	45	57	75.5	55	87	53	184.5	6.08389	5.22748	5.57083	5.68179	5.63029	6.88934	6.33923	6.41839	6.11614	7.79808	hsa-miR-215-3p	hsa-miR-22-5p	hsa-miR-512-3p	hsa-miR-532-3p	hsa-miR-616-3p
ASCRP3007262	0.000110846	0.0473597	2.10087	down	hsa_circRNA_043898	hsa_circ_0043898	circBase	chr17	-	40879652	40882936	exonic	NM_001991	EZH1	CTTTTCTCAAAAAGCTGGACACCTGTTCTGCTGTTGTGTCCTGCCATTCTCCTGAAGAAC	279.2	393.1	7.84086	8.91185	162	400	339	229	266	263.5	246	680.5	448.5	327	7.70735	8.18338	7.55573	8.08285	7.67501	8.89046	8.8996	9.25219	8.75444	8.76254	hsa-miR-6839-3p	hsa-miR-3121-5p	hsa-miR-22-5p	hsa-miR-5010-5p	hsa-miR-6782-3p
ASCRP3012131	0.00329881	0.129851	2.09987	down	hsa_circRNA_052341	hsa_circ_0052341	circBase	chr19	+	58898635	58906171	exonic	NM_001009	RPS5	TGCCCAATAAACCTGTCTGCCCTTTGGGGCAGTCCCAGCCACTCTTCCTGTCTGTACCAG	359.9	480.4	8.00585	9.07615	185	704	455	183	272.5	219.5	241	856	642.5	443	7.90928	8.79083	7.94368	7.68754	7.69788	8.59469	8.86604	9.53802	9.15894	9.22303	hsa-miR-556-5p	hsa-miR-6893-5p	hsa-miR-4646-5p	hsa-miR-3616-3p	hsa-miR-3907
ASCRP3003450	0.0111562	0.206337	2.09844	down	hsa_circRNA_102889	hsa_circ_0004757	circBase	chr2	-	200245086	200246543	exonic	NM_015265	SATB2	CAAAGAGATGAACCAGAGCACATTAGCCAAAGAATGCCCTCTCTCCCAGGAATAATCAAG	8584.3	22703.1	13.1101	14.1795	2872	11180	11338	12210.5	5321	10010	12767	54748	13261	22729.5	13.0731	12.4384	12.9273	14.201	12.9109	14.1395	14.3403	14.5872	13.7228	14.1076	hsa-miR-9-5p	hsa-miR-1264	hsa-miR-218-2-3p	hsa-miR-342-5p	hsa-miR-203a-5p
ASCRP3008610	0.00321579	0.129851	2.09562	down	hsa_circRNA_100043	hsa_circ_0009624	circBase	chr1	-	8926337	8927309	exonic	NM_001428	ENO1	GATGAAGGCGGGTTTGCTCCCAACATCCTGGAGAATAAAGAAGCTAAGTTTGGTGCGAAC	115.1	157.4	6.5627	7.63008	73	64.5	161.5	131	145.5	133	135	246	108	165	6.39458	5.8728	6.61125	7.1392	6.7957	7.81281	7.82654	7.81825	7.0614	7.63141	hsa-miR-205-5p	hsa-miR-593-5p	hsa-miR-670-5p	hsa-miR-324-5p	hsa-miR-616-3p
ASCRP3009018	0.00369644	0.13577	2.09396	down	hsa_circRNA_045999	hsa_circ_0045999	circBase	chr17	+	78199635	78201759	exonic	NM_173626	SLC26A11	GCCACGACAGAACCTGCTGGGACTACAGAACATCCCCAGGCCGTTCTTCCTGCAGGTGTA	142.2	216.3	6.85129	7.91752	103	237	161	88	122	126	118.5	416.5	255	165.5	6.94913	7.53928	6.62081	6.58043	6.56679	7.67348	7.59556	8.56656	8.11008	7.64192	hsa-miR-6720-5p	hsa-miR-1972	hsa-miR-4711-5p	hsa-miR-6838-5p	hsa-miR-6805-5p
ASCRP3001582	0.0124063	0.213932	2.0932	down	hsa_circRNA_008874	hsa_circ_0008874	circBase	chr10	+	96201652	96234540	exonic	NM_015188	TBC1D12	ACTGCCTTGATTCTTGAGGATCGACCATCAAACCTTTTTCCAAAAAGGACAAAGGAACTC	101.3	146.8	6.42082	7.48653	73.5	69	137	109	118	113	161.5	211	63.5	185	6.41867	5.94405	6.32491	6.88303	6.53344	7.50183	8.12687	7.62728	6.38368	7.793	hsa-miR-10b-3p	hsa-miR-449c-5p	hsa-miR-3074-5p	hsa-miR-876-3p	hsa-miR-34c-5p
ASCRP3003988	0.000101294	0.0473597	2.09168	down	hsa_circRNA_101094	hsa_circ_0027478	circBase	chr12	+	69109406	69125499	exonic	NM_020401	NUP107	CACTACTGAGGACCCTGATGCTCCCATAAGACAGAAAATGCCCCTTGATGATCTGGATAG	293.8	429.1	7.91324	8.9779	170	385	394	229	291	247.5	252	816	499	331	7.80928	8.12342	7.76243	8.08285	7.78822	8.79939	8.96178	9.47249	8.87784	8.77802	hsa-miR-1301-3p	hsa-miR-582-5p	hsa-miR-215-3p	hsa-miR-26b-3p	hsa-miR-646
ASCRP3012824	0.00130461	0.10169	2.09166	down	hsa_circRNA_102159	hsa_circ_0004006	circBase	chr17	+	61271351	61278318	exonic	NM_025185	TANC2	TTACTAGTCCAACCTCTACCCTTGAAAGCAGAGATAGTGGCATCATTGGTGATGCTGAAC	85.1	139.4	6.20717	7.27182	64	96	117	66	82.5	69	80	274	127	147	6.15107	6.41952	6.2104	6.2065	6.04837	6.75019	6.93858	7.96298	7.24411	7.46324	hsa-miR-34b-5p	hsa-miR-628-3p	hsa-miR-449c-5p	hsa-miR-34c-5p	hsa-miR-519e-5p
ASCRP3007569	0.0446082	0.349776	2.08857	down	hsa_circRNA_405509		25070500	chr16	+	89289564	89291210	exonic	NM_001201407	ZNF778	GAAGAGGAGTTGAGGGCAGGGCGGAGAGCAGTTCTCCAAGGACGCGGTGACCTTTGACGA	119.1	162.9	6.51861	7.58112	71	51.5	172	218	83	97	89	219	200.5	209	6.3225	5.51828	6.69393	7.99227	6.06606	7.27238	7.12858	7.68836	7.81527	8.00103	hsa-miR-6752-3p	hsa-miR-18a-3p	hsa-miR-125a-3p	hsa-miR-3940-5p	hsa-miR-3173-5p
ASCRP3008271	0.00754188	0.179981	2.08703	down	hsa_circRNA_001869	hsa_circ_0001869	circBase	chr9	-	88920106	88924932	exonic	NM_024617	ZCCHC6	GAGCTGGATTATCAAGGAAAAGCCCTTCATAACACAAGGCTTTTATCTGCTTATTCCGCC	85.4	129.6	6.25025	7.3117	87	64	107	80	89	101	108	144	71	224	6.68508	5.84085	6.11684	6.45064	6.15782	7.3496	7.44624	7.09626	6.52667	8.13971	hsa-miR-3136-3p	hsa-miR-551b-5p	hsa-miR-6780a-3p	hsa-miR-3646	hsa-miR-34b-5p
ASCRP3005658	0.00171475	0.102571	2.08656	down	hsa_circRNA_101873	hsa_circ_0004315	circBase	chr16	-	74491771	74493687	exonic	NM_012201	GLG1	CGCGGGCGTCATCTCCAGTCTATGTGCTGAAGAAGCAGCAGCCCAAGAGCAGACAGGTCA	62.2	104.2	5.84097	6.90209	54.5	60	68	69	59.5	71	68.5	199.5	66	116	5.92359	5.74412	5.60581	6.25422	5.67709	6.79049	6.70734	7.55125	6.3727	7.08869	hsa-miR-632	hsa-miR-483-3p	hsa-miR-889-5p	hsa-miR-380-5p	hsa-miR-214-5p
ASCRP3006158	0.00167959	0.102571	2.08313	down	hsa_circRNA_006727	hsa_circ_0006727	circBase	chrX	+	118544152	118560317	exonic	uc004erc.2	SLC25A43	CTCATCTGTTTTGAGGGTGCTCTCCCGTTCTCTGCTGGCTCCCTTCTTGTTTACATGAAC	6569.4	16326.1	12.6004	13.6592	1622.5	14294.5	8938	3861	4131	5121	6966.5	41872	11614	16057	12.1634	13.0217	12.4325	12.9273	12.4574	13.0896	13.6996	14.0453	13.5989	13.8626	hsa-miR-6859-5p	hsa-miR-514b-5p	hsa-miR-3916	hsa-miR-6874-3p	hsa-miR-8085
ASCRP3002422	0.000553757	0.0728785	2.07958	down	hsa_circRNA_405483		25070500	chr16	-	70299035	70299440	intronic	ENST00000261772	AARS	AGTCCTTTGGAGTCCCTTTTCTCCTACTTTACGGTAAAGAACTTGGAGAGTGAACAGGAA	439.7	562.1	8.32123	9.37752	199	760	655	253	331.5	306	336	1007.5	671	490	8.06922	8.87932	8.42248	8.24078	7.99435	9.11383	9.45704	9.73555	9.21326	9.36792	hsa-miR-942-5p	hsa-miR-6823-5p	hsa-miR-4747-5p	hsa-miR-4654	hsa-miR-4496
ASCRP3005929	0.00144097	0.102571	2.07866	down	hsa_circRNA_407075		25070500	chr8	+	51442736	51449368	exonic	NM_018967	SNTG1	CTACTTCATTCGCGCTTCTCTCAGTATGTGCCCGGCACAGATTTGAGTCGGTGCTCCAAG	43.1	71.8	5.3367	6.39235	38	54	52	33	38.5	40	69	136	58	56	5.28165	5.61467	5.2915	5.33385	5.16183	5.88016	6.67852	7.04401	6.26457	6.09449	hsa-miR-6856-5p	hsa-miR-6758-5p	hsa-miR-629-3p	hsa-miR-139-3p	hsa-miR-4713-5p
ASCRP3002894	4.91984e-05	0.0463203	2.07365	down	hsa_circRNA_004196	hsa_circ_0004196	circBase	chr13	+	24164288	24190184	exonic	NM_018647	TNFRSF19	ATCTGCGGGGACTGCTTGCCAGGAACTCTCCAACAATAAATACATTTGATAAGAAAGATG	23.8	42	4.65299	5.70517	23	26	25	21	24	38	31	58	31	52	4.52974	4.66857	4.60478	4.82775	4.63413	5.84043	5.44069	5.90284	5.37151	5.97036	hsa-miR-362-5p	hsa-miR-6876-3p	hsa-miR-3158-3p	hsa-miR-4452	hsa-miR-1273g-3p
ASCRP3001339	0.000717956	0.0801495	2.06715	down	hsa_circRNA_007084	hsa_circ_0007084	circBase	chr10	+	22002700	22016857	exonic	NM_004641	MLLT10	ACCCCGAGGAAGTCTCTCGCCACGGTATTTATAACAGCAATGATGTAGCAGTATCGTTTC	84.9	133	6.23635	7.284	71	84	115.5	66	88	89.5	104	255.5	79	137	6.36921	6.24664	6.21785	6.19768	6.1504	7.15716	7.35695	7.86789	6.66674	7.37126	hsa-miR-550a-5p	hsa-miR-4699-5p	hsa-miR-550a-3-5p	hsa-miR-4499	hsa-miR-4446-3p
ASCRP3009407	0.0428978	0.3452	2.06043	down	hsa_circRNA_079813	hsa_circ_0079813	circBase	chr7	+	33390830	33427756	exonic	NM_198428	BBS9	GGACACCTTGTTAGATGGAACCTACAAGCAGCACCAGATTTGACTAGAACAGTAAGCTTT	94.2	141.3	6.35464	7.39758	110	48	119	95	99	109	140	196	52.5	209	7.10187	5.4429	6.23583	6.70412	6.28846	7.44762	7.88141	7.52394	6.12857	8.00637	hsa-miR-7161-3p	hsa-miR-3653-3p	hsa-miR-3942-3p	hsa-miR-4513	hsa-miR-4499
ASCRP3013426	0.00499394	0.154711	2.05798	down	hsa_circRNA_055755	hsa_circ_0055755	circBase	chr2	+	98263529	98264657	exonic	NM_001862	COX5B	TTTCTTCTTTCCAGTAAAGACTAGCCATTGCATTGGCTCCTTCTCCCATAGTGGTGTTCC	1132.1	1586	9.58024	10.6215	383	2377	1697	540	663.5	624	505	3242	2192	1367	9.20896	10.2202	9.81959	9.57216	9.08028	10.3064	10.1255	11.0728	10.7418	10.861	hsa-miR-7156-3p	hsa-miR-6845-5p	hsa-miR-103a-2-5p	hsa-miR-211-5p	hsa-miR-4685-3p
ASCRP3005953	0.0428055	0.344879	2.05546	down	hsa_circRNA_100199	hsa_circ_0012152	circBase	chr1	+	44877652	44878394	exonic	NM_018150	RNF220	CTAGCCCAGAGGATCGGAATGACAGATGTCTTAGGAGGGAATGATTCCCCAGTAATATTC	44.2	75.7	5.39177	6.43124	55	46	50	30	40	41	134	77.5	33	93	5.94287	5.33147	5.25545	5.2262	5.20289	5.96575	7.79224	6.24885	5.37151	6.77784	hsa-miR-211-3p	hsa-miR-296-3p	hsa-miR-30b-3p	hsa-miR-502-5p	hsa-miR-342-5p
ASCRP3004487	0.0267684	0.291422	2.05154	down	hsa_circRNA_100490	hsa_circ_0006415	circBase	chr1	-	233344263	233372726	exonic	NM_014801	PCNXL2	CAGTGTTTCTACAATCAGCTAGGGACTACTTAATAGAGAGATGCAGGTCAGCTCCTCCAG	63.9	100.6	5.85758	6.89428	87	82	62.5	36	52	65	131	172	51	84	6.68508	6.15648	5.47461	5.47244	5.49927	6.66816	7.74774	7.34251	6.05959	6.65342	hsa-miR-646	hsa-miR-1468-3p	hsa-miR-599	hsa-miR-212-5p	hsa-miR-185-5p
ASCRP3009584	0.017427	0.245484	2.0464	down	hsa_circRNA_102163	hsa_circ_0045219	circBase	chr17	-	61838273	61842207	exonic	NM_020198	CCDC47	GGCCAGTGAGTGATCAAGTGGAGGGAGATACTGAGAGTGAACCATATGATGATGAAGAAT	79.7	109.5	6.04914	7.08223	50	47.5	101	106	94	117	102	147	54	127.5	5.71421	5.36452	6.06606	6.85173	6.24917	7.55151	7.32612	7.121	6.17523	7.23728	hsa-miR-193b-3p	hsa-miR-516b-5p	hsa-miR-1264	hsa-miR-559	hsa-miR-193a-3p
ASCRP3004861	0.000932186	0.0896327	2.04192	down	hsa_circRNA_092474	hsa_circ_0000959	circBase	chr19	+	55748067	55748333	antisense	NM_014931	PPP6R1	CATTGAGGGAGAAGGTGATGTTGGCTGTCTTGTCAAAAGGCGCCATCTTCTCCATCAGAC	45.9	73.6	5.38065	6.41057	34	47	53	45	50.5	62	47	136	55	68	5.13197	5.36452	5.23005	5.71512	5.46157	6.5412	5.99621	7.01233	6.17523	6.3279	hsa-miR-874-3p	hsa-miR-6077	hsa-miR-4502	hsa-miR-7847-3p	hsa-miR-6805-3p
ASCRP3010108	0.0326961	0.314843	2.03936	down	hsa_circRNA_061260	hsa_circ_0061260	circBase	chr21	-	11047480	11049621	exonic	NM_181704	BAGE4	GTCTTCAACGAATTATGAAATCTGTACCAACCAACGGCTGGAAATGCAAACGAAGGAAGA	150	196	6.84276	7.87088	77	254	194.5	79.5	145	163	183.5	359	72.5	202	6.49663	7.61911	6.85651	6.45064	6.79093	8.12704	8.36937	8.3677	6.55354	7.93673	hsa-miR-4720-5p	hsa-miR-4799-3p	hsa-miR-510-5p	hsa-miR-4277	hsa-miR-5000-3p
ASCRP3011046	0.0478725	0.355883	2.0382	down	hsa_circRNA_100354	hsa_circ_0014613	circBase	chr1	+	155691307	155695810	exonic	NM_004632	DAP3	TATTCATTTCTGTGCAAAACAGGACTGGCTGATACTACATATTCCAGATGGCCAAGCATG	231.2	304.3	7.58165	8.60895	143	111	312	291	299	230	275.5	420.5	147.5	448	7.5212	6.61125	7.46651	8.47011	7.8392	8.67918	9.10363	8.59594	7.42233	9.24365	hsa-miR-138-5p	hsa-miR-412-3p	hsa-miR-298	hsa-miR-19a-5p	hsa-miR-33a-3p
ASCRP3007629	0.0448917	0.350331	2.03617	down	hsa_circRNA_001589	hsa_circ_0001589	circBase	chr6	-	26234499	26234709	sense overlapping	NM_005320	HIST1H1D	GAAGGCAGCTCCGAAGAAAAACATCAAAAAGACTCCTAAGAAGGTAAAGAAGCCAGCAAC	51.3	86.7	5.52526	6.55111	58	27	59	58.5	54	45	39	86.5	81	182	5.98524	4.57483	5.4429	6.05959	5.56373	6.07714	5.79048	6.40908	6.71423	7.76464	hsa-miR-6876-3p	hsa-miR-3922-3p	hsa-miR-6813-5p	hsa-miR-27a-5p	hsa-miR-6882-3p
ASCRP3007680	0.00728469	0.177949	2.03399	down	hsa_circRNA_080289	hsa_circ_0080289	circBase	chr7	-	56169265	56174187	exonic	NM_016139	CHCHD2	GAATAAAGTCATTTTCTTCCAACCATCTTCCGGTCTCCTCAGAAGTCGCTTAGCTCTTCG	184.9	249.7	7.11954	8.14385	111	296	294.5	91.5	131.5	140	138.5	472	308	190	7.08302	7.81505	7.37401	6.65342	6.67217	7.8863	7.87508	8.78299	8.33747	7.83741	hsa-miR-1202	hsa-miR-922	hsa-miR-4676-3p	hsa-miR-3064-5p	hsa-miR-6762-5p
ASCRP3001395	0.0477246	0.35547	2.03392	down	hsa_circRNA_007135	hsa_circ_0007135	circBase	chr7	-	6840578	6841154	exonic	NM_198097	CCZ1B	ACCTGATTGAAGTAAATGGTCTGAGAAAGAACCCCAGTTTAAGTTTATCTACTTCAACCA	205.3	281.3	7.39652	8.42078	147	85.5	285.5	250	258.5	182	204	431	145	444.5	7.55816	6.23647	7.34354	8.22094	7.62351	8.282	8.56656	8.63069	7.4091	9.21557	hsa-miR-670-3p	hsa-miR-6891-3p	hsa-miR-514a-5p	hsa-miR-153-5p	hsa-miR-224-5p
ASCRP3008792	0.0365368	0.32481	2.0226	down	hsa_circRNA_007293	hsa_circ_0007293	circBase	chr17	-	46109521	46111310	exonic	NM_016429	COPZ2	GATTGTGGATGGCGGTATTATGATGACACATTCCCCTCCATGAAGGAGCAGATGGTTTTC	195	255.4	7.23497	8.25118	116.5	336	243	105	174.5	410	122	296	260.5	188.5	7.18354	7.97096	7.14022	6.81675	7.06338	9.62607	7.62716	8.06096	8.13707	7.80466	hsa-miR-22-5p	hsa-miR-6758-3p	hsa-miR-26b-3p	hsa-miR-4677-5p	hsa-miR-6794-3p
ASCRP3004032	0.0444945	0.349523	2.01888	down	hsa_circRNA_009618	hsa_circ_0009618	circBase	chr1	-	8923293	8928116	exonic	NM_001428	ENO1	CACTGGGCAGAAACTGAACGTCACAGAACAAGAGAAGATTGACAAACTGATGATCGAGAT	95.2	131.7	6.19735	7.2109	45	42	119.5	141	128.5	78	84.5	263	79	154	5.60433	5.22748	6.23583	7.26927	6.64984	6.96153	7.03028	7.90066	6.64912	7.51293	hsa-miR-3157-5p	hsa-miR-6131	hsa-miR-6729-3p	hsa-miR-616-3p	hsa-miR-8083
ASCRP3003053	0.0317462	0.310463	2.01861	down	hsa_circRNA_103749	hsa_circ_0005480	circBase	chr4	+	151023629	151023964	exonic	NR_036614	DCLK2	ATGGAAAGCAGGTGAGAGTTACGTGTGTGCATCCAATGAACCATTTCGTAAAGTCGATTA	192.2	225.7	7.21609	8.22945	73	134	310	206.5	237.5	234	230	278.5	125.5	260.5	6.36921	6.84819	7.45312	7.89501	7.5149	8.71744	8.76928	7.9808	7.25234	8.42738	hsa-miR-27b-3p	hsa-miR-27a-3p	hsa-let-7i-5p	hsa-miR-650	hsa-miR-499a-5p
ASCRP3008527	0.00949909	0.194002	2.01169	down	hsa_circRNA_023304	hsa_circ_0023304	circBase	chr11	+	69457798	69458759	exonic	NM_053056	CCND1	GATCATCCGCAAACACGCGCAGACCTTCGTTGCCCTCTGTGCCACAGGTCTGCGAGGAAC	334	461.5	8.1664	9.17481	265	220	469	314	402	401	213.5	619	452	622	8.50898	7.44707	7.98432	8.61569	8.27596	9.59009	8.66343	9.13528	8.77193	9.71333	hsa-miR-646	hsa-miR-4660	hsa-miR-4268	hsa-miR-6736-3p	hsa-miR-4448
ASCRP3013405	0.00308129	0.127836	2.00843	down	hsa_circRNA_407005		25070500	chr7	+	128317617	128320203	exonic	NM_001012454	FAM71F2	TTTCTCACAGCTCTCAGGAAAGCCCCAGCTCACAGCAGACAGGCTTCTCCCCCTGAAGTA	828.3	1193.9	9.3391	10.3452	514	1605	936.5	536	550	485.5	599	2225	1740	920	9.74427	9.72519	8.89804	9.56332	8.76465	9.93059	10.4147	10.6316	10.4463	10.3026	hsa-miR-3620-5p	hsa-miR-4731-5p	hsa-miR-6874-5p	hsa-miR-4459	hsa-miR-3147
ASCRP3007124	6.89724e-05	0.0463203	2.00794	down	hsa_circRNA_084900	hsa_circ_0084900	circBase	chr8	-	95504879	95550574	exonic	NM_015496	KIAA1429	CTTGGGAAGCACAAGCATGAGACCTTTATAACGTCAAGAGAGACATCTCCCCATACATTT	89	131.1	6.29923	7.30494	67	103	103.5	85.5	86	96.5	87	210	139	123	6.2949	6.50407	6.04873	6.53784	6.11059	7.2789	7.09556	7.61776	7.35725	7.17524	hsa-miR-4778-3p	hsa-miR-877-3p	hsa-miR-6881-3p	hsa-miR-5196-3p	hsa-miR-6809-3p
ASCRP3001299	0.00010531	0.0473597	1.99777	down	hsa_circRNA_000886	hsa_circ_0000886	circBase	chr19	-	8601135	8604912	exonic	NM_012335	MYO1F	ACCAGTACCAGATGGGGAGCACCAAGGTCTTTGTCAAGAACCCAGAGTCGGGCCTTCCTC	32.9	50.7	4.98888	5.98727	35.5	40	32	23	34	44	37.5	55	53	64	5.2094	5.15914	4.82606	4.76192	4.98787	5.96575	5.68085	5.83791	6.14565	6.30619	hsa-miR-5705	hsa-miR-1250-5p	hsa-miR-6789-3p	hsa-miR-7156-5p	hsa-miR-4273
ASCRP3009703	0.0149908	0.232674	1.99676	down	hsa_circRNA_405111		25070500	chr12	+	133297263	133297803	sense overlapping	NM_001170543	PGAM5	GGGCACCCAGAGCACTGCAGTTTCCTCCTGAAGGCTGGCTCCGGCTCTCCCTCAATAATG	3623.1	8579.7	11.902	12.8996	1613.5	5228	4515	3863	2896	4439	4006.5	19706	7224	7523	12.1344	11.2826	11.2284	12.9453	11.9193	12.9109	13.0217	13.0217	12.6167	12.9273	hsa-miR-6825-5p	hsa-miR-4650-5p	hsa-miR-7107-5p	hsa-miR-1249-5p	hsa-miR-4728-5p
ASCRP3012596	0.00215524	0.113111	1.98209	down	hsa_circRNA_103706	hsa_circ_0002782	circBase	chr4	-	103225473	103236987	exonic	NM_022154	SLC39A8	TGTCAGTGTGGTATCTCTACAGTGTTTAACTGCTGAAGAGATCTTTTCCCTTCATGGCTT	58.3	81.9	5.67576	6.66278	39	53	81	54.5	64	61	95	104.5	49	100	5.37267	5.53082	5.77519	5.94795	5.75218	6.59443	7.20814	6.64672	5.99922	6.86541	hsa-miR-374a-3p	hsa-miR-888-3p	hsa-miR-2113	hsa-miR-551b-5p	hsa-miR-432-5p
ASCRP3009707	0.000254762	0.0621478	1.97923	down	hsa_circRNA_001803	hsa_circ_0001803	circBase	chr8	+	56854413	56866543	exonic	NM_002350	LYN	GGGCAGTTTGGGGAAGTCTGGATGGGAAATATGGGATGTATAAAATCAAAAGGGAAAGAC	36.2	54.7	5.12088	6.10581	28	37	42	34	40	58	50.5	57	42	66	4.87522	5.02083	5.09023	5.4429	5.1752	6.42904	6.13645	5.8596	5.77607	6.3279	hsa-miR-548az-5p	hsa-miR-4738-5p	hsa-miR-3614-3p	hsa-miR-6876-3p	hsa-miR-8058
ASCRP3000684	0.0046788	0.149234	1.97634	down	hsa_circRNA_101275	hsa_circ_0030428	circBase	chr13	-	75915260	75915723	exonic	NM_014832	TBC1D4	AAGGCCCTTCTGTCTCTACCCACCAAGAGCCAAGCTGGTGATACAGAGGCATCTCTCATC	1101.9	1255.5	9.54996	10.5328	387	2385.5	1495	463.5	778.5	762	815.5	2436	1257	1007	9.22303	10.2295	9.61716	9.30245	9.37764	10.5742	11.0115	10.7307	9.95966	10.3879	hsa-miR-892b	hsa-miR-29b-2-5p	hsa-miR-22-3p	hsa-miR-670-5p	hsa-miR-125b-2-3p
ASCRP3011655	0.00787075	0.181214	1.97616	down	hsa_circRNA_407045		25070500	chr8	-	18725183	18730243	exonic	NM_015310	PSD3	TCTGGGGAAGGTGATCATGGAGGAAGCACTTTACTCCCACCAAATGTCACAAATGAATTT	43.6	71.2	5.37674	6.35944	58	40	44	34	42	39	50	114	47	106	6.02824	5.12234	5.09023	5.38366	5.25922	5.88016	6.17988	6.80218	5.97036	6.96461	hsa-miR-6873-3p	hsa-miR-6817-3p	hsa-miR-4723-3p	hsa-miR-7111-3p	hsa-miR-7110-3p
ASCRP3004137	0.00979807	0.1964	1.97145	down	hsa_circRNA_403471		25242744	chr5	+	142393644	142437312	exonic	NM_015071	ARHGAP26	CAGAGAAAAATCGGCAGATGTTACAGCTGCTCATGAACCACTTGGCAAAGTCTACAACTC	63.4	91.5	5.83338	6.81263	74	40	75	59	69	56	96	115.5	61	129	6.43071	5.15914	5.68646	6.04764	5.84294	6.37502	7.24649	6.80777	6.35283	7.28107	hsa-miR-6824-3p	hsa-miR-514a-5p	hsa-miR-4793-3p	hsa-miR-7703	hsa-miR-5000-3p
ASCRP3008067	0.0221717	0.272976	1.97086	down	hsa_circRNA_007719	hsa_circ_0007719	circBase	chr11	+	46333875	46334470	exonic	NM_052854	CREB3L1	GAGAACAATGAACTGTGGAAGAAGGTGGAGACCCTGGAGAATGCCAACAGAAATTACAGG	47.2	77.9	5.4215	6.40033	45	44	53	42	52	58	36.5	73	52	170	5.56677	5.18713	5.25545	5.59888	5.49927	6.42904	5.68085	6.17922	6.05959	7.65295	hsa-miR-1248	hsa-miR-4778-3p	hsa-miR-6739-3p	hsa-miR-4279	hsa-miR-6780a-3p
ASCRP3000343	0.0314458	0.3089	1.96848	down	hsa_circRNA_100872	hsa_circ_0000337	circBase	chr11	+	70200406	70202360	exonic	NM_003626	PPFIA1	AAATTGGGGGGACAGGCTGAAAAAAATCGTAAACTTCAAAAAAATTGCCACCTTCCAGAG	73.8	98.8	5.89066	6.86774	43	37	98	91	100	73	67	135	56	163	5.53186	4.94947	6.03009	6.65342	6.28846	6.83751	6.65055	7.02346	6.2185	7.60868	hsa-miR-766-5p	hsa-miR-155-5p	hsa-miR-494-5p	hsa-miR-193b-5p	hsa-miR-670-5p
ASCRP3000358	0.0257746	0.286568	1.9671	down	hsa_circRNA_028826	hsa_circ_0028826	circBase	chr12	-	120600873	120622046	exonic	NM_006836	GCN1L1	AACAACTGGCCCAGGAAATGCTGATCATCTCCCACCACCCATCCTTAGAGATGCAGCCTC	2296.6	5926.4	11.1272	12.1032	1161	4067	2855	1760	1640	1227.5	1421.5	17052	4260	5671	11.5779	10.9604	10.5941	11.79	10.7134	11.3643	11.9238	12.8408	11.8134	12.5738	hsa-miR-93-3p	hsa-miR-7843-5p	hsa-miR-4530	hsa-miR-4685-5p	hsa-miR-92a-2-5p
ASCRP3001122	0.0467715	0.355045	1.96377	down	hsa_circRNA_402458		25242744	chr2	+	208589523	208598771	exonic	NM_152523	CCNYL1	ACAGCACAGTCAGCCAGCCTAATCTTAGAACCACAGTAAAATGATTTAGCTTTGGAGTCA	962.4	1419	9.75143	10.7251	691	829.5	1472	498.5	1321	1252	976	2867	1188	812	10.4775	8.96799	9.58777	9.41757	10.3064	11.4253	11.24	10.9424	9.90659	10.111	hsa-miR-1236-3p	hsa-miR-3064-5p	hsa-miR-6504-5p	hsa-miR-943	hsa-miR-522-3p
ASCRP3000975	0.00609752	0.166795	1.96365	down	hsa_circRNA_405308		25070500	chr15	-	33357157	33384404	intronic	ENST00000561249	FMN1	ACAAAAGACACAGAAGAAAAAGTGGGACTGAAGTACACTGAAGCAGGTTAGCATCAGGAA	34.2	54.4	5.06642	6.03995	39	36.5	38	25	32.5	55	35	48	37	97	5.37267	4.96649	4.96495	4.9924	5.03556	6.42904	5.66008	5.6361	5.63223	6.84233	hsa-miR-4739	hsa-miR-153-5p	hsa-miR-5787	hsa-miR-1324	hsa-miR-29b-1-5p
ASCRP3004779	0.0272611	0.292039	1.96221	down	hsa_circRNA_100484	hsa_circ_0016956	circBase	chr1	-	233270758	233297109	exonic	NM_014801	PCNXL2	CATGGTGTCCATTTTATTTAGCAAGACGGATGTCTTAAAATGGGATCTCATCGTCTGCGC	43.7	65.6	5.34166	6.31414	74	36.5	41	32	35	52	74.5	98.5	34	69	6.39458	5.03556	5.01638	5.2262	5.03556	6.28538	6.83919	6.62008	5.41499	6.41106	hsa-miR-337-5p	hsa-miR-224-3p	hsa-miR-20b-5p	hsa-miR-127-5p	hsa-miR-146a-3p
ASCRP3011243	0.0334143	0.315897	1.96086	down	hsa_circRNA_101631	hsa_circ_0003856	circBase	chr15	+	85657103	85658718	exonic	NM_002605	PDE8A	TCAGGGAATGAATATGTTCTTTCAACAAAAAGTAATCAATATTATCAATGCTGCCCAGGA	41.1	62.8	5.20622	6.17771	26.5	25	53	49	52	44	65	87	27	91	4.79174	4.53597	5.33385	5.82524	5.54428	6.03633	6.57287	6.41839	5.10008	6.76087	hsa-miR-203a-5p	hsa-miR-624-3p	hsa-miR-410-3p	hsa-miR-601	hsa-miR-770-5p
ASCRP3011619	0.00917775	0.190993	1.95975	down	hsa_circRNA_407024		25070500	chr7	-	149246283	149250107	exonic	NR_027789	ZNF767P	TCTGATACCGCTTGCAGAAGGGAATTGAATAGATGTCTCCCTATTGTAGATCTCTGGCTT	111.4	153.7	6.51374	7.4844	50.5	127	138	117.5	124	107	122	312.5	100	127	5.8	6.79006	6.41952	6.97516	6.58394	7.42233	7.65092	8.14822	6.96327	7.23728	hsa-miR-3978	hsa-miR-3198	hsa-miR-6728-3p	hsa-miR-4768-3p	hsa-miR-3127-3p
ASCRP3009310	0.00691212	0.173835	1.95769	down	hsa_circRNA_103948	hsa_circ_0003528	circBase	chr5	+	134032815	134044578	exonic	NM_021982	SEC24A	GCTTTTCCCACTTTTTGTGTTGGCTCTCCTTAAACAGGATATACACATGACACCATCCAC	128.6	174.8	6.66546	7.63462	55.5	188	173	99.5	127	104.5	110	335.5	187	137	5.98524	7.27983	6.69695	6.74302	6.62228	7.38427	7.41164	8.2692	7.73673	7.37126	hsa-miR-421	hsa-miR-181a-2-3p	hsa-miR-505-3p	hsa-miR-429	hsa-miR-380-5p
ASCRP3009658	0.0378749	0.329542	1.95693	down	hsa_circRNA_404746		25070500	chr10	+	43650344	43671480	exonic	NM_018590	CSGALNACT2	GGCTTTGGAATGACTTGTCAGTATCGTTCAGATTTCCTGACCATTGAAAAATCACTACCA	73.6	107.6	5.91849	6.88708	34	86.5	100.5	67.5	79.5	62.5	93	214	41.5	127	5.07889	6.25547	6.05163	6.2065	5.99997	6.63079	7.17591	7.64889	5.75841	7.22141	hsa-miR-1248	hsa-miR-578	hsa-miR-653-3p	hsa-miR-3591-3p	hsa-miR-548aq-5p
ASCRP3001005	0.0283658	0.297372	1.95582	down	hsa_circRNA_047274	hsa_circ_0047274	circBase	chr18	+	21645975	21663045	exonic	NM_153211	TTC39C	ACAACGACTAGAGAATGCCATGATGACATTTGAGGAAGAAAAAATGCAGTTGGCATGTGA	43.5	70	5.30677	6.27454	29	35.5	60	43	50	48	55	99	28	120	4.92435	5.02083	5.48538	5.65817	5.44511	6.21785	6.32371	6.5994	5.10008	7.13167	hsa-miR-6515-3p	hsa-miR-4778-3p	hsa-miR-4659b-3p	hsa-miR-4659a-3p	hsa-miR-490-5p
ASCRP3007853	0.000248848	0.0621478	1.95531	down	hsa_circRNA_002015	hsa_circ_0002015	circBase	chr17	-	53478829	53481229	exonic	NM_012329	MMD	GACATCAATGGTTAAATCTTCGTGAACTTGGACCCCTGGCATCTCATATGCGTTGGTTTA	209.7	270.7	7.39001	8.35741	126	324	272	136.5	190	175	171.5	433	327	247	7.31105	7.92203	7.28539	7.22752	7.20407	8.22166	8.22295	8.63789	8.39988	8.30469	hsa-miR-3132	hsa-miR-4691-5p	hsa-miR-3916	hsa-miR-522-3p	hsa-miR-218-1-3p
ASCRP3006747	0.0116504	0.208651	1.95451	down	hsa_circRNA_103140	hsa_circ_0061891	circBase	chr21	+	45153949	45163688	exonic	NM_003681	PDXK	CTGGTGTACGGTTTTGGGATTTGAGATTGACGCGGTGAACTCTGTCCAGTTTTCAAACCA	63.7	84.6	5.7352	6.70201	37	41	87	72	81.5	82	56	102	58	125	5.23005	5.15914	5.90365	6.32431	6.05886	7.03598	6.36892	6.65055	6.24092	7.21366	hsa-miR-152-5p	hsa-miR-134-3p	hsa-miR-146a-3p	hsa-miR-383-3p	hsa-miR-452-3p
ASCRP3007188	0.00104787	0.0928055	1.94252	down	hsa_circRNA_104833	hsa_circ_0002191	circBase	chr9	+	97535283	97563284	exonic	NM_032823	C9orf3	CTTTCCAAGTCTGGGGATGGCCAGGCCATGTGTTTATACTGTGGGATCTCCCATAAACAA	82.3	114.2	6.18924	7.14717	58	78	93.5	90	92	120	91	170	99	91	6.02824	6.1196	5.97036	6.6448	6.18319	7.59643	7.16036	7.31981	6.91108	6.74817	hsa-miR-298	hsa-miR-423-5p	hsa-miR-377-5p	hsa-miR-1301-3p	hsa-miR-320a
ASCRP3006183	0.00170765	0.102571	1.93666	down	hsa_circRNA_405576		25070500	chr17	+	37866065	37872192	exonic	NM_004448	ERBB2	CTCCACACTGCCAACCGGCCAGAGGACGAGTGTGGCCACCCCTGTTCTCCGATGTGTAAG	985.3	1428.8	9.72513	10.6787	555	1499.5	1238	857	777	717	685.5	2399	1938.5	1404	9.92733	9.64889	9.31696	10.3635	9.36898	10.4839	10.719	10.7228	10.566	10.9018	hsa-miR-449c-5p	hsa-miR-34c-5p	hsa-miR-449b-5p	hsa-miR-449a	hsa-miR-34a-5p
ASCRP3006894	0.00396709	0.137336	1.93537	down	hsa_circRNA_406934		25070500	chr7	-	31815277	31867987	exonic	NM_001191057	PDE1C	CTTACGTTGCCAGGGTGACAGAGAAGCAGAGCTGGGGCTGCCTTTTTCTCCTCTGTGTGA	191.2	239.8	7.23111	8.18372	113.5	315	245	118	164.5	198	174	390	282	155	7.12135	7.88589	7.15548	7.01214	6.9807	8.40953	8.28678	8.46638	8.23185	7.52407	hsa-miR-6780a-3p	hsa-miR-138-5p	hsa-miR-1248	hsa-miR-6868-3p	hsa-miR-136-5p
ASCRP3001138	0.00275289	0.121327	1.93525	down	hsa_circRNA_028319	hsa_circ_0028319	circBase	chr12	-	112370389	112381173	exonic	NM_138341	TMEM116	ACAGGACACCAAGCTTCACATGGCCCTTTATGTTCTCCAGATATTCTACATTTCCTCATT	159.7	207.1	7.06299	8.01551	146.5	228	195	103	126	175.5	162	322.5	205	170.5	7.56528	7.48863	6.87158	6.79006	6.5994	8.24333	8.13048	8.18685	7.83814	7.67877	hsa-miR-1324	hsa-miR-4474-3p	hsa-miR-3929	hsa-miR-2467-3p	hsa-miR-4753-5p
ASCRP3010113	0.0178608	0.24988	1.93359	down	hsa_circRNA_104001	hsa_circ_0001550	circBase	chr5	+	167915606	167921655	exonic	NM_002887	RARS	GTCTTCTAGTGAATGGAGTTCAACTACCTGCTCTGGGAGAGAATAAAAAGGAAGAAGAGA	153.3	202.3	7.0234	7.97468	124	82	208	163.5	189	126	178.5	305	128	274	7.27394	6.19046	6.95243	7.49611	7.20407	7.69417	8.33315	8.09205	7.24712	8.50693	hsa-miR-501-5p	hsa-miR-181d-5p	hsa-miR-582-5p	hsa-miR-181b-5p	hsa-miR-30b-3p
ASCRP3006230	0.00257256	0.118563	1.93023	down	hsa_circRNA_062980	hsa_circ_0062980	circBase	chr22	+	32871223	32881196	exonic	NM_001033024	FBXO7	CTCCGCTACTCTCACCTGTGTGCCTTTGGGAAACCTGATTGTTGTAAATGGGCCAAGTGC	319.6	436	8.00788	8.95665	155	413	446.5	266.5	317	236	250	942	378	374	7.64865	8.21819	7.92243	8.32215	7.92797	8.71744	8.92511	9.64066	8.56173	8.9383	hsa-miR-3171	hsa-miR-4666b	hsa-miR-6771-5p	hsa-miR-6787-3p	hsa-miR-509-3-5p
ASCRP3005034	0.00693157	0.173835	1.9302	down	hsa_circRNA_405094		25070500	chr12	+	123078822	123109235	exonic	NM_014708	KNTC1	CCAGACACTGCTCCCTGTGAAATTCTGAAGATTTCTTTTCAACCAGTTTTCAGGCAACAT	158.8	206.2	6.93507	7.88382	89.5	262	201	84	157.5	127	135.5	418.5	191.5	158.5	6.7078	7.65582	6.89521	6.50883	6.90768	7.7085	7.79808	8.57629	7.76663	7.56959	hsa-miR-8075	hsa-miR-630	hsa-miR-127-5p	hsa-miR-4419b	hsa-miR-3914
ASCRP3012166	0.00107988	0.0928055	1.9254	down	hsa_circRNA_034414	hsa_circ_0034414	circBase	chr15	-	38794512	38798121	exonic	NM_005739	RASGRP1	TGCGAGTTTTCCATTTTCCTTCTGTGTGATGGACAAAGACAGTTATCCCTGGATCTTTAC	47.6	65.3	5.44761	6.39276	40	66	56	29	47	58	73	56.5	61.5	77.5	5.45062	5.84085	5.37035	5.18052	5.3957	6.42904	6.78832	5.84713	6.34042	6.55891	hsa-miR-218-1-3p	hsa-miR-4635	hsa-miR-3945	hsa-miR-539-5p	hsa-miR-508-5p
ASCRP3011904	0.00271325	0.121327	1.92499	down	hsa_circRNA_092522	hsa_circ_0001250	circBase	chr22	+	47022647	47033857	exonic	uc003bhx.3	GRAMD4	TGAGATCAAAGGTCACCTGGAAATTGCCTTATTGGAAAAACATTTCTTACGGAACCCGAG	42.1	62	5.3299	6.27475	42	45	49	33	41.5	62	44.5	47	73	83.5	5.47136	5.31585	5.25545	5.33385	5.27297	6.61763	5.95881	5.56981	6.56502	6.66247	hsa-miR-3690	hsa-miR-615-5p	hsa-miR-422a	hsa-miR-1298-5p	hsa-miR-7641
ASCRP3012239	0.0035622	0.134455	1.9148	down	hsa_circRNA_006978	hsa_circ_0006978	circBase	chr13	+	49742748	49752790	exonic	NM_014923	FNDC3A	TGCTTACACAGTGAAAAATCTCAGACGTAGTACTAAGTATAAATTTAAGAGTCCAGGCAG	51.5	75.5	5.56052	6.49771	39	57	62	47.5	52	51	69	113	38.5	106	5.37267	5.66861	5.47461	5.78743	5.49927	6.26895	6.70734	6.78156	5.75841	6.97229	hsa-miR-146a-3p	hsa-miR-561-3p	hsa-miR-136-5p	hsa-miR-4775	hsa-miR-2054
ASCRP3000931	7.73587e-05	0.0463203	1.91082	down	hsa_circRNA_407259		25070500	chrX	+	1404670	1409402	exonic	NM_006140	CSF2RA	AATTCTTTGATTCACTTTTGGACACAAAGAAAATAGATCTGCGAACAGTGGCACCAGCCT	26.9	39.7	4.7181	5.65229	26	34	31	20.5	23	33	36.5	35	47	47	4.76723	4.83787	4.73689	4.71874	4.52974	5.57638	5.63513	5.27297	5.94326	5.8337	hsa-miR-548ah-5p	hsa-miR-23a-5p	hsa-miR-23b-5p	hsa-miR-4652-3p	hsa-miR-627-3p
ASCRP3012668	0.0400159	0.336436	1.90981	down	hsa_circRNA_100540	hsa_circ_0017628	circBase	chr10	-	7262372	7327916	exonic	NM_001018039	SFMBT2	TGTGGCTTCACCTGGAAGCAATCAAAGAGAAGTACACAGACTGGACAGAATTTCTCATAC	61.3	83.1	5.76084	6.69428	63	97.5	70	32	44	61	111	67.5	48	128	6.11406	6.44181	5.66956	5.26173	5.31706	6.61763	7.52067	6.07963	5.99922	7.25423	hsa-miR-103a-3p	hsa-miR-107	hsa-miR-15a-3p	hsa-miR-205-5p	hsa-miR-224-5p
ASCRP3001165	0.0124075	0.213932	1.90754	down	hsa_circRNA_404693		25070500	chr1	+	243542022	243589860	exonic	NM_006642	SDCCAG8	ACAGTGTGTCCAGCATGGGAGAGTACATGAGACGATGAAGCAAAGGAAATAGAGAAATTG	67.1	95.9	5.91768	6.8494	63	52	78	68	74.5	79	80	107.5	49	164	6.13816	5.53082	5.74502	6.23583	5.93857	7.00355	6.93858	6.69695	5.99922	7.60868	hsa-miR-6874-3p	hsa-miR-942-5p	hsa-miR-6071	hsa-miR-6772-3p	hsa-miR-6876-3p
ASCRP3003291	0.00172608	0.102571	1.90557	down	hsa_circRNA_103599	hsa_circ_0006681	circBase	chr4	+	6995910	7002978	exonic	NM_020773	TBC1D14	ATTGGCAACGAGTTAAATATCACCCACGGAATATGAAGACAAGGCTGGAAGACCTAGCAA	87	112.8	6.23759	7.16781	77	56	116	90	96	88	110.5	133	96.5	136	6.51357	5.61467	6.2104	6.61346	6.23583	7.11841	7.44624	6.99905	6.91765	7.35769	hsa-miR-103a-2-5p	hsa-miR-23a-3p	hsa-miR-30c-1-3p	hsa-miR-23b-3p	hsa-miR-876-3p
ASCRP3011252	0.00433726	0.144126	1.89823	down	hsa_circRNA_103506	hsa_circ_0001360	circBase	chr3	-	169863210	169867032	exonic	NM_024947	PHC3	TCAGTCTGCAGCTACTCAGATCAACCTCTCCACTTCTCCTACACCTGCACAGTTAATAAG	2108.7	3880.9	10.8325	11.7572	1050.5	4018	2990	1097	1388	1061	1347	9696	4239	3061.5	11.3708	10.9309	10.6647	10.8083	10.3879	11.1395	11.8269	12.1881	11.7978	11.8336	hsa-miR-429	hsa-miR-671-5p	hsa-miR-133a-5p	hsa-miR-200c-3p	hsa-miR-200b-3p
ASCRP3000797	0.0265585	0.290336	1.89258	down	hsa_circRNA_102898	hsa_circ_0005307	circBase	chr2	+	204154487	204157049	exonic	NM_177538	CYP20A1	AATACTTGGCCATCTCCACACAAATATTGTCAGCATGTGCTTTGTGAAACTGTTCGAACT	83.8	104	6.01717	6.93752	45	169	104	45	56	79	62.5	190	79.5	109	5.55147	7.14022	6.07322	5.71512	5.60581	6.98089	6.51542	7.49438	6.68274	7.01419	hsa-miR-223-3p	hsa-miR-612	hsa-miR-127-5p	hsa-miR-338-5p	hsa-miR-624-5p
ASCRP3007656	0.00238876	0.115048	1.89207	down	hsa_circRNA_403715		25242744	chr6	+	138528178	138531178	exonic	NM_020340	ARFGEF3	GAAGTGATGAAGGGAGAAATGCCTGCTGCCTCTCCAGTTGGCTTTGGAATCCAAGAATGT	1198.1	1399.9	9.73718	10.6571	478.5	2577	1492	489	954	748	857	2514	2006	874.5	9.62735	10.3247	9.61244	9.38439	9.73702	10.5584	11.0838	10.7796	10.6344	10.2295	hsa-miR-646	hsa-miR-544a	hsa-miR-324-5p	hsa-miR-4802-3p	hsa-miR-3186-5p
ASCRP3003738	0.0288528	0.299509	1.89162	down	hsa_circRNA_012592	hsa_circ_0012592	circBase	chr1	-	53732144	53737018	exonic	NM_004631	LRP8	CAATCGCATCTACTGGTGTGACCTCTCCTACCGTAAGATCTATAGGGCTGAACGAGTGTC	163.9	214.6	6.91019	7.82981	65	267	228.5	101	158	111.5	110	434	268.5	149	6.16856	7.67536	7.04237	6.76242	6.90226	7.45312	7.43753	8.64805	8.15944	7.45093	hsa-miR-6857-5p	hsa-miR-3692-5p	hsa-miR-6841-3p	hsa-miR-8070	hsa-miR-526b-5p
ASCRP3005303	0.00163363	0.102571	1.88709	down	hsa_circRNA_100545	hsa_circ_0017647	circBase	chr10	-	7409610	7412337	exonic	NM_001018039	SFMBT2	CCGCCGGACGAAGAAGGCTCAAGCTTGGAGGAAACTGGCTTTAACTGGGGAGAATATTTG	24.5	37.9	4.63942	5.55558	27	28	25	19.5	23	30	44	40	23	52.5	4.7059	4.6028	4.57281	4.71874	4.59685	5.37267	5.97419	5.44069	4.98179	6.00858	hsa-miR-629-3p	hsa-miR-298	hsa-miR-424-5p	hsa-miR-497-5p	hsa-miR-15b-5p
ASCRP3001522	0.00200013	0.107982	1.88569	down	hsa_circRNA_100712	hsa_circ_0005734	circBase	chr10	-	126395204	126395456	exonic	NM_014661	FAM53B	ACTCCATTGCATGTGGGACCTTCAGCCGTGAACTGGGAGTTGACCACATTTGGCCATTTC	54.6	71.7	5.5673	6.48239	37.5	41	77	52.5	65	63	64.5	84	49	98	5.30859	5.12234	5.70502	5.91485	5.78569	6.61763	6.56298	6.35929	6.02972	6.84233	hsa-miR-608	hsa-miR-188-3p	hsa-miR-660-3p	hsa-miR-106a-3p	hsa-miR-493-3p
ASCRP3007908	0.0409721	0.340541	1.87885	down	hsa_circRNA_005093	hsa_circ_0005093	circBase	chr3	-	178626309	178627494	intergenic			GACCCAGAGAAGAGGCATGGTTTGCATATCCATCATAGTTCATGACTGACAATCTAGAGG	69	98.9	5.97322	6.88307	69	59	82	60	75	70.5	138.5	131	38.5	116	6.3225	5.71878	5.81759	6.04764	5.95958	6.80196	7.88833	6.98203	5.65436	7.08869	hsa-miR-6758-5p	hsa-miR-4768-3p	hsa-miR-548n	hsa-miR-4739	hsa-miR-6089
ASCRP3010102	0.000401355	0.0669247	1.86138	down	hsa_circRNA_101469	hsa_circ_0034325	circBase	chr15	-	31947298	31949280	exonic	uc001zfr.3	OTUD7A	GTCTGGCCAGAGACCTGCTGGAAGGTGGCAGTGACGAAAGAAGAGACTCTCCCGGCCGAG	53.5	74.9	5.61852	6.51489	43.5	62	54	54	54	58	58	132	58	68.5	5.53186	5.74412	5.3575	5.91485	5.54428	6.45613	6.44899	6.98203	6.28476	6.40256	hsa-miR-372-3p	hsa-miR-302c-3p	hsa-miR-92a-2-5p	hsa-miR-96-3p	hsa-miR-608
ASCRP3004119	0.0346857	0.319582	1.85919	down	hsa_circRNA_034435	hsa_circ_0034435	circBase	chr15	+	39874393	39883551	exonic	NM_003246	THBS1	CAGACATTGATGGAGACGAGTCTGGCGGAGACAACAGCGTGTTTGACATCTTTGAACTCA	56.7	72.5	5.52408	6.41875	28	31	74	74	76.5	49	58	136	51	68.5	4.76723	4.83787	5.70502	6.3422	5.96806	6.21785	6.36892	7.0312	6.07322	6.40256	hsa-miR-4763-3p	hsa-miR-6755-3p	hsa-miR-486-3p	hsa-miR-3940-5p	hsa-miR-4487
ASCRP3010695	0.000313208	0.0638987	1.85312	down	hsa_circRNA_101023	hsa_circ_0004426	circBase	chr12	-	24985656	24989530	exonic	NM_005504	BCAT1	TACAGCCTGTGTTGTTTGCCCAGTTTCTGATATACTGTACAAAGGCGAGAAGAAGAACTG	56.1	73.5	5.61473	6.50468	41.5	69	80	34	56	60	52	83	70	102.5	5.43291	5.90445	5.74502	5.37267	5.61859	6.51094	6.26426	6.35165	6.48969	6.90687	hsa-miR-361-5p	hsa-miR-455-5p	hsa-miR-301a-5p	hsa-miR-144-3p	hsa-miR-612
ASCRP3011320	0.025278	0.284195	1.85197	down	hsa_circRNA_405647		25070500	chr18	-	346294	357522	exonic	NM_130386	COLEC12	TCCAAGCATGGTCAGCTCATCAAGAATTTTACAATACTACAAGGTATTCAGGAAGGAACA	43.4	63.3	5.34845	6.23751	54	41	53	33	36	47	88	96.5	32	53	5.88179	5.15914	5.31585	5.33385	5.0516	6.18319	7.11408	6.54842	5.37151	5.97036	hsa-miR-1205	hsa-miR-3158-5p	hsa-miR-6792-3p	hsa-miR-544a	hsa-miR-3194-3p
ASCRP3003636	0.000992845	0.0902739	1.84307	down	hsa_circRNA_001606	hsa_circ_0001606	circBase	chr6	-	42980912	42981094	sense overlapping	NM_014623	MEA1	CAAGATCCTGAACAAGAGGAGGAGACACCATGGGCCCTGAGCGTATCTTCCCCAATCAGA	55.2	78.7	5.67242	6.55453	49	68	62	44	53	63	49	138	82	61.5	5.75039	5.90445	5.48538	5.65817	5.56373	6.61763	6.16488	7.03762	6.70273	6.2498	hsa-miR-670-3p	hsa-miR-4326	hsa-miR-1237-3p	hsa-miR-6085	hsa-miR-659-3p
ASCRP3003413	0.00161882	0.102571	1.84267	down	hsa_circRNA_092558	hsa_circ_0001594	circBase	chr6	-	27775963	27782476	sense overlapping	NM_021066	HIST1H2AJ	CAAAAGGCCTATTATCTATACGGCCAAGACCCGCTCTTCTCGGGCCGGGCTTCAGTTTCC	59.6	87.8	5.77858	6.66037	53	66	67	58	54	53	53	140	102	91	5.88179	5.84085	5.57083	6.02456	5.57487	6.3225	6.21785	7.04802	6.95263	6.76087	hsa-miR-7107-5p	hsa-miR-924	hsa-miR-4775	hsa-miR-1468-3p	hsa-miR-548n
ASCRP3004366	0.0257787	0.286568	1.83489	down	hsa_circRNA_405650		25070500	chr18	+	8714136	8720494	sense overlapping	NM_015210	MTCL1	CAGGCCCTCCAGAATGAGCTGGAGAGACTGAAAGAGGTTGAAGCAAATAATTTATGGTAT	38	57.6	5.16304	6.03873	36	32	45	37	40	40.5	30	44	57.5	116	5.15914	4.79174	5.16183	5.47244	5.23005	5.94092	5.38883	5.54325	6.23199	7.08869	hsa-miR-30b-3p	hsa-miR-1273h-5p	hsa-miR-3689c	hsa-miR-3689b-3p	hsa-miR-6779-5p
ASCRP3013301	0.00807638	0.181214	1.83453	down	hsa_circRNA_103834	hsa_circ_0072430	circBase	chr5	+	50045984	50074484	exonic	NM_024615	PARP8	TTGTTCGACTACACTGTTCACTTACACAGTATTTAAATGGCCCAGTGTATCCTACTCAGT	91.1	121.5	6.31148	7.18689	82	67	116.5	88	102	65	116.5	165	83	178	6.55201	5.88179	6.21526	6.58043	6.3279	6.64432	7.53967	7.2823	6.73695	7.7312	hsa-miR-26a-2-3p	hsa-miR-26a-1-3p	hsa-miR-152-5p	hsa-miR-20b-3p	hsa-miR-367-5p
ASCRP3010648	0.0310671	0.307243	1.83395	down	hsa_circRNA_073237	hsa_circ_0073237	circBase	chr5	+	82832825	82838087	exonic	NM_004385	VCAN	TAATGAAGAGTCAGTGGAAGGCACGGCAATCTATTTACCAGGTCGAATGAGTGATTTGAG	47.6	72.5	5.48446	6.35942	57	34	49.5	46	51.5	46.5	54	88	39	135	5.99922	4.91322	5.26173	5.73512	5.51303	6.05742	6.30862	6.41839	5.66956	7.3431	hsa-miR-4778-3p	hsa-miR-122-5p	hsa-miR-2115-5p	hsa-miR-6854-5p	hsa-miR-335-3p
ASCRP3010614	0.0308159	0.306857	1.83271	down	hsa_circRNA_068765	hsa_circ_0068765	circBase	chr3	+	197677051	197682721	exonic	NM_000996	RPL35A	TAAGTGGATTAAAAAACTTACTACCTTAAGGCCTCGTCCTTCTCTTACCGCCATCTTGGC	228.4	264.2	7.32625	8.20023	126	454	317	100	145	148.5	144	413	420	195.5	7.27983	8.32537	7.47815	6.7522	6.7957	7.96885	7.92816	8.55982	8.67818	7.86614	hsa-miR-892c-3p	hsa-miR-4676-3p	hsa-miR-4433a-3p	hsa-miR-361-3p	hsa-miR-7974
ASCRP3013051	0.0153045	0.233017	1.83246	down	hsa_circRNA_006859	hsa_circ_0006859	circBase	chr5	-	73930508	73932323	exonic	NM_003633	ENC1	TTCTAAAGAGAGTGAGCATGAGGAGTGGAAACAAAATGTCAGTCAGTGTGCATGAGAACC	37.9	53.9	5.16593	6.03971	34	30	38	45.5	42	45	45.5	58	29	92	5.07889	4.75303	4.96495	5.70133	5.33147	6.09378	6.10221	5.90284	5.32188	6.77784	hsa-miR-335-3p	hsa-miR-3192-5p	hsa-miR-486-3p	hsa-miR-4692	hsa-miR-4498
ASCRP3009913	0.0328231	0.315163	1.82929	down	hsa_circRNA_082689	hsa_circ_0082689	circBase	chr7	-	139754461	139757834	exonic	NM_022750	PARP12	GTAGCTTTCAAGGAAGAACTGTAGGAATAGTCACAGCTTGACAACCGAACACAACCTGAG	56.7	86	5.68224	6.55352	48	63.5	78	42	52	62.5	39.5	136	42	150	5.76991	5.79351	5.74502	5.63029	5.47244	6.60632	5.81161	7.03762	5.81674	7.49531	hsa-miR-5003-3p	hsa-miR-4277	hsa-miR-506-3p	hsa-miR-4298	hsa-miR-3192-3p
ASCRP3003909	0.00133286	0.101768	1.82549	down	hsa_circRNA_104710	hsa_circ_0006421	circBase	chr8	-	141889569	141935848	exonic	NM_153831	PTK2	CACCAGAGGAGTGGAAGCAGAACTGGGGCTCCCTTGCATCTTCCAGTTACAAATTCAGTG	663.8	723.6	8.88784	9.75612	310.5	1301.5	866	303	538	452	451	1193	973	549	8.83699	9.51491	8.79018	8.57339	8.72371	9.76219	9.92285	9.91762	9.65937	9.51858	hsa-miR-125a-3p	hsa-miR-134-5p	hsa-miR-301a-5p	hsa-miR-629-3p	hsa-miR-758-3p
ASCRP3005950	0.00499413	0.154711	1.8253	down	hsa_circRNA_019664	hsa_circ_0019664	circBase	chr10	-	103868785	103871293	exonic	NM_003893	LDB1	CTAGCACCTTCGCCCTCTCCAGCCAGGTACCTGTTGTTCCTCAAAGTCATTCAAGCTGTA	3525.2	7238.1	11.7712	12.6393	1390	5852	5018	2831	2535	2526	3530	17379	6431.5	6324	11.9139	11.4187	11.4681	12.4384	11.6168	12.2682	12.9109	12.8708	12.4207	12.7259	hsa-miR-4674	hsa-miR-5589-5p	hsa-miR-3147	hsa-miR-342-5p	hsa-miR-6511a-5p
ASCRP3008730	0.00598196	0.166333	1.82395	down	hsa_circRNA_061376	hsa_circ_0061376	circBase	chr21	-	30428647	30446010	exonic	uc002ynb.3	CCT8	GATGTTATAATAAACATATTGTTACTGTCAAGAGGCGGCCCCACGCTGCTTTCCCAGAAG	264.1	342.5	7.70199	8.56906	163	442	328	164.5	223	172	172.5	519	592	257	7.74101	8.29132	7.52381	7.52799	7.42583	8.19868	8.29262	8.91129	9.06042	8.38226	hsa-miR-1248	hsa-miR-6868-3p	hsa-miR-19b-1-5p	hsa-miR-515-5p	hsa-miR-22-5p
ASCRP3009962	0.00103804	0.0928055	1.82394	down	hsa_circRNA_103618	hsa_circ_0069399	circBase	chr4	-	36230203	36231267	exonic	NM_015230	ARAP2	GTCAACAAAAGGAGTTTCTGGGAGGCTTAAGCAGGTAAAGCAGTCACTGTGAAGAAAATA	28.2	42.3	4.86377	5.73083	34	30	26	24	27	34.5	49	49	28	51	5.13197	4.83787	4.66857	4.91322	4.76723	5.69298	6.11891	5.65149	5.22041	5.97036	hsa-miR-892b	hsa-miR-510-3p	hsa-miR-27b-5p	hsa-miR-382-3p	hsa-miR-22-5p
ASCRP3002707	0.0308418	0.306857	1.81878	down	hsa_circRNA_402931		25242744	chr3	+	122525703	122545912	exonic	NM_032839	DIRC2	ATATTAAAGATCGCATAGAGGCTGTGTTATATGCAGGTCTCCGGATAACTGTGCTCCTGA	70.4	104.2	6.00624	6.86921	64	78.5	67	83.5	59	81	53	178	56	153	6.16856	6.11059	5.57083	6.5183	5.66293	7.029	6.2792	7.38801	6.14565	7.50421	hsa-miR-4691-5p	hsa-miR-452-3p	hsa-miR-3173-5p	hsa-miR-3194-3p	hsa-miR-224-3p
ASCRP3001537	0.0215973	0.271229	1.81862	down	hsa_circRNA_405032		25070500	chr12	+	85459039	85460676	exonic	NM_001079910	LRRIQ1	ACTCGAATTGGTTACAACAGTTACATTTCAAGATTTGCCAGGCTGTGTTCTCTCCACACT	168.2	193.6	6.96563	7.82848	93	316.5	225.5	78	128	150	120	314	254	130	6.80045	7.90066	7.04874	6.43349	6.6448	7.99151	7.59045	8.15515	8.10363	7.30164	hsa-miR-185-5p	hsa-miR-7515	hsa-miR-6864-5p	hsa-miR-3658	hsa-miR-584-5p
ASCRP3012433	0.0270974	0.292039	1.8105	down	hsa_circRNA_103836	hsa_circ_0072437	circBase	chr5	+	50073902	50093067	exonic	NM_024615	PARP8	TGGCCCTATGCTTAGGGGAATATGGAGCCATTGATGATGTAGATATTGATCTGCATATCG	46.3	65.3	5.41687	6.27325	45.5	26	54	50	56	42	63	85	35	101.5	5.58592	4.62246	5.37615	5.86951	5.63029	5.96575	6.52798	6.4037	5.55557	6.91327	hsa-miR-30a-3p	hsa-miR-30e-3p	hsa-miR-30d-3p	hsa-miR-301a-5p	hsa-miR-152-5p
ASCRP3001365	0.00388089	0.137207	1.80818	down	hsa_circRNA_018818	hsa_circ_0018818	circBase	chr10	-	75264607	75265184	exonic	NM_152586	USP54	ACCGTTGTCTCAGAGAGGGAGGAAGCTCCGGTTTCTTCCCACAGTTTTGCTCTGCAGATG	112.9	147.2	6.57046	7.42499	88	162	138	70	106.5	113	100	280	114	129	6.72836	7.08992	6.40767	6.25422	6.37212	7.49398	7.27673	7.97268	7.11996	7.26161	hsa-miR-4786-5p	hsa-miR-1304-5p	hsa-miR-6749-3p	hsa-miR-4329	hsa-miR-136-5p
ASCRP3012083	0.0225797	0.27465	1.8062	down	hsa_circRNA_007343	hsa_circ_0007343	circBase	chr5	+	14487572	14488369	exonic	NM_007118	TRIO	TGCAGTCCACCCAGAGCAACGGGCCTTGACATCGCCAATCGAGTACCAGAGGAACCACAG	181.9	216.3	7.2493	8.10226	128.5	99	267	201.5	213.5	158	167	279.5	152	325	7.31981	6.44899	7.26833	7.83204	7.37734	8.07725	8.20505	7.9808	7.48997	8.75822	hsa-miR-637	hsa-miR-1908-5p	hsa-miR-4731-5p	hsa-miR-128-1-5p	hsa-miR-4787-5p
ASCRP3004383	0.0205408	0.263985	1.80519	down	hsa_circRNA_402482		25242744	chr2	-	224744840	224746789	exonic	NM_020830	WDFY1	CAGGGGACTGATGGTGACCTGTGGGACCGACCGCATTGTAAAGCATCACTGCAGGAAATG	110.2	126.8	6.50241	7.35456	63.5	69.5	153	124	141	156	120	150.5	92.5	115	6.16856	5.95339	6.54842	7.06032	6.78134	8.06231	7.62716	7.15041	6.84422	7.08869	hsa-miR-378c	hsa-miR-378a-3p	hsa-miR-6861-5p	hsa-miR-4325	hsa-miR-378f
ASCRP3002408	0.000776622	0.0824194	1.80488	down	hsa_circRNA_103905	hsa_circ_0008226	circBase	chr5	+	80388619	80422982	exonic	NM_006909	RASGRF2	AGTCCACCAGGTTCTCTTATTCAAGTACCTTCCGTTGAGAGGGGGAAACTTAGTAAAGTT	90.1	120.5	6.31277	7.16468	76	110	110.5	67	87	70	93.5	207	108	124	6.47625	6.59791	6.1632	6.21591	6.11059	6.79049	7.18188	7.60151	7.04656	7.20293	hsa-miR-133a-5p	hsa-miR-608	hsa-miR-219a-1-3p	hsa-miR-148b-5p	hsa-miR-194-3p
ASCRP3006830	0.00422769	0.143081	1.80482	down	hsa_circRNA_103613	hsa_circ_0069340	circBase	chr4	-	25156619	25160729	exonic	NM_016955	SEPSECS	CTGTGTATTCATTCTACTACATCCTGTTTTGCTCCAAGGGTGCCTGATAGGGCAAGTGTC	79.8	98.3	6.09112	6.94297	55	61	105.5	78.5	99	72	110	139	62	108.5	5.94287	5.71878	6.08496	6.43349	6.27548	6.86169	7.43753	7.06715	6.35283	6.99566	hsa-miR-649	hsa-miR-9-5p	hsa-miR-616-5p	hsa-miR-532-3p	hsa-miR-140-3p
ASCRP3008433	0.00626307	0.167503	1.80236	down	hsa_circRNA_404876		25070500	chr11	+	33563347	33566924	sense overlapping	NM_012194	KIAA1549L	GAGTGTCAGATGTCCAGTAAGCTCCTGGTGAAGACAGGAACAGACAATCTACAGATGAAT	68.2	84.4	5.86911	6.719	38	68	97	63	75	96	76	117	52	81	5.37267	5.90445	5.99809	6.12513	5.94522	7.25675	6.82822	6.83856	6.08602	6.58544	hsa-miR-3692-5p	hsa-miR-6825-5p	hsa-miR-4747-5p	hsa-miR-30b-3p	hsa-miR-7106-5p
ASCRP3012904	0.000771935	0.0824194	1.79996	down	hsa_circRNA_001057	hsa_circ_0001057	circBase	chr2	+	101874252	101881509	exonic	NM_017546	CNOT11	TTCAAAAGCCCCTTATCCTCTCCCCAACAAACACAGGATTTTTACCTCCTATAACTCCAC	37778.9	77347.5	15.1796	16.0276	9279.5	62049	46321.5	45735	25509.5	55977	80532.5	126548	44414	79266	14.6669	15.4352	15.1191	15.5267	15.1503	15.947	16.0912	16.2115	15.874	16.0143	hsa-miR-4700-5p	hsa-miR-193b-5p	hsa-miR-9-5p	hsa-miR-2467-5p	hsa-miR-3679-5p
ASCRP3010122	0.0105689	0.202654	1.79381	down	hsa_circRNA_000416	hsa_circ_0000416	circBase	chr12	+	69214104	69222711	exonic	NM_002392	MDM2	GTGAAAGAAGCAGTAGCAGTGAATCTACAGGGACGCCATCGAATCCGGAAAATATATACC	77.3	98.1	6.09973	6.94276	80.5	56	93	77	80	79	95	120	59	137.5	6.55967	5.59987	5.9495	6.38138	6.00821	7.01233	7.20814	6.86417	6.26457	7.36456	hsa-miR-4755-3p	hsa-miR-6867-3p	hsa-miR-4777-5p	hsa-miR-6888-3p	hsa-miR-4753-3p
ASCRP3000271	0.0054966	0.163441	1.7937	down	hsa_circRNA_020960	hsa_circ_0020960	circBase	chr11	-	5269501	5270820	exonic	NM_000559	HBG1	AAATAATAAATCTATTCTGCTGAGAGATCACGCTCCTGGTTGTCTACCCATGGACCCAGA	107.7	133.9	6.49031	7.33325	93	143.5	142	58	102	115.5	92	205	161	96	6.79115	6.93269	6.41952	5.9803	6.3279	7.53059	7.16874	7.58908	7.54328	6.83456	hsa-miR-6735-5p	hsa-miR-5004-5p	hsa-miR-656-5p	hsa-miR-6501-5p	hsa-miR-7154-3p
ASCRP3000199	0.00811633	0.181214	1.79177	down	hsa_circRNA_102890	hsa_circ_0002867	circBase	chr2	-	200245086	200298237	exonic	NM_015265	SATB2	AAAGAGATGAACCAGAGCACATTAGCCAAAGAATGCCCTCTCTCCCAGGTTTGATGATTC	9666.1	22871.8	13.3124	14.1538	3353	16093	12180.5	11121	5583	8778.5	10865	55145	15128	24442.5	13.2437	13.2044	13.0608	14.0799	12.9732	13.9138	14.1587	14.6103	13.8388	14.2473	hsa-miR-9-5p	hsa-miR-661	hsa-miR-1264	hsa-miR-128-1-5p	hsa-miR-218-2-3p
ASCRP3011595	0.0164842	0.239685	1.79119	down	hsa_circRNA_401849		25242744	chr17	-	58342772	58366043	exonic	NM_032582	USP32	TCTCTCTGATATTGTAGAAGGCATACTGAATGCACATGACACCACAAAGGGTGAAAAGGT	73.8	86.2	5.9315	6.77242	35	81	106	70	77	73	106	114	55	83	5.15914	6.17523	6.10431	6.27361	5.94522	6.8509	7.39059	6.80777	6.19768	6.61518	hsa-miR-494-5p	hsa-miR-548e-5p	hsa-miR-6818-3p	hsa-miR-4422	hsa-miR-4799-5p
ASCRP3006638	0.00428477	0.143854	1.78623	down	hsa_circRNA_401474		25242744	chr15	-	79083481	79090455	exonic	NM_014272	ADAMTS7	CTGCTGGAAGATGAGGAGAAAGGTGTGTTCCAGCTCTCCAACGAGGACTACTTCATTGAG	65.9	88.9	5.8772	6.71412	44	82	79.5	67	57	62.5	50	145	99	88	5.56677	6.18319	5.76991	6.23583	5.63029	6.60632	6.17988	7.121	6.9323	6.73107	hsa-miR-138-5p	hsa-miR-3194-5p	hsa-miR-1204	hsa-miR-3170	hsa-miR-762
ASCRP3004795	0.0105967	0.202892	1.78571	down	hsa_circRNA_407285		25070500	chrX	+	47056423	47058174	intronic	ENST00000335972	UBA1	CATGTGCTCCAGGGTCAGTCAGAGAGTCAGTAAATGGAAAATATGGTTCACCTTTGTCTC	120.1	139.6	6.66686	7.50336	72	142.5	145	127	114	139	155	142	105	157	6.36921	6.91327	6.46622	7.10397	6.48164	7.86242	8.04839	7.08231	6.99961	7.52407	hsa-miR-6757-5p	hsa-miR-4518	hsa-miR-1915-3p	hsa-miR-4747-5p	hsa-miR-1912
ASCRP3008832	0.00714112	0.176491	1.78481	down	hsa_circRNA_004844	hsa_circ_0004844	circBase	chrX	-	2871183	2876476	exonic	NM_000047	ARSE	GCAAAAATACTGAAAGAGAAAGGCTATGCCACTGGACTCATTGTTTGTGTTTCAGGAGCT	28.1	42.5	4.81637	5.65214	30	35	29	21.5	25	31.5	39	38	30	74	4.87522	4.98179	4.73689	4.76192	4.72603	5.37267	5.74502	5.37035	5.26861	6.50407	hsa-miR-92a-1-5p	hsa-miR-4476	hsa-miR-3185	hsa-miR-3180-5p	hsa-miR-6501-5p
ASCRP3003091	0.00330497	0.129851	1.78192	down	hsa_circRNA_401636		25242744	chr16	+	69687138	69693802	exonic	NM_006599	NFAT5	ATGGCTCCACTTTGACACTGCAAACACCCTCTTCTCCAATTTTGTGTAAACATTGGAAAA	937.4	1310.9	9.5448	10.3782	455	1538	1336.5	581.5	776	444	525	2535.5	1919	1131	9.54129	9.67971	9.41634	9.71333	9.37333	9.73222	10.1843	10.7976	10.5482	10.6288	hsa-miR-670-3p	hsa-miR-5195-3p	hsa-miR-145-5p	hsa-miR-515-3p	hsa-miR-96-5p
ASCRP3009072	0.0218078	0.271526	1.78022	down	hsa_circRNA_001984	hsa_circ_0001984	circBase	chr6	+	150092297	150117636	exonic	NM_005389	PCMT1	GCCCCTGTTGTACCCCAGGCGAAAATGGAATCATCAAGACAGATAAAGTATTTGAAGTGA	186.8	205.2	7.08264	7.9147	76.5	345	246.5	102	164	119	157	295	295	160	6.48862	7.99849	7.16757	6.79006	6.96846	7.56997	8.09934	8.05274	8.27705	7.57439	hsa-miR-155-3p	hsa-miR-6813-5p	hsa-miR-6085	hsa-miR-3137	hsa-miR-541-5p
ASCRP3012434	0.00965859	0.195142	1.7799	down	hsa_circRNA_102692	hsa_circ_0054086	circBase	chr2	-	37283582	37284623	exonic	NM_019024	HEATR5B	TGGCCCTTTTTGGTGTAGTGTTTCCTCATGTTTCTTATAAACACCGGATCTTTTAATGCA	88.5	101.1	6.17844	7.01023	58	64	155.5	70	95	97	112	126.5	58	112	5.99922	5.82694	6.55661	6.27361	6.23583	7.29813	7.51293	6.92282	6.26457	7.05273	hsa-miR-494-3p	hsa-miR-149-3p	hsa-miR-525-5p	hsa-miR-520a-5p	hsa-miR-658
ASCRP3012624	0.0159074	0.237708	1.7781	down	hsa_circRNA_102886	hsa_circ_0008928	circBase	chr2	-	200213423	200298237	exonic	NM_015265	SATB2	TGTCTTTGCAAGAGTGGCATTCAACCGCACACAGGTTTGATGATTCCTGTCTTTTGTGTC	49.3	67.7	5.5369	6.36724	56.5	52	52	35.5	50.5	43.5	87	98	39	71	6.01343	5.5014	5.27297	5.38366	5.51303	6.05742	7.09556	6.58294	5.66956	6.43071	hsa-miR-30c-1-3p	hsa-miR-185-5p	hsa-miR-301a-5p	hsa-miR-665	hsa-miR-330-5p
ASCRP3009253	0.0205962	0.264181	1.77779	down	hsa_circRNA_070733	hsa_circ_0070733	circBase	chr4	-	119237336	119259469	exonic	NM_003619	PRSS12	GCTGGACTGAGCTGAATACATACGTGGTTTGTCGACAATTGGGATTTAAGATCAGTACGA	52	67.4	5.5472	6.37729	41	75.5	58.5	41	44	60	91	84	35	67	5.43291	6.09026	5.37615	5.56373	5.27297	6.48379	7.12858	6.36921	5.55557	6.34929	hsa-miR-6882-3p	hsa-miR-24-3p	hsa-miR-5000-3p	hsa-miR-1324	hsa-miR-511-5p
ASCRP3008148	0.00173779	0.102571	1.77727	down	hsa_circRNA_036599	hsa_circ_0036599	circBase	chr15	-	85230855	85234875	exonic	NM_014300	SEC11A	GAGAGATTCCTATAGTTCACCGAGTCTTGAAGATTCATGAAAACTCTATTATCAAGTCCT	100.7	129.5	6.48124	7.31091	82	107	116.5	99	99	99	100.5	171	93	184	6.59194	6.57135	6.20226	6.7522	6.28846	7.28493	7.31725	7.31378	6.8509	7.78768	hsa-miR-744-3p	hsa-miR-7161-3p	hsa-miR-556-3p	hsa-miR-6873-3p	hsa-miR-29a-3p
ASCRP3000104	0.019371	0.258301	1.77558	down	hsa_circRNA_101080	hsa_circ_0008085	circBase	chr12	-	56742312	56743420	exonic	NM_005419	STAT2	AAAATTCTGGAGTTGGTACATGACCACCTGAAGGATCTCTGGAATGATGGACTCTGGTGG	54.6	74.5	5.62098	6.44927	46	40	69	58	60	55	56	113	36	112.5	5.63755	5.12234	5.60581	6.06964	5.66956	6.4037	6.36892	6.78156	5.63223	7.05996	hsa-miR-146a-5p	hsa-miR-146b-5p	hsa-miR-582-5p	hsa-miR-223-5p	hsa-miR-513a-5p
ASCRP3007193	0.0187385	0.254735	1.77422	down	hsa_circRNA_404984		25070500	chr12	+	27867712	27878600	exonic	ENST00000542199	MRPS35	CTTTCCTGTGCTCTCACCAACCTACATATTACCTGTCAACTTGATAGCGGAAAGAACACC	223.8	244	7.37032	8.19751	112	393	302	113	199	175	185	424	282.5	153.5	7.11685	8.15312	7.40626	6.91487	7.26051	8.24333	8.39531	8.61071	8.22881	7.50937	hsa-miR-130a-5p	hsa-miR-23b-3p	hsa-miR-23c	hsa-miR-302c-3p	hsa-miR-23a-3p
ASCRP3005319	0.00760961	0.18055	1.77406	down	hsa_circRNA_401357		25242744	chr15	-	26825465	26866681	exonic	NM_000814	GABRB3	CCGTCTGGTCTCGAGGAATGTTGTCTTCGCCACAGGATTATACCTTAACCATGTATTTTC	84.1	100	6.11835	6.94541	51	123	109.5	47	90	101.5	81	160.5	76	81	5.75039	6.73514	6.14191	5.77255	6.19177	7.31317	6.96153	7.23775	6.61518	6.5994	hsa-miR-3670	hsa-miR-6760-3p	hsa-miR-135a-5p	hsa-miR-500a-5p	hsa-miR-5696
ASCRP3006804	0.00351187	0.133339	1.77286	down	hsa_circRNA_401286		25242744	chr14	+	76088421	76101356	exonic	NM_017791	FLVCR2	CTGTGATCTCAGGAATCTGGCTGGATAGGTCCAAAACCTACAACTTGGAATTGCGATTGG	31.4	42.7	4.87135	5.69742	28.5	42	31	21	34.5	36	37	41.5	30	69	4.79174	5.1752	4.76546	4.68736	4.93697	5.71421	5.66008	5.42174	5.32188	6.36921	hsa-miR-1179	hsa-miR-1272	hsa-miR-4310	hsa-miR-7157-5p	hsa-miR-892c-5p
ASCRP3011068	0.0174427	0.245484	1.76955	down	hsa_circRNA_103597	hsa_circ_0001394	circBase	chr4	+	6925099	6925838	exonic	NM_020773	TBC1D14	TATTGGGGCCATTTAGTAACTTCTTTGCAAGTTTCTCCTTGGACCAAGATGACTGATGGA	68.2	84.7	5.8493	6.67268	36	70.5	85	72.5	77	70	53	96.5	62.5	141.5	5.18052	5.97496	5.83074	6.30071	5.95958	6.79049	6.26426	6.56197	6.34042	7.40626	hsa-miR-639	hsa-miR-885-3p	hsa-miR-138-5p	hsa-miR-572	hsa-miR-412-5p
ASCRP3001360	0.0153838	0.233144	1.76328	down	hsa_circRNA_100880	hsa_circ_0003557	circBase	chr11	-	72420914	72422544	exonic	NM_015242	ARAP1	ACCGCATCTTCAGATCTTACATCTATCAGAAACGATGGGTGAGACTGGATACTGATCACC	52.2	63.1	5.509	6.32726	44	26	68	61.5	61.5	54.5	48	72	66	75	5.51408	4.57483	5.60581	6.12513	5.72516	6.39172	6.14972	6.14565	6.44513	6.50407	hsa-miR-518e-3p	hsa-miR-483-3p	hsa-miR-590-5p	hsa-miR-192-3p	hsa-miR-767-3p
ASCRP3001609	0.00115879	0.0954049	1.76202	down	hsa_circRNA_004390	hsa_circ_0004390	circBase	chr1	-	85331067	85331821	exonic	NM_012152	LPAR3	ACTGTCTTAGGATGTTCACTTCTCCACAATGAATGAGTGTCACTATGACAAGCACATGGA	41.4	53.1	5.2712	6.08843	38	65	44.5	23.5	36	45	50	67	47.5	56	5.33147	5.86209	5.16183	4.91322	5.08741	6.05742	6.17988	6.06749	5.98562	6.15175	hsa-miR-2682-5p	hsa-miR-6511a-5p	hsa-miR-198	hsa-miR-4692	hsa-miR-6780b-5p
ASCRP3011912	0.0128346	0.217195	1.75918	down	hsa_circRNA_407080		25070500	chr8	+	61707544	61714152	exonic	NM_017780	CHD7	TGAGCAGTCGTTCAGTAAAAAAGCAGTAATAAGAAACCTGACTCAGAAGCAAGTGCTTTG	62.6	84.2	5.86916	6.68406	72.5	63.5	68	51	58	59	86.5	110.5	47	118	6.40767	5.86209	5.58792	5.86951	5.61859	6.51094	7.05454	6.76242	5.97036	7.12204	hsa-miR-6891-3p	hsa-miR-1237-3p	hsa-miR-7110-5p	hsa-miR-6752-5p	hsa-miR-6072
ASCRP3013221	0.000123059	0.0506581	1.75604	down	hsa_circRNA_406831		25070500	chr6	+	111493897	111498868	exonic	NM_018593	SLC16A10	TTGGAATACCACTTGCACTTTTTGGATACTTTGTGCCTTATGTTCACTTGCATGGGTAGG	34.9	46	5.05027	5.8626	31	47	38.5	21	37	36.5	44	62	38	49.5	4.95103	5.37615	4.94947	4.85791	5.11681	5.71421	5.99621	5.99017	5.65436	5.95804	hsa-miR-3925-5p	hsa-miR-524-3p	hsa-miR-583	hsa-miR-451b	hsa-miR-3169
ASCRP3007657	0.00564788	0.163674	1.75574	down	hsa_circRNA_100708	hsa_circ_0000267	circBase	chr10	-	126370175	126370948	exonic	NM_014661	FAM53B	GAAGTGCAAGAGCAGAGGCCTTCTCTAGACCTTGCCAAGATGGCACAGAAAATGACAGAT	61.3	80.3	5.78846	6.60054	57	53	78.5	58	60	62	62.5	94.5	51	131.5	5.99922	5.53082	5.73963	6.0097	5.66293	6.56983	6.51542	6.53499	6.08602	7.29644	hsa-miR-185-3p	hsa-miR-138-5p	hsa-miR-149-3p	hsa-miR-342-5p	hsa-miR-328-5p
ASCRP3008074	0.0296186	0.303395	1.75528	down	hsa_circRNA_029235	hsa_circ_0029235	circBase	chr12	+	124090477	124090706	exonic	NM_020936	DDX55	GAGAAGAGAAGAGAAGTTAAAAAAGAGTCAGTCCGCAACCATCCCTCTGTTCATGCGAAA	155	172.8	6.9981	7.80979	117	222	207.5	105	123.5	213	170	149	202	130	7.18354	7.46297	6.94328	6.81675	6.58394	8.54573	8.23057	7.15345	7.83814	7.28107	hsa-miR-2392	hsa-miR-6809-3p	hsa-miR-1184	hsa-miR-5187-5p	hsa-miR-6744-5p
ASCRP3003646	0.0273238	0.292039	1.75411	down	hsa_circRNA_103412	hsa_circ_0004276	circBase	chr3	-	67546221	67559327	exonic	NM_003848	SUCLG2	CAAGCATTCAAATTGCTCACAGCTGATCCTAAGGCTGCAGATCAAATTACGAAGCTGTAT	112.5	136.9	6.60745	7.41819	86.5	89	153	117	117	138	120	153.5	66	207	6.67711	6.29766	6.55993	6.99848	6.50407	7.85507	7.62716	7.17458	6.45229	7.98184	hsa-miR-330-3p	hsa-miR-29b-3p	hsa-miR-651-3p	hsa-miR-29c-3p	hsa-miR-29a-3p
ASCRP3004615	0.00161468	0.102571	1.75357	down	hsa_circRNA_402026		25242744	chr19	+	7523397	7523576	exonic	NM_015318	ARHGEF18	CATCCAAAGGGCTGTGGAGAGGACTCAAAGCCACCCGTCATCTCGTTACAAAAGCTCATC	136.9	181.5	6.88965	7.69994	113	156	169.5	113	133	111	103	327.5	186	180	7.10187	7.02936	6.68788	6.93937	6.68975	7.46351	7.34251	8.21876	7.72564	7.7493	hsa-miR-6881-3p	hsa-miR-3197	hsa-miR-7152-5p	hsa-miR-556-5p	hsa-miR-339-5p
ASCRP3010269	0.00218612	0.113825	1.75129	down	hsa_circRNA_406989		25070500	chr7	-	102603979	102669865	exonic	NM_145032	FBXL13	GTGGTTGTCTTCTCCGACCCAAAACTTTCAGATCTGTCAATGACTCCGGAATTGATGATA	100.2	121.7	6.39787	7.20628	64	130	141	69	97	103	99	211	99.5	96	6.22043	6.81846	6.44706	6.25422	6.24917	7.36339	7.26114	7.62728	6.94504	6.83456	hsa-miR-130a-5p	hsa-miR-1253	hsa-miR-1299	hsa-miR-136-5p	hsa-miR-587
ASCRP3007307	0.0116577	0.208651	1.75012	down	hsa_circRNA_001717	hsa_circ_0001717	circBase	chr7	+	73752777	73753334	exonic	NM_003388	CLIP2	GAAAAGGACCTGCGCCTGGGGGACCGCGTGCTGGCTCCCCACTGCACAAACAGTCATCTG	174	205.7	7.10745	7.9149	120	311	188	99	152	136.5	136.5	305.5	299	151	7.20031	7.87978	6.81334	6.76773	6.87609	7.83867	7.84192	8.10904	8.29385	7.49104	hsa-miR-361-3p	hsa-miR-7112-3p	hsa-miR-6515-5p	hsa-miR-1538	hsa-miR-4745-3p
ASCRP3005325	0.00287148	0.125252	1.74844	down	hsa_circRNA_404184		25242744	chr9	+	74533340	74562028	exonic	uc010mov.2	C9orf85	CCTAAAAAGTGTCTTTATCTGCAAACTCTAGTCATGATGTTTGAGTTTGTCTCCCTGTGG	48.1	64.2	5.47319	6.27926	39	69	59	33	40.5	58.5	46	106.5	58	52	5.33147	5.96806	5.44842	5.37267	5.24534	6.47084	6.03119	6.7101	6.24092	5.94326	hsa-miR-103a-2-5p	hsa-miR-6803-5p	hsa-miR-5087	hsa-miR-6848-5p	hsa-miR-6754-5p
ASCRP3007166	0.00449885	0.146276	1.74802	down	hsa_circRNA_406517		25070500	chr4	+	109550361	109550978	intronic	ENST00000394668	RPL34	CTTTACCCCACCCACTGCATATATAAACTTTTAACTCCTTTTTTTCTCCCACATAACCCC	1382.3	2072.8	10.1148	10.9206	645	2519.5	1956	644	1147	687	673	4968	2407	1629	10.3381	10.2911	10.0141	9.90493	10.0259	10.427	10.6847	11.5247	10.8503	11.1161	hsa-miR-4799-5p	hsa-miR-1305	hsa-miR-6878-5p	hsa-miR-539-5p	hsa-miR-191-5p
ASCRP3010273	0.0476549	0.355469	1.74755	down	hsa_circRNA_406930		25070500	chr7	-	30590251	30614497	sense overlapping	NR_038889	LOC401320	GTGTAATCATCAGTAACCCTGTGTTCTATCCACAGGGTCCAGCCTGCAATAACTGAAGCC	113.3	147.4	6.59412	7.39946	70.5	81	160	128	127	87	111	227	68	244	6.40767	6.17523	6.61125	7.13167	6.6448	7.0945	7.44624	7.72405	6.45229	8.28022	hsa-miR-4656	hsa-miR-1273h-5p	hsa-miR-5787	hsa-miR-30b-3p	hsa-miR-4510
ASCRP3009749	0.0339786	0.317837	1.74452	down	hsa_circRNA_006465	hsa_circ_0006465	circBase	chr10	+	46224309	46235694	exonic	NM_015262	FAM21C	GGGTGGAACTGATCCTTGAACCAAAGCTACTACAGTTTCTACAGGAATTCTCACAGCAAA	136.4	170	6.90394	7.70677	124	91	157	152	158	117	149.5	239	96	248.5	7.30285	6.31467	6.5764	7.39388	6.9319	7.56997	7.9677	7.78222	6.89642	8.31756	hsa-miR-6828-3p	hsa-miR-4436b-5p	hsa-miR-9-5p	hsa-miR-605-3p	hsa-miR-378i
ASCRP3000109	0.00152081	0.102571	1.74399	down	hsa_circRNA_102771	hsa_circ_0055377	circBase	chr2	+	80772106	80783018	exonic	NM_004389	CTNNA2	AAAATTGCTTTCTGAAACAGGTTGCCAATTTGGCCTGTTCCATCTCCAACAATGAAGAAG	124.6	154	6.71438	7.51676	76.5	144.5	164.5	113.5	124	121	112.5	282	120	134.5	6.46677	6.92835	6.65342	6.93289	6.59044	7.62886	7.47275	7.99689	7.16807	7.31725	hsa-miR-492	hsa-miR-1298-3p	hsa-miR-22-3p	hsa-miR-505-3p	hsa-miR-136-5p
ASCRP3003930	0.00930182	0.191757	1.74127	down	hsa_circRNA_100385	hsa_circ_0004370	circBase	chr1	+	170688866	170695542	exonic	NM_006902	PRRX1	CACCGATTATCTCTCCTGGGGGACAGCGTCTCCGTACAGATGACCAGCTGAACTCAGAAG	136.6	182.4	6.90192	7.70206	117	124.5	179	123.5	139	137	110	387	121	157	7.16791	6.77323	6.73559	7.08939	6.74347	7.84485	7.47275	8.45594	7.18717	7.54958	hsa-miR-193a-5p	hsa-miR-1301-3p	hsa-miR-494-5p	hsa-miR-135b-5p	hsa-miR-361-3p
ASCRP3000507	0.00663305	0.172282	1.74103	down	hsa_circRNA_000224	hsa_circ_0000224	circBase	chr10	+	20436712	20466338	exonic	NM_032812	PLXDC2	AACTTCAAAGGCACAGCACTTGTGGTCCAGTGGGACCATGTACATCTCCAGGATAATTAT	75.3	91.6	5.98779	6.78773	50.5	55.5	112	76	82.5	83	68	130.5	55.5	121	5.8	5.57083	6.15782	6.36192	6.04837	7.0205	6.63854	6.96808	6.18518	7.12635	hsa-miR-509-3p	hsa-miR-4701-3p	hsa-miR-3200-5p	hsa-miR-1254	hsa-miR-653-3p
ASCRP3005188	0.0325463	0.314119	1.7351	down	hsa_circRNA_100485	hsa_circ_0006635	circBase	chr1	-	233296028	233344435	exonic	NM_014801	PCNXL2	CCCATTCTCAAAAACAAAGAGTATCATCAACGGGAAGTGAGAGGGACACAACCAAATCAT	31.6	44.3	4.95417	5.74919	48	28.5	28.5	26	27	36.5	62	56	23.5	43.5	5.67521	4.72785	4.68736	4.91322	4.76723	5.69298	6.50407	5.8146	4.94947	5.78482	hsa-miR-149-3p	hsa-miR-33a-5p	hsa-miR-646	hsa-miR-1468-3p	hsa-miR-371a-3p
ASCRP3007076	0.0167708	0.241181	1.7336	down	hsa_circRNA_000996	hsa_circ_0001901	circBase	chr9	-	138773785	138774005	intronic	ENST00000312405	CAMSAP1	CTTGACCAGAAATGCCAGGCTTGGAACAGTGATGGTGCGGGGGAGGCAGGTCTCCTGTCT	79.2	95.6	6.11807	6.91184	58	61	90	90	97	83	103	113	54	125	5.99922	5.79351	5.90365	6.6448	6.24917	7.06572	7.36646	6.76773	6.14565	7.21366	hsa-miR-146b-3p	hsa-miR-767-5p	hsa-miR-139-5p	hsa-miR-1301-3p	hsa-miR-134-3p
ASCRP3010310	0.000558774	0.0728785	1.73292	down	hsa_circRNA_100157	hsa_circ_0011462	circBase	chr1	-	33478807	33480195	exonic	NM_013411	AK2	GTGTTCGCAAGCATCCTAGCAGCCTTCTCCAAAGCCACATGCTGATTCACCCCAAGAGTG	223.5	270.3	7.52321	8.31641	148	260.5	306	149	254	154.5	156.5	475.5	317	248	7.56959	7.63818	7.44017	7.3593	7.6088	8.03836	8.08072	8.78708	8.35835	8.31756	hsa-miR-335-3p	hsa-miR-23a-5p	hsa-miR-608	hsa-miR-452-3p	hsa-miR-574-5p
ASCRP3013419	0.0222404	0.273295	1.73226	down	hsa_circRNA_041041	hsa_circ_0041041	circBase	chr16	-	89836971	89845411	exonic	NM_000135	FANCA	TTTCTGTCAGAACCTGATGGCTGCCTCCAGTGTCGCTCCCCCGGAGAGCATATTCAGGAG	431.4	430.2	8.17899	8.97164	229	931.5	517.5	170	309	236.5	257	652	695	310.5	8.26959	9.08028	8.09293	7.56604	7.88609	8.72752	8.99788	9.20522	9.25321	8.67436	hsa-miR-4291	hsa-miR-6764-5p	hsa-miR-152-5p	hsa-miR-6756-5p	hsa-miR-6828-3p
ASCRP3002378	0.00848027	0.185849	1.72169	down	hsa_circRNA_100950	hsa_circ_0007694	circBase	chr11	+	108137897	108138069	exonic	NM_000051	ATM	AGTACCATAGGCATCCTTCATCAAAAAGCCATTTGACCGTGGAGAAGTAGAATCAATGGA	70.7	85.5	5.96925	6.75307	79	53.5	78	59	84	72	78	79.5	75	123	6.53499	5.51828	5.68646	6.04764	6.05886	6.83751	6.87138	6.31739	6.58093	7.15818	hsa-miR-136-5p	hsa-miR-34c-3p	hsa-miR-34b-3p	hsa-miR-432-3p	hsa-miR-138-1-3p
ASCRP3001256	0.00985142	0.196625	1.71929	down	hsa_circRNA_048085	hsa_circ_0048085	circBase	chr19	+	676388	683392	exonic	NM_005860	FSTL3	ACCAAGGAAATAAAGACTCAAGCCATTTGGGAAGTCGGTGCCGCTGCCGTCTCTGCGTTC	123.9	139.4	6.65411	7.43592	76.5	113	137	70	223	123	109	213	142	110	6.48862	6.65533	6.41106	6.28969	7.42583	7.65415	7.47275	7.64433	7.38398	7.02439	hsa-miR-500b-3p	hsa-miR-6069	hsa-miR-6862-3p	hsa-miR-4763-3p	hsa-miR-6784-3p
ASCRP3008670	0.0236523	0.277693	1.71759	down	hsa_circRNA_406550		25070500	chr4	+	151023634	151023964	sense overlapping	NR_036614	DCLK2	GATGGAAAGCAGAGTTACGTGTGTGCATCCAATGAACCATTTCGTAAAGTCGATTACACC	171.4	184.4	7.13546	7.91584	94	117	262.5	174.5	209	174.5	181	217.5	118	231	6.80045	6.67758	7.24602	7.6051	7.34813	8.20244	8.34975	7.66698	7.16807	8.19196	hsa-miR-5003-3p	hsa-miR-6837-3p	hsa-miR-4695-5p	hsa-miR-27b-3p	hsa-miR-27a-3p
ASCRP3009160	0.0106843	0.203387	1.71739	down	hsa_circRNA_406483		25070500	chr4	-	57237616	57250507	exonic	NM_181806	AASDH	GCGTTCTCTTTTCCCATCATAGAGTGACTGTTTTGCAGGGTTCTGTGCTACAAATTGATG	142.9	160.6	6.76919	7.54941	73.5	201.5	241	72.5	126	113	97	282	145	166	6.45174	7.34251	7.13766	6.31467	6.5994	7.49398	7.2272	7.9767	7.42639	7.62277	hsa-miR-335-3p	hsa-miR-3612	hsa-miR-5002-5p	hsa-miR-4709-3p	hsa-miR-493-3p
ASCRP3003371	0.0060164	0.166333	1.71038	down	hsa_circRNA_102234	hsa_circ_0046292	circBase	chr17	+	79941429	79943483	exonic	NM_024083	ASPSCR1	ATTTTCCACAGATCAGGTTTCAGAGGAGCGTGCTCGACCTTTCTCTCCAGTGGAGATTTG	77	95.5	6.05757	6.83188	53.5	118	89.5	60	64	71.5	59	145	110	92	5.86457	6.70734	5.92121	6.05959	5.73512	6.75019	6.44899	7.121	7.0614	6.77784	hsa-miR-593-5p	hsa-miR-657	hsa-miR-518a-5p	hsa-miR-527	hsa-miR-127-5p
ASCRP3013213	0.0146367	0.230909	1.70773	down	hsa_circRNA_008205	hsa_circ_0008205	circBase	chr8	-	133734285	133769540	exonic	NM_144649	TMEM71	TTGCTGTGTGCTTAATCATTTCTGCATGTGCAAGGTTCTTCCAGGTTGGAAAGAGAATAT	72.7	83.9	5.95799	6.73007	41.5	76	102	64	80	96	91	106	51	75.5	5.49181	6.10081	6.05163	6.13748	6.00821	7.24602	7.16036	6.69068	6.05959	6.4937	hsa-miR-5197-3p	hsa-miR-6788-5p	hsa-miR-4709-3p	hsa-miR-30c-1-3p	hsa-miR-4689
ASCRP3005202	0.0426745	0.344465	1.70708	down	hsa_circRNA_400135		25242744	chr1	+	14042035	14075982	exonic	NM_012231	PRDM2	CCCCCAAGAGCCGGAAAGGGTTCATGTAATCAAAGAAGTTTCTTTGTTGTGTGTATCTTT	57.2	65.6	5.58265	6.35418	33	38	79.5	67	68.5	50	82	77	40	79	5.02674	5.02083	5.78482	6.24632	5.83454	6.26895	6.98734	6.2371	5.7087	6.56882	hsa-miR-6812-3p	hsa-miR-5693	hsa-miR-1236-3p	hsa-miR-193a-5p	hsa-miR-450b-3p
ASCRP3010917	0.00257169	0.118563	1.70515	down	hsa_circRNA_103380	hsa_circ_0007196	circBase	chr3	+	50144199	50147121	exonic	NM_005778	RBM5	TATAATCAAACCTCCAATCCACCTGGCTCTCCGGATGCTTCTCAGCTGCTTCAGATATTA	1993.1	2500.3	10.6897	11.4596	910	3682.5	2912	784.5	1676.5	1089.5	1406	4457.5	3650	1898.5	11.029	10.8034	10.6218	10.2236	10.7706	11.1936	11.8848	11.4422	11.4863	11.291	hsa-miR-19b-1-5p	hsa-miR-1185-1-3p	hsa-miR-1185-2-3p	hsa-miR-1264	hsa-miR-505-3p
ASCRP3003079	0.0382504	0.330625	1.70489	down	hsa_circRNA_104892	hsa_circ_0002052	circBase	chr9	+	118969734	118997916	exonic	NM_002581	PAPPA	ATGGATGTGGCCTCCATCCTACATCTCAATAGGAAATTCGTAGACATAGCCTACTTGGAT	99.4	119.3	6.31707	7.08674	70	181	110.5	48	87.5	62.5	70	184	122.5	157.5	6.34516	7.21366	6.15175	5.77255	6.10221	6.5584	6.70734	7.43016	7.20293	7.53488	hsa-miR-199b-5p	hsa-miR-505-3p	hsa-miR-199a-5p	hsa-miR-766-5p	hsa-miR-764
ASCRP3002581	0.0100215	0.198516	1.70445	down	hsa_circRNA_020964	hsa_circ_0020964	circBase	chr11	-	5274420	5275744	exonic	NM_000184	HBG2	ATAATAAATCTATTCTGCTAAGAGATCACGCTCCTGGTTGTCTACCCATGGACCCAGAGG	110.4	132.8	6.53652	7.30582	92	162	128	64	106	101	88	207.5	170.5	97	6.78309	7.08479	6.3282	6.09308	6.39344	7.31317	7.12117	7.60868	7.62813	6.85796	hsa-miR-6735-5p	hsa-miR-5004-5p	hsa-miR-656-5p	hsa-miR-6501-5p	hsa-miR-7154-3p
ASCRP3001394	0.0292877	0.301412	1.70374	down	hsa_circRNA_053294	hsa_circ_0053294	circBase	chr2	+	27820936	27830906	exonic	NM_001271286	ZNF512	ACCTGATGATCGAAAGCAGGACCCAGTGCTCCATAAAGGATAATAGTTTCCAGTACACTA	135.8	160.6	6.80338	7.57209	67	126	187.5	130	168.5	132.5	132	293	75.5	170	6.27175	6.77872	6.80648	7.15041	7.00953	7.77938	7.76132	8.04839	6.61076	7.66058	hsa-miR-875-3p	hsa-miR-584-5p	hsa-miR-3074-5p	hsa-miR-3622a-3p	hsa-miR-4286
ASCRP3002832	0.00383737	0.137207	1.70141	down	hsa_circRNA_061405	hsa_circ_0061405	circBase	chr21	-	32537278	32575328	exonic	NM_003253	TIAM1	ATCCTCAGATGAGACTGATCACAGCAGCAAGACACATCAACTGGATCATTCTGCTCATTA	46.7	56.9	5.43764	6.20437	49	56	51.5	34	43	51	73	53.5	48	59	5.67521	5.57083	5.28165	5.37267	5.28782	6.28538	6.80648	5.78307	5.97036	6.17656	hsa-miR-646	hsa-miR-4741	hsa-miR-7974	hsa-miR-4524a-5p	hsa-let-7a-2-3p
ASCRP3009334	0.0394287	0.334305	1.69871	down	hsa_circRNA_100062	hsa_circ_0005986	circBase	chr1	+	14057494	14068652	exonic	NM_012231	PRDM2	GGAAATCAACAGAGCCATTTACTATAAAACTTTAAAGAACACTACTGAGCCTGTGGCGGC	50.4	63.5	5.51746	6.28189	45	28	59	62	58	53	68	65	37.5	94	5.63755	4.72785	5.43291	6.13748	5.65149	6.28538	6.65055	6.06749	5.61467	6.79136	hsa-miR-450b-3p	hsa-miR-298	hsa-miR-188-3p	hsa-miR-155-3p	hsa-miR-129-5p
ASCRP3012771	0.0477361	0.35547	1.69227	down	hsa_circRNA_103111	hsa_circ_0061276	circBase	chr21	-	16415815	16415895	exonic	NM_003489	NRIP1	TTAACATTTGGGAGAAACACAGCCAGAAGGAAGTGTTTGGATTGTGAGCTATTTCAGAAC	70.8	87.1	5.93208	6.69104	60	38	90	82	84	72	52	109.5	55	147	6.08389	5.09164	5.92755	6.47625	6.08105	6.81334	6.24917	6.72336	6.19768	7.47166	hsa-miR-629-3p	hsa-miR-627-5p	hsa-miR-150-5p	hsa-miR-653-5p	hsa-miR-548b-5p
ASCRP3007114	0.00423605	0.143081	1.68675	down	hsa_circRNA_405025		25070500	chr12	+	69853296	69856305	sense overlapping	ENST00000549261	RP11-956E11.1	CTTGGCATCTCTCCATAGTCACCATTTAGAAGGCTCCTGGGTTCTGTTCTATGTCATTTC	276	289.8	7.72614	8.48038	161	430	385	144	260	194	204.5	510.5	301	239	7.70735	8.25171	7.72757	7.31105	7.63299	8.38226	8.57975	8.88874	8.30324	8.24792	hsa-miR-3976	hsa-miR-1252-5p	hsa-miR-541-5p	hsa-miR-4644	hsa-miR-6878-5p
ASCRP3002806	0.0261225	0.288083	1.68667	down	hsa_circRNA_104341	hsa_circ_0006010	circBase	chr7	-	32672154	32678977	exonic	NR_036680	DPY19L1P1	ATCATTTATATACACATGTGTACCTGTGTAATGTGGACACCACCTCTCCGCGAAAGCTTC	201.9	228.8	7.31315	8.06733	111	358	212	184.5	144	129	128	344	290	253	7.08302	8.03726	6.96153	7.69301	6.79093	7.7085	7.72223	8.29423	8.26709	8.34459	hsa-miR-759	hsa-miR-580-3p	hsa-miR-561-3p	hsa-miR-509-5p	hsa-miR-454-3p
ASCRP3003542	0.0423714	0.343694	1.68558	down	hsa_circRNA_001978	hsa_circ_0001903	circBase	chr9	-	139620450	139620843	sense overlapping	NR_002975	SNORA43	CAACATCGCTGGGAACCCTGAGGTGAGGTGACTTCGCCTGTGATGGACTTCCAGTGTGAG	87.9	101.1	6.1957	6.94894	47	96.5	120	78	98	131	81.5	138	103	52	5.63755	6.40483	6.24537	6.40228	6.28846	7.73741	6.98734	7.04802	6.97574	5.99621	hsa-miR-876-3p	hsa-miR-668-3p	hsa-miR-302a-3p	hsa-miR-138-5p	hsa-miR-762
ASCRP3011364	0.0244034	0.280757	1.68484	down	hsa_circRNA_082688	hsa_circ_0082688	circBase	chr7	-	139746683	139757834	exonic	NM_022750	PARP12	TCCCAAAATAGAAAGGAAGAACTGTAGGAATAGTCACAGCTTGACAACCGAACACAACCT	50.8	70.7	5.56143	6.31404	54	55	56	40.5	48.5	50	37	102.5	46	118	5.84963	5.57083	5.39456	5.58392	5.40821	6.21785	5.68085	6.63176	5.90806	7.13167	hsa-miR-5003-3p	hsa-miR-4277	hsa-miR-5579-5p	hsa-miR-506-3p	hsa-miR-4298
ASCRP3009344	0.0461328	0.352486	1.68395	down	hsa_circRNA_104343	hsa_circ_0079812	circBase	chr7	+	33388679	33427756	exonic	NM_014451	BBS9	GGAACCTACAAGCAGGTCACACTGCAGAACAGAGTGATATTGCAAAAAGCCAAATTATCA	46.8	59.6	5.41812	6.16997	40	29	54	57	54	46	66	83	29	74	5.41386	4.75303	5.32428	6.02456	5.57487	6.07714	6.65055	6.36921	5.26861	6.48433	hsa-miR-576-5p	hsa-miR-373-5p	hsa-miR-888-5p	hsa-miR-616-5p	hsa-miR-660-5p
ASCRP3004340	0.000615343	0.0734163	1.68226	down	hsa_circRNA_001586	hsa_circ_0001586	circBase	chr6	-	26158407	26199796	sense overlapping	NM_003530	HIST1H3D	CAGGAGCAGACTTGGTAGGTTCAGGCATGATAAATAAACACTTCGTCCACAACCTAAAGA	38.2	49.6	5.16088	5.91128	31	42	50	29	39	38	33	69	47	61	4.92435	5.18713	5.2915	5.2262	5.1752	5.75841	5.52978	6.1071	5.94326	6.21785	hsa-miR-619-5p	hsa-miR-4739	hsa-miR-7851-3p	hsa-miR-5787	hsa-miR-1273g-3p
ASCRP3012882	0.00182172	0.10406	1.67793	down	hsa_circRNA_062649	hsa_circ_0062649	circBase	chr22	+	26059596	26070495	exonic	NM_005160	ADRBK2	TTATGGTTGCAGGAAAGCAGACACTGGAAAAATCCTTTCTCAAAGCAAGCTGTAGAACAC	32.8	41.4	4.97934	5.72602	30	26	40	35	33	37	41	44	34	51	4.92435	4.53597	5.04142	5.40708	4.98787	5.75841	5.83286	5.55965	5.50881	5.97036	hsa-miR-202-5p	hsa-miR-4766-5p	hsa-miR-7159-3p	hsa-miR-6509-3p	hsa-miR-4719
ASCRP3008942	0.00276309	0.121327	1.67609	down	hsa_circRNA_047075	hsa_circ_0047075	circBase	chr18	-	19119880	19120661	exonic	uc002kti.1	ESCO1	GCAGGATAATAATGGTTCTTCCTGAAGACCCAAAGTATGCCCTGAAAAAGGTTCTGCTCA	53.8	70.3	5.64199	6.38708	44	63	60	44.5	57.5	47	59	112	46	87.5	5.56677	5.79351	5.48538	5.70133	5.66293	6.12685	6.44899	6.75643	5.89398	6.70918	hsa-miR-6512-3p	hsa-miR-6875-3p	hsa-miR-6720-5p	hsa-miR-5196-5p	hsa-miR-15b-3p
ASCRP3007108	0.00397214	0.137336	1.67442	down	hsa_circRNA_051805	hsa_circ_0051805	circBase	chr19	+	49469026	49470135	exonic	uc002pln.1	FTL	CTTGGACCAAATGGAAATAAAGCTTTTTGATGCGGCTTCTATTTCGACCGCGATGATGTG	29.6	37.6	4.79608	5.53974	27	35	32	23	31	31	24	37	41	55	4.64762	4.94947	4.77954	4.68736	4.91641	5.5277	5.04433	5.31344	5.74143	6.07179	hsa-miR-6760-5p	hsa-miR-4437	hsa-miR-3188	hsa-miR-8085	hsa-miR-4739
ASCRP3005069	0.0112833	0.206675	1.67181	down	hsa_circRNA_000525	hsa_circ_0000212	circBase	chr10	-	7405839	7423911	sense overlapping	NM_001018039	SFMBT2	CCAGGGTGTATGATGTTTCTGTTTGGGAGGCTTCTTGGTAATTTTTTCTGCAGGATGAAT	39.4	47.3	5.16419	5.90561	28	41	57	27	44	47	56.5	40	32	61	4.87522	5.15914	5.43291	5.09446	5.25922	6.14633	6.35165	5.44069	5.37151	6.21785	hsa-miR-574-5p	hsa-miR-363-5p	hsa-miR-608	hsa-miR-619-5p	hsa-miR-661
ASCRP3001114	0.00228774	0.114845	1.66883	down	hsa_circRNA_406688		25070500	chr5	+	141765092	141770616	intronic	ENST00000510311	AC005592.2	ACAGATGGAAAAGGCGGCTCTCTGACTAGTGAAAGGGATCACAGTATAAGACAGTGAATA	45	56.4	5.40923	6.14806	35	60	53	34	43	49	64.5	71.5	39	58	5.23005	5.74412	5.3575	5.40708	5.30738	6.25169	6.57287	6.15378	5.69019	6.07179	hsa-miR-328-5p	hsa-miR-6810-3p	hsa-miR-4739	hsa-miR-3192-5p	hsa-miR-6748-3p
ASCRP3003361	0.0123794	0.213932	1.66556	down	hsa_circRNA_102152	hsa_circ_0007759	circBase	chr17	-	59999085	60002460	exonic	NM_020748	INTS2	ATTTGGAGGAAGCTGCAGATGTACTTTGTATTTTACAAGCAGGCATAAACTTGGAGGAGG	40	49.9	5.21737	5.95338	30	27	48	45.5	49.5	40.5	47	63	33	66	4.95103	4.72785	5.23005	5.74502	5.43291	5.89963	6.08283	5.96921	5.46593	6.34929	hsa-miR-1301-3p	hsa-miR-422a	hsa-miR-186-5p	hsa-miR-378a-3p	hsa-miR-618
ASCRP3012150	0.016821	0.241469	1.66394	down	hsa_circRNA_405835		25070500	chr2	+	24787163	24816590	sense overlapping	NM_003743	NCOA1	TGCCTGGTGTCACAAAAGCAGATCTATCCATACTAATGGAAATGTAACTGGAACTGACTC	69.6	77.6	5.86348	6.59808	51	37	110	73	77	72	67	91	60	98	5.81759	5.05305	6.15782	6.3071	5.98182	6.77784	6.62398	6.45859	6.26457	6.86541	hsa-miR-3916	hsa-miR-4644	hsa-miR-3145-3p	hsa-miR-3976	hsa-miR-3121-3p
ASCRP3007831	0.0127778	0.217189	1.66385	down	hsa_circRNA_102594	hsa_circ_0052012	circBase	chr19	+	50902107	50902741	exonic	NM_002691	POLD1	GACAGAGCCCCTCATCTTCCAACAGTTGGAGATTGACCATTATGTGGGATGGATGGCAAG	449.1	503.9	8.38814	9.12267	246.5	811	596	275.5	316.5	227	241	894.5	715	442	8.40201	8.94368	8.295	8.37206	7.92797	8.66563	8.85595	9.58295	9.29554	9.21326	hsa-miR-637	hsa-miR-1301-3p	hsa-miR-138-5p	hsa-miR-877-3p	hsa-miR-615-5p
ASCRP3009531	0.0374114	0.328109	1.6634	down	hsa_circRNA_104890	hsa_circ_0088209	circBase	chr9	+	118949432	118997916	exonic	NM_002581	PAPPA	GGATGTGGCCTCCATCCTACATCTCAATAGGAAATTCGTAGACATGGCTGTATGACAAAT	157.4	176.1	6.93023	7.66437	109	277	198.5	68.5	134	83	112	285	197.5	203	7.04729	7.73775	6.88466	6.28291	6.69857	7.06572	7.5062	8.00758	7.80563	7.93673	hsa-let-7b-5p	hsa-let-7i-5p	hsa-miR-323a-5p	hsa-let-7c-5p	hsa-let-7g-5p
ASCRP3007786	0.0288284	0.299492	1.6622	down	hsa_circRNA_102605	hsa_circ_0052455	circBase	chr2	-	1890310	1896059	exonic	NM_015025	MYT1L	GACAAAAGCATTCGAAGTATGCTGGCCACCAGCTCCCAAGAACTCAACGAAGCGGTACTG	202.5	241.1	7.31629	8.04938	135.5	355	239	126	157	115.5	137	335.5	417	200.5	7.43712	8.02652	7.10938	7.09556	6.91287	7.54457	7.8373	8.26115	8.67218	7.93171	hsa-miR-486-3p	hsa-miR-1264	hsa-miR-370-3p	hsa-miR-138-5p	hsa-miR-23a-5p
ASCRP3012566	0.00777188	0.181214	1.65967	down	hsa_circRNA_007700	hsa_circ_0007700	circBase	chr1	+	179306971	179312078	exonic	NM_003101	SOAT1	TGTACTTCTTATTTGCTCCTACCCTTATCTACCGTGACAGCTATCCCAGGGATTTGAGAG	163.1	181.8	7.00045	7.73134	92	268	210	106.5	139	107	124	257	248	173	6.76552	7.68017	6.95883	6.84777	6.74996	7.40016	7.64361	7.86789	8.07029	7.67477	hsa-miR-1183	hsa-miR-3925-5p	hsa-miR-205-5p	hsa-miR-4524b-3p	hsa-miR-3935
ASCRP3010839	0.00774735	0.181214	1.65923	down	hsa_circRNA_407319		25070500	chrX	+	117528017	117538407	exonic	NM_019045	WDR44	TAGAGATGAAGTTCCCAAAGAGAATATTACGTCTGATTCTCTCCTAACCGCAAGCATGGC	63.7	75.9	5.76567	6.49618	41	85	86	43.5	63	59	47	126	81.5	66	5.37267	6.22623	5.84294	5.66956	5.71695	6.51094	6.05091	6.92974	6.70273	6.28661	hsa-miR-6809-3p	hsa-miR-6504-5p	hsa-miR-670-3p	hsa-miR-4324	hsa-miR-767-5p
ASCRP3008850	0.0206597	0.264592	1.6579	down	hsa_circRNA_105028	hsa_circ_0008350	circBase	chrX	-	118774654	118787003	exonic	NM_015129	SEPT6	GCAACAAGATGATGAGGGCGCGGCAGTATCCTTGGGGCACTGTGCAGGCTACAAGCCTAT	72.2	84.4	6.0319	6.76126	69	52.5	81	80	78.5	81	91	78	61	111	6.34516	5.54531	5.80474	6.46432	5.99997	7.03598	7.12858	6.27455	6.3279	7.03927	hsa-miR-744-3p	hsa-miR-654-5p	hsa-miR-103a-2-5p	hsa-miR-182-5p	hsa-miR-181a-2-3p
ASCRP3003313	0.0390754	0.333711	1.64979	down	hsa_circRNA_400062	hsa_circ_0092291	circBase	chr20	-	32677771	32678011	intronic	ENST00000374980	EIF2S2	ATTTAAGAAGGTTGGCATGTCTGTCAACATGTTTGAGTGGCTCTCCTCTAGACAGAAACG	83.2	99.7	6.11961	6.84189	50	128	109	53	76	64	66	107	187	74.5	5.78743	6.80884	6.13748	5.89317	5.97113	6.64432	6.62398	6.7156	7.7493	6.47625	hsa-miR-526a	hsa-miR-518f-5p	hsa-miR-520c-5p	hsa-miR-518d-5p	hsa-miR-519a-5p
ASCRP3011039	0.0417068	0.34302	1.6478	down	hsa_circRNA_101314	hsa_circ_0003643	circBase	chr14	-	21698477	21702388	exonic	NM_004500	HNRNPC	TATTATGATAGTTTTCGGCTTTGTGAGAAACCTTACCATCAAACACGATGGCCAGCAACG	165.3	189.5	7.13986	7.8604	139	86	210	191.5	200	123	146	285	149.5	244	7.48488	6.24664	6.95496	7.75232	7.26051	7.62886	7.93388	8.01197	7.44707	8.28022	hsa-miR-889-3p	hsa-miR-329-3p	hsa-miR-708-5p	hsa-miR-588	hsa-miR-490-3p
ASCRP3003729	0.00337872	0.13168	1.64533	down	hsa_circRNA_405504		25070500	chr16	-	85810160	85814886	sense overlapping	NM_006067	EMC8	CAATCAAATGCCTGGTAGGAATTGCTAGCGTTGCCCCTGCCAACTCTCAGTCCAAACCAG	409.5	431.7	8.25652	8.9749	220	720.5	547.5	229	330.5	246	223.5	617	690	382	8.21876	8.81207	8.18189	8.07556	7.99435	8.77802	8.73679	9.13155	9.24523	8.98289	hsa-miR-4739	hsa-miR-7150	hsa-miR-4716-3p	hsa-miR-6766-5p	hsa-miR-1182
ASCRP3010199	0.00860155	0.185994	1.64523	down	hsa_circRNA_102127	hsa_circ_0044646	circBase	chr17	-	49067810	49071296	exonic	NM_003971	SPAG9	GTGCTTCTCCAGTGATGGATAAACCACCAGGAACAGCAGAAGGAGTTAAAAAATCAAGAA	56.6	68.1	5.63903	6.35731	41	42	76	64	60	47	63.5	112	53	65	5.41386	5.18713	5.73512	6.17723	5.68179	6.11198	6.51542	6.75643	6.11614	6.28661	hsa-miR-589-3p	hsa-miR-10b-3p	hsa-miR-29c-3p	hsa-miR-708-3p	hsa-miR-29b-3p
ASCRP3007250	0.00305217	0.127639	1.64509	down	hsa_circRNA_104879	hsa_circ_0008192	circBase	chr9	-	115024714	115060196	exonic	NM_005156	PTBP3	CTTTTACCCTGTTACCCTGGAAGTTCTTCATCAGCGGGGATCTGATGAGCTTCTTTCTTC	82	97.8	6.15882	6.87699	56	75	101	74.5	103.5	74	72	162	65	116	5.98524	6.06821	6.03559	6.35165	6.35342	6.86169	6.78832	7.26036	6.3727	7.10187	hsa-miR-1301-3p	hsa-miR-516a-3p	hsa-miR-516b-3p	hsa-miR-224-3p	hsa-miR-215-3p
ASCRP3003747	0.0353385	0.321521	1.64467	down	hsa_circRNA_003265	hsa_circ_0003265	circBase	chr14	+	101403739	101415933	sense overlapping	NR_003233	SNORD113-5	CAATGACCGTGAACTGTACAGTTACCTCCGTGTGTCACAGGAAGACTCTTAATGAAAACC	64.1	72.8	5.73254	6.45034	43	109	89	26	53.5	55	50	83	70	106	5.49181	6.59791	5.90365	5.09446	5.57487	6.37502	6.14972	6.33923	6.45229	6.93544	hsa-miR-2054	hsa-miR-4729	hsa-miR-335-3p	hsa-miR-4448	hsa-miR-4773
ASCRP3005091	0.00687924	0.173835	1.64332	down	hsa_circRNA_101331	hsa_circ_0009140	circBase	chr14	+	31139461	31144271	exonic	NM_016106	SCFD1	CCATACAAATGTTGCCACTGCTGTTTTAGAACATATAAAGGATTTCCATTTAAACAGGGT	94.5	106	6.30716	7.02377	51	86	126	96.5	113	76	88	157	74	135	5.8	6.23647	6.31648	6.72972	6.45311	6.92282	7.06715	7.21333	6.59094	7.32462	hsa-miR-141-5p	hsa-miR-578	hsa-miR-601	hsa-miR-1301-3p	hsa-miR-9-5p
ASCRP3002648	0.00149651	0.102571	1.64305	down	hsa_circRNA_012287	hsa_circ_0012287	circBase	chr1	+	46463395	46466651	exonic	uc001cox.1	MAST2	ATAGCCACAGAGCTGACAGGTAACAGTCCTTTGGACAGCCCCCGGAATTTCTCTCCAAAT	189	220.1	7.34588	8.06225	147.5	224	237.5	165	171	164	152.5	373	233.5	177.5	7.55086	7.47248	7.12583	7.52277	7.05744	8.13408	8.03149	8.41263	7.99632	7.73673	hsa-miR-6721-5p	hsa-miR-548t-5p	hsa-miR-548az-5p	hsa-miR-4436b-3p	hsa-miR-185-5p
ASCRP3003051	0.00169797	0.102571	1.63782	down	hsa_circRNA_086412	hsa_circ_0086412	circBase	chr9	-	16435031	16437522	exonic	uc003zmi.3	BNC2	ATGGAAAGAACCATAGGTCCAGGACATCGAGACAGCCTGCATCTCCGTAGGATGCTGCTG	157.4	180.5	7.06986	7.78164	136	201	195	104.5	150.5	130.5	133	294	185.5	159.5	7.4421	7.34532	6.86788	6.8373	6.85672	7.77938	7.79224	8.04839	7.71378	7.57439	hsa-miR-378g	hsa-miR-6779-5p	hsa-miR-4674	hsa-miR-149-5p	hsa-miR-92a-1-5p
ASCRP3005464	0.0474021	0.355469	1.63725	down	hsa_circRNA_005804	hsa_circ_0005804	circBase	chr17	+	30267304	30300250	exonic	NM_015355	SUZ12	CCTGGAAGTCCTGCTTGTGAAAGTTTGCCACAAAAAAAGAAAGAGCCAACACAGATCTAT	90.1	98.3	6.20854	6.91982	61	49	126	102	112.5	63	113	139.5	61	115	6.08389	5.4429	6.28846	6.79006	6.43738	6.59443	7.52067	7.0632	6.34042	7.08036	hsa-miR-2052	hsa-miR-6739-3p	hsa-miR-1250-3p	hsa-miR-135b-5p	hsa-miR-135a-5p
ASCRP3000664	0.041413	0.341813	1.63182	down	hsa_circRNA_004092	hsa_circ_0004092	circBase	chr6	-	74149931	74150168	exonic	NM_138441	MB21D1	AAGGAAGGAAATGGTTTCCAAGATACAGATGTCATCATGAAGAGGAAAAGAGGAGGGAGC	26.4	36	4.79012	5.4966	29	24	22	34	23	47	46	34	22	31	4.84626	4.49177	4.57281	5.4429	4.59685	6.14633	5.94013	5.20289	4.91322	5.28041	hsa-miR-3619-5p	hsa-miR-6741-5p	hsa-miR-3667-3p	hsa-miR-3680-3p	hsa-miR-1248
ASCRP3007458	0.0274902	0.292039	1.62952	down	hsa_circRNA_102133	hsa_circ_0006508	circBase	chr17	+	57808781	57816308	exonic	NM_030938	VMP1	GAACAGGGCTGCACACCTTTCTGCTTTATCTGCTCCTCAAGAGTTACTGATCTATGAAAT	329.8	356.6	8.13906	8.84351	204	320	441	316	368	199	327.5	507.5	287	462	8.12032	7.90928	7.90367	8.62229	8.13971	8.41475	9.40109	8.87723	8.25219	9.27228	hsa-miR-335-3p	hsa-miR-200c-3p	hsa-miR-200b-3p	hsa-miR-520a-5p	hsa-miR-429
ASCRP3004201	0.0473877	0.355469	1.6287	down	hsa_circRNA_032691	hsa_circ_0032691	circBase	chr14	+	76088421	76108241	exonic	NM_017791	FLVCR2	CAGATCTCCGGAGACAGAAAGCAAACAAAGAAACTCTTGAGAACCTTGGAATTGCGATTG	30.7	42.3	4.90344	5.60716	41	33	29	21.5	29	27	33	43.5	25	83	5.43291	4.85293	4.70221	4.76192	4.76723	5.29028	5.57487	5.51408	5.04142	6.61518	hsa-miR-1179	hsa-miR-1272	hsa-miR-3150b-3p	hsa-miR-6858-5p	hsa-miR-4310
ASCRP3007205	0.0210958	0.267326	1.6261	down	hsa_circRNA_104050	hsa_circ_0075504	circBase	chr6	-	3410421	3416089	exonic	NM_015482	SLC22A23	CTTTGAAGGATTTTGCCTGGCTGGAATCATTCTCACCTTGTATGCTTTACTGGGATCTTG	59.7	65.6	5.68834	6.38976	42	57	87.5	42	70	89	64	72	58	45	5.37267	5.66861	5.86291	5.65817	5.87935	7.14939	6.57287	6.14565	6.28476	5.79611	hsa-miR-548b-3p	hsa-miR-383-5p	hsa-miR-648	hsa-miR-181c-5p	hsa-miR-500a-5p
ASCRP3000691	0.0404695	0.338657	1.62383	down	hsa_circRNA_405661		25070500	chr18	-	14077332	14085075	sense overlapping	NR_033354	ZNF519	AAGGGAAGGAAGTATATTGGGAGTGGAAAAGCGAGATTGTCTTTGACCATTTGCTATGGA	32.8	41.3	5.00416	5.70356	31	33.5	34	34.5	31	56	53	39	25	33.5	4.98027	4.85293	4.85293	5.38366	4.95103	6.42904	6.24917	5.40934	5.04142	5.38883	hsa-miR-4739	hsa-miR-577	hsa-miR-3121-3p	hsa-miR-2682-5p	hsa-miR-6733-5p
ASCRP3004112	0.0153978	0.233144	1.6234	down	hsa_circRNA_102593	hsa_circ_0052011	circBase	chr19	+	50902104	50902741	exonic	NM_001256849	POLD1	CAGACAGAGCCCCTCATCTTCCAACAGTTGGAGATTGACCATTATGTGGCAGGATGGATG	439.1	477.7	8.36275	9.06177	245	801	565	269.5	315	214	239	778.5	716	441	8.39245	8.92906	8.21932	8.34754	7.9254	8.55266	8.84135	9.40613	9.29974	9.20896	hsa-miR-637	hsa-miR-1301-3p	hsa-miR-138-5p	hsa-miR-877-3p	hsa-miR-615-5p
ASCRP3005731	0.0033917	0.131796	1.62267	down	hsa_circRNA_102021	hsa_circ_0000754	circBase	chr17	-	28011580	28030080	exonic	NM_033389	SSH2	CGTCCTAGGAATGGATTTCTCCTCTAATGACAGCATCAGCGAGAGCTTTCTAACTGTCAA	106.1	121.1	6.55328	7.25164	96	107	133	92	102.5	89.5	121	152	90	153	6.84819	6.54456	6.3727	6.65342	6.34752	7.15716	7.61642	7.16774	6.81269	7.50421	hsa-miR-620	hsa-miR-200c-5p	hsa-miR-510-3p	hsa-miR-539-5p	hsa-miR-497-3p
ASCRP3006657	0.00308995	0.127836	1.62247	down	hsa_circRNA_053028	hsa_circ_0053028	circBase	chr2	-	25497809	25505580	exonic	NM_022552	DNMT3A	CTGGAAAAGGGAGGTGGAAAGCGGTGACACGCCAAAGGACCCTGCGGTGATCTCCAAGTC	54.8	69	5.68321	6.3814	57.5	61	62	40	53.5	58	48	119	66	54	5.98524	5.75796	5.51408	5.58392	5.57487	6.47084	6.14972	6.85962	6.39344	6.03339	hsa-miR-4677-5p	hsa-miR-1237-3p	hsa-miR-6868-3p	hsa-miR-4290	hsa-miR-4763-3p
ASCRP3008328	0.028376	0.297372	1.61773	down	hsa_circRNA_001308	hsa_circ_0001308	circBase	chr3	-	52771601	52773650	exonic	NM_003157	NEK4	GAGGAGGAGGATGAATTTGATAGAGAGGAAAGGTCAGACAAATGAAATTAATGCCTTGGT	34	42.2	5.04608	5.74005	33	24	34	40	39	49	47	45	26	44	5.0516	4.6028	4.84123	5.53186	5.20289	6.25169	6.05091	5.52978	5.07176	5.79611	hsa-miR-4452	hsa-miR-6839-3p	hsa-miR-6757-3p	hsa-miR-4772-3p	hsa-miR-877-3p
ASCRP3004585	0.028494	0.297898	1.61749	down	hsa_circRNA_020923	hsa_circ_0020923	circBase	chr11	-	3848207	3849436	exonic	NM_001665	RHOG	CATCAATAAAACCTCCTGTCTCCAGTGGTCACTGCAGCCAGAGGGGTCCAGAAGAGAGAG	341.3	331.1	7.90786	8.60162	170	686	445	178	227.5	173.5	184	480	496	322	7.7943	8.76033	7.91886	7.62594	7.43989	8.2248	8.38514	8.80138	8.86511	8.73165	hsa-miR-6735-5p	hsa-miR-7843-5p	hsa-miR-4728-5p	hsa-miR-4656	hsa-miR-506-3p
ASCRP3000595	0.018417	0.253773	1.61426	down	hsa_circRNA_404729		25070500	chr10	+	26789747	26802589	exonic	NM_019043	APBB1IP	AAGAGGAGAAATATGCTGTATTTAAAAACCCCCAGAGTCCTTAAATGCACTGGAAGACCA	76.8	84.5	6.059	6.74987	67	125	83	43	66	58	90	100	85.5	89	6.25799	6.76773	5.81759	5.65817	5.79351	6.47084	7.16036	6.62008	6.782	6.71606	hsa-miR-212-5p	hsa-miR-6856-5p	hsa-miR-6134	hsa-miR-6851-5p	hsa-miR-6758-5p
ASCRP3010280	0.0239276	0.279184	1.61425	down	hsa_circRNA_067130	hsa_circ_0067130	circBase	chr3	-	126189737	126191148	exonic	NM_025112	ZXDC	GTGTCCTGTGGAAGGCTGTGAGAAGACATTTATCACAGTGAGTGCCCTGTTTTCCCATAA	334.2	314.2	7.97547	8.66633	124	425	533	238	351	349	199.5	419.5	347	256	7.27394	8.2476	8.14219	8.13733	8.07627	9.34869	8.53073	8.59594	8.46311	8.39317	hsa-miR-550b-2-5p	hsa-miR-6793-5p	hsa-miR-4299	hsa-miR-4704-3p	hsa-miR-7855-5p
ASCRP3008462	0.0308384	0.306857	1.61243	down	hsa_circRNA_101532	hsa_circ_0035446	circBase	chr15	-	58306055	58306479	exonic	NM_003888	ALDH1A2	GATAAGCTTGCAGACTTGGTGGAACGGGACAGGGCAGTTCTTGCAATCTTTATAAACAAC	42.3	52	5.32775	6.01699	48	41.5	52	30	40	64.5	60	59.5	29	47	5.73512	5.1752	5.2915	5.26173	5.1752	6.63079	6.44899	5.90284	5.26861	5.8337	hsa-miR-21-5p	hsa-miR-329-3p	hsa-miR-632	hsa-miR-26b-3p	hsa-miR-590-5p
ASCRP3004311	0.0022841	0.114845	1.6094	down	hsa_circRNA_000297	hsa_circ_0000297	circBase	chr11	+	46700538	46700969	antisense	NM_004308	ARHGAP1	CAGGAAAGCAGTCAGGAAACGAAGCACCTGGTAGTTCTCCTCGGGCAGCTCCAAACCCGG	102.9	114.9	6.45594	7.14246	80	148.5	123	70	93	85.5	85	177	121	106	6.52667	6.97229	6.28291	6.28969	6.20813	7.06572	7.06715	7.38009	7.21009	6.98924	hsa-miR-4728-5p	hsa-miR-1913	hsa-miR-3064-5p	hsa-miR-1343-5p	hsa-miR-6893-3p
ASCRP3011602	0.00078643	0.0824194	1.60799	down	hsa_circRNA_077747	hsa_circ_0077747	circBase	chr6	-	121544381	121563485	exonic	NM_152730	TBC1D32	TCTCTTCGTGAAGTCCCAACATGTGTTATTTATGGCTTGGGAAGATAATTTGTTAGATGA	45.7	55.4	5.41553	6.10079	39	48	55.5	37	49	44	51	71	38	73	5.37267	5.40934	5.40708	5.47244	5.41612	6.00372	6.23519	6.14565	5.66956	6.44981	hsa-miR-370-3p	hsa-miR-513b-3p	hsa-miR-6893-3p	hsa-miR-4775	hsa-miR-1267
ASCRP3001834	0.0346554	0.319582	1.60634	down	hsa_circRNA_100704	hsa_circ_0000264	circBase	chr10	-	125798030	125806240	exonic	NM_014863	CHST15	AGACTGATTGTCATGCTCAGGGACCCTGTGGAGAGGAAATCTGGCATTTTTTAAAGTTTG	41.1	53.5	5.24918	5.93296	31	33	46	45	50.5	37	37	90.5	32	71	5.02674	4.89394	5.18184	5.68179	5.46157	5.71421	5.70317	6.47571	5.32188	6.44981	hsa-miR-18a-3p	hsa-miR-432-3p	hsa-miR-296-5p	hsa-miR-654-5p	hsa-miR-432-5p
ASCRP3001275	0.0256881	0.286528	1.60541	down	hsa_circRNA_403676		25242744	chr6	-	99930628	99958106	exonic	NM_001080481	USP45	ACCACTTTCTCCTAAAGTTCTTTTTAATCAGCTTTGTCAGAATAAATAACAGATGCGGGT	97.6	124	6.42072	7.10366	79.5	109.5	133	84	82	68.5	74	247.5	82	148	6.55967	6.59169	6.37733	6.50883	6.06606	6.70734	6.81675	7.82675	6.69579	7.47166	hsa-miR-544a	hsa-miR-130a-5p	hsa-miR-20a-3p	hsa-miR-1248	hsa-miR-4742-3p
ASCRP3005747	0.0106772	0.203387	1.6052	down	hsa_circRNA_102292	hsa_circ_0007144	circBase	chr18	+	8076452	8143777	exonic	NM_002845	PTPRM	CGTGATTATATTTCTTGGAGTTGTGTTGGTAATGAAGAAAAGTCCCAGGTGCTGTTCCCA	98	105.6	6.37803	7.06078	63	79	138	95	115	87.5	118	143.5	69	110	6.16856	6.10081	6.41952	6.69718	6.50407	7.10187	7.59045	7.08992	6.48969	7.03194	hsa-miR-29b-2-5p	hsa-miR-29b-1-5p	hsa-miR-516b-5p	hsa-miR-888-3p	hsa-miR-659-3p
ASCRP3001242	0.0356337	0.322171	1.60466	down	hsa_circRNA_101574	hsa_circ_0008378	circBase	chr15	+	68434283	68439038	exonic	NM_016166	PIAS1	ACCAAACACGATTGTTGTTTCTTGGACTGCAGAAATTGGAAGACATCAGACAACAGTCAG	69.5	79.3	5.96074	6.64301	72	49	85.5	71	70	73.5	91	101	43	88	6.39458	5.40934	5.85047	6.28969	5.8596	6.8509	7.14702	6.62398	5.90806	6.68508	hsa-miR-570-5p	hsa-miR-218-1-3p	hsa-miR-490-3p	hsa-miR-224-5p	hsa-miR-30e-5p
ASCRP3006180	0.0384763	0.331274	1.60449	down	hsa_circRNA_103287	hsa_circ_0007975	circBase	chr3	+	11399891	11406208	exonic	NM_006395	ATG7	CTCCAACCTCTCTTGGGCTTGTGCCTCACCAGAATGCCAGAGGATTCAACATGAGCATAC	185.2	196.8	7.10923	7.79134	94.5	319	267.5	98	147	111	111	296.5	295.5	170	6.80648	7.90708	7.27083	6.72381	6.83793	7.46351	7.47275	8.06859	8.28416	7.66769	hsa-miR-182-5p	hsa-miR-593-3p	hsa-miR-671-5p	hsa-miR-100-3p	hsa-miR-608
ASCRP3013029	0.000624203	0.0734163	1.60207	down	hsa_circRNA_100840	hsa_circ_0022587	circBase	chr11	+	62650379	62653080	exonic	NM_002394	SLC3A2	TTCCTGGACAGGCATCCGTGTCATTCTGGACCTTACTCCCAACTACCGGGGTGAGAACTC	69.4	78.7	5.91888	6.59882	45	81	85	60	76	53.5	61	117.5	84.5	77	5.60433	6.14633	5.8596	6.02456	5.95958	6.36455	6.52798	6.84631	6.73695	6.5183	hsa-miR-508-5p	hsa-miR-1323	hsa-miR-490-3p	hsa-miR-589-5p	hsa-miR-23b-5p
ASCRP3010484	0.0443158	0.349114	1.60135	down	hsa_circRNA_403520		25242744	chr5	-	179743340	179744058	exonic	NM_005110	GFPT2	GTTTGCTTTTTCATCAGCCAGTCAGGTAACTTCAGTGCGTTTATGCAGAAGGAGATCTTC	69.4	81.9	5.92566	6.60494	46	77	83	64	77	65	79	127.5	37	101	5.60433	6.09026	5.80474	6.15782	5.97113	6.68251	6.93858	6.95243	5.55557	6.89561	hsa-miR-499b-3p	hsa-miR-34a-5p	hsa-miR-6806-3p	hsa-miR-498	hsa-miR-362-5p
ASCRP3003461	0.00907322	0.190018	1.60008	down	hsa_circRNA_001580	hsa_circ_0001580	circBase	chr6	+	18160113	18166609	exonic	NM_153042	KDM1B	CAAAGCTTTCATGGCAGACCAGCAACTCCCCTACTGGATTATTTAATGTAATGGCAACTC	180.8	214.2	7.28047	7.95861	134	200.5	227.5	172	170	109	123	343	255	241	7.38829	7.33657	7.05762	7.58795	7.03194	7.46351	7.65796	8.29423	8.11426	8.26311	hsa-miR-330-3p	hsa-miR-4659a-3p	hsa-miR-4659b-3p	hsa-miR-4778-3p	hsa-miR-6747-3p
ASCRP3005321	0.0470953	0.355469	1.59991	down	hsa_circRNA_088487	hsa_circ_0088487	circBase	chr9	+	127064214	127088717	exonic	NM_014397	NEK6	CCGTGGAGCACATGCATTCACGCCGGGTGATGCACCGAGTTCGTGCCCTCGTGAGGCTGG	53.7	60.1	5.5063	6.18429	34	30	74.5	60.5	69.5	31	51	84	54	80.5	5.13197	4.79174	5.69855	6.05959	5.84963	5.57638	6.21785	6.3756	6.17523	6.5764	hsa-miR-103a-2-5p	hsa-miR-212-5p	hsa-miR-548k	hsa-miR-548av-5p	hsa-miR-6838-3p
ASCRP3011349	0.023262	0.276811	1.59969	down	hsa_circRNA_001716	hsa_circ_0001716	circBase	chr7	-	73535254	73535605	antisense	NM_002314	LIMK1	TCCAGGAATCCTCGCACGTTGAGGCCAAAGTCCATGGTGCGGGGCAGGCAGTCCGCTCTC	41.9	54.1	5.30164	5.97944	38	37	49	40	45.5	35	43.5	77.5	30	84.5	5.30859	4.98179	5.23005	5.63029	5.3575	5.66956	5.99621	6.22623	5.37151	6.6337	hsa-miR-324-3p	hsa-miR-6842-3p	hsa-miR-6804-3p	hsa-miR-3135b	hsa-miR-6796-5p
ASCRP3013601	0.0215383	0.271229	1.59947	down	hsa_circRNA_091244	hsa_circ_0091244	circBase	chrX	+	100381697	100403150	exonic	NM_006733	CENPI	TTTTTGCTACAGGGAATGCAGCCTCATCTCCAGGCTTTGTTGTCACTGTATAAGTTCTTT	214.5	221	7.35973	8.03733	125	377	279	133.5	158	123	143	370	232.5	236.5	7.30285	8.10083	7.31378	7.16355	6.91765	7.64192	7.91388	8.39931	7.99632	8.23521	hsa-miR-4742-5p	hsa-miR-6128	hsa-miR-4774-5p	hsa-miR-4452	hsa-miR-153-5p
ASCRP3009415	0.00275769	0.121327	1.5979	down	hsa_circRNA_401303		25242744	chr14	-	91211135	91252672	exonic	NM_001010854	TTC7B	GGACATCGCACTCCTGTATCTCCAAGAGATAGAAAGGATGACATGGCAGAGCTTCTCCTC	84.9	100.8	6.23621	6.91239	59	89	104	87.5	85	63	71.5	173	101.5	95	6.05525	6.33328	6.09026	6.59169	6.11059	6.64432	6.77389	7.35416	6.96961	6.81995	hsa-miR-1270	hsa-miR-6810-3p	hsa-miR-620	hsa-miR-6801-3p	hsa-miR-6813-5p
ASCRP3012568	0.029074	0.300386	1.59527	down	hsa_circRNA_102142	hsa_circ_0000793	circBase	chr17	-	58342772	58348842	exonic	NM_032582	USP32	TGTAGAAGGCATACTGAATGCACATGACACCACAAAGTGGAGGAATCAGACATCATTGAT	45	53.7	5.33964	6.01344	34	38	59	47	47	44.5	60	73	28	63	5.07889	5.12234	5.40708	5.75841	5.33147	6.0216	6.43627	6.19768	5.16183	6.2498	hsa-miR-494-5p	hsa-miR-532-5p	hsa-miR-30e-3p	hsa-miR-615-5p	hsa-miR-506-5p
ASCRP3008495	0.0254512	0.285092	1.59473	down	hsa_circRNA_100635	hsa_circ_0008856	circBase	chr10	+	82266983	82269227	exonic	NM_030927	TSPAN14	GATATCGATCTGCAAAACCTCATCGACTCCCTTCAGAAAGCTGGTGTGCTGTCCGACCTC	209.8	221.4	7.38061	8.05392	115	249.5	300	163	221.5	257	108	318	222	202	7.10187	7.5837	7.38139	7.44666	7.38944	8.84381	7.40626	8.15717	7.94114	7.92124	hsa-miR-19b-1-5p	hsa-miR-140-3p	hsa-miR-19b-2-5p	hsa-miR-634	hsa-miR-197-3p
ASCRP3012985	0.0234641	0.277693	1.59254	down	hsa_circRNA_001101	hsa_circ_0001101	circBase	chr2	-	224746658	224760347	exonic	NM_020830	WDFY1	TTCCAAGTCCGGGTTTGTGATTCTTGTTACGACTCCATCAAAGATGAAGAGTAGTGTCGC	80	87.3	6.06764	6.73896	41	68	110	85	96	69.5	72	132	54	109	5.45062	5.93778	6.13748	6.54867	6.26363	6.77784	6.78832	6.99377	6.14565	6.98924	hsa-miR-188-3p	hsa-miR-6733-3p	hsa-miR-3657	hsa-miR-4433b-5p	hsa-miR-4433a-5p
ASCRP3005236	0.00145438	0.102571	1.59095	down	hsa_circRNA_104581	hsa_circ_0007353	circBase	chr8	+	29959413	29962002	exonic	NM_015344	LEPROTL1	CCCTATTGTATTTGCCAGAGCACATCTGCTTTGATTAGTTTGTCCTTTGGAGGAGCAATC	40.8	48.4	5.23182	5.90171	32	46	46	37	43	39	39	61	38	65	4.98027	5.28535	5.16183	5.47244	5.25922	5.81929	5.74502	5.94678	5.66956	6.3279	hsa-miR-425-5p	hsa-miR-320b	hsa-miR-320a	hsa-miR-320c	hsa-miR-16-1-3p
ASCRP3006933	0.00484582	0.152348	1.59076	down	hsa_circRNA_001754	hsa_circ_0000559	circBase	chr14	-	89747293	89750866	exonic	ENST00000557718	FOXN3	CTTCAAGAGAAATGGAGCCCTTCTCCAAGGGAAGGATGACTAAGAGTTTAGTGCTGGAAG	41.2	52.1	5.28925	5.95897	36	52	45	38	35	33	37.5	88	49	53	5.23005	5.5014	5.16183	5.5014	5.0516	5.57638	5.72243	6.43294	6.02972	6.03339	hsa-miR-136-5p	hsa-miR-877-3p	hsa-miR-421	hsa-miR-153-3p	hsa-miR-363-5p
ASCRP3000544	0.00861463	0.185994	1.58908	down	hsa_circRNA_101034	hsa_circ_0007723	circBase	chr12	+	28458581	28460682	exonic	NM_018318	CCDC91	AAGAACTTCAGTATCTGGAGTCCATCTTTCACCATCTTCTCCTGAGATTGTACTGGACCG	345.2	348	8.06693	8.73513	208.5	603	410	226	278.5	185	239	539	413	364	8.13408	8.60979	7.81228	8.05573	7.7228	8.32117	8.83468	8.94754	8.65708	8.91518	hsa-miR-574-5p	hsa-miR-335-3p	hsa-miR-770-5p	hsa-miR-30c-2-3p	hsa-miR-580-5p
ASCRP3012207	0.0271807	0.292039	1.58688	down	hsa_circRNA_103510	hsa_circ_0067934	circBase	chr3	+	170013698	170015181	exonic	NM_002740	PRKCI	TGCTGATATTCAGGGACACCCGTTCTTCCGAAATGTTGATTGGGATATGTTATTTTGGAA	144.7	143.2	6.80609	7.47229	88	266	179.5	80	110	116.5	116	227.5	113	143	6.7078	7.66911	6.75887	6.45064	6.44403	7.56997	7.53228	7.727	7.11996	7.41221	hsa-miR-589-3p	hsa-miR-144-5p	hsa-miR-670-5p	hsa-miR-600	hsa-miR-545-3p
ASCRP3002048	0.0394374	0.334305	1.58652	down	hsa_circRNA_013187	hsa_circ_0013187	circBase	chr1	+	93306107	93306565	exonic	uc001dpd.3	RPL5	AGCATAAAGTGATGTGATGGCCCACAAATACAATGTATAGTAATTAAATCATGGAGGAGA	87.3	98.5	6.25402	6.91989	69	117.5	104	62	84	101.5	97	139	47	108	6.3225	6.68508	6.07963	6.11684	6.06606	7.32297	7.23919	7.05273	5.97036	7.01419	hsa-miR-499b-3p	hsa-miR-499a-3p	hsa-miR-4676-5p	hsa-miR-151a-3p	hsa-miR-6884-3p
ASCRP3003933	0.00890944	0.188349	1.58621	down	hsa_circRNA_404680		25070500	chr1	+	231885671	231906816	exonic	NM_018662	DISC1	CACCGGAAACCATAAGGAGCTGAGACGTTACAACAAAGATTAGAAGACCTGGAACAAGAG	48	55.5	5.43528	6.10086	52	47	57	39	45	48	49	57	38	85.5	5.75039	5.37615	5.34573	5.37267	5.33147	6.21785	6.14972	5.8596	5.61467	6.66247	hsa-miR-194-3p	hsa-miR-6742-5p	hsa-miR-640	hsa-miR-4708-3p	hsa-miR-3922-3p
ASCRP3001379	0.0307147	0.306857	1.58602	down	hsa_circRNA_092554	hsa_circ_0001551	circBase	chr5	+	167915606	167924353	exonic	NM_002887	RARS	ACCTCCTATTGGGGATCTTCAGGTCTTTTATAAGGAAGAAGAGATTAAATCTCTGACTGC	131	149.6	6.8408	7.50621	121	85	158	133	158	87	111	207	123	220	7.24316	6.26489	6.58594	7.18717	6.92282	7.11841	7.49371	7.60399	7.21009	8.10485	hsa-miR-6780a-5p	hsa-miR-3689c	hsa-miR-3689b-3p	hsa-miR-30b-3p	hsa-miR-4775
ASCRP3002177	0.0395413	0.33497	1.58585	down	hsa_circRNA_006971	hsa_circ_0006971	circBase	chrX	-	14868626	14877456	exonic	NM_152633	FANCB	AGCTTGGTTGTTGGAGTGAAAACTACATCTTCTTTGAAGCTGTTGCTGCTAAATGGGAAA	54.8	60.6	5.58909	6.25435	33.5	52	79	48	61.5	81	63	66	39	54	5.10288	5.53082	5.79351	5.82524	5.69298	7.0205	6.52798	6.04582	5.65436	6.02308	hsa-miR-4775	hsa-miR-4659b-3p	hsa-miR-6809-3p	hsa-miR-4778-3p	hsa-miR-4659a-3p
ASCRP3007692	0.00787021	0.181214	1.58536	down	hsa_circRNA_100370	hsa_circ_0015002	circBase	chr1	+	161293403	161298287	exonic	NM_003001	SDHC	GAATATAGGTTCAAACCGTCCTCTGTCTCCCCACATTACTATCTACAGACACGTTGGTCG	27243.4	53727.8	14.7788	15.4436	10096	32615	35120	36856.5	21529.5	32523	37484.5	101874	34831	61926.5	14.7416	14.2949	14.6282	15.4352	14.7939	15.3574	15.3905	15.5609	15.4738	15.4352	hsa-miR-203a-5p	hsa-miR-150-3p	hsa-miR-186-3p	hsa-miR-218-1-3p	hsa-miR-876-3p
ASCRP3008584	0.0408014	0.339745	1.5847	down	hsa_circRNA_100365	hsa_circ_0014798	circBase	chr1	+	156848913	156849949	exonic	NM_002529	NTRK1	GATCTTCACCTACGGCAAGCAGCCCTGGTACCAGCTCTCCAACACGGAGATCCCATGGAC	104.8	122.1	6.44707	7.11128	80	170	119	65	90	67.5	76	191	182	94	6.5443	7.13167	6.24537	6.13748	6.17656	6.70734	6.88426	7.49117	7.68859	6.78505	hsa-miR-449b-3p	hsa-miR-646	hsa-miR-376b-5p	hsa-miR-376c-5p	hsa-miR-107
ASCRP3012254	0.0411704	0.340805	1.58468	down	hsa_circRNA_005715	hsa_circ_0005715	circBase	chr18	+	9208654	9239554	intronic	ENST00000578850	RP11-21J18.1	TGCTTGGTCAAAGTCCCTCAAGGAATGATACAAAAATCATCAAGAAAGAAGGTCCAGAAA	56.2	68.5	5.67701	6.3412	58	39	78	52	54	50	76	101	37.5	78	6.02824	5.13881	5.76107	5.89317	5.56373	6.21785	6.82822	6.62398	5.53186	6.50407	hsa-miR-3145-3p	hsa-miR-3916	hsa-miR-153-5p	hsa-miR-548n	hsa-miR-3613-3p
ASCRP3009600	0.0241877	0.280023	1.5809	down	hsa_circRNA_017854	hsa_circ_0017854	circBase	chr10	+	16526335	16528616	exonic	NM_030664	PTER	GGCGCAGACATCTCCAAAACAGTCATGTCACACCTGGATAGAAAAAAGAAATCCTCTTTT	49.4	62.4	5.54213	6.20287	61	40	54	43	49	48	47	107	43	67	6.16856	5.09164	5.37615	5.65817	5.41612	6.11198	6.08283	6.7156	5.77607	6.3279	hsa-miR-29b-1-5p	hsa-miR-4477b	hsa-miR-4254	hsa-miR-1204	hsa-miR-7109-3p
ASCRP3004118	0.00644333	0.170564	1.57855	down	hsa_circRNA_103141	hsa_circ_0008021	circBase	chr21	+	45165959	45168961	exonic	NM_003681	PDXK	CAGACATTATCACGCCCAACCAGTTTGAGGCCGATGTGTGATCCAGTCTTGGGTGACAAG	69	78.4	5.9237	6.5823	50	60	83	70	82	57	55	79	86	115	5.78743	5.71878	5.81759	6.23583	6.05886	6.45613	6.30862	6.2903	6.77609	7.08036	hsa-miR-654-3p	hsa-miR-483-5p	hsa-miR-92a-1-5p	hsa-miR-627-3p	hsa-miR-33a-3p
ASCRP3013573	0.0265427	0.290336	1.57846	down	hsa_circRNA_000911	hsa_circ_0001184	circBase	chr21	+	34797903	34797990	intronic	ENST00000290219	IFNGR2	TTTTGTCACTAGCAGTCAATCCACAAACATCACTATGGCTGGTGAACGTGTGTGCTGGTG	66.8	73	5.85218	6.51069	50	53	95	58	78	101	48	73	61	82	5.73512	5.53082	5.98714	5.99959	6.00821	7.3496	6.17988	6.15378	6.28476	6.58544	hsa-miR-449c-3p	hsa-miR-520g-3p	hsa-miR-520h	hsa-miR-93-5p	hsa-miR-526b-3p
ASCRP3011049	0.0307326	0.306857	1.5724	down	hsa_circRNA_022482	hsa_circ_0022482	circBase	chr11	-	62396665	62398655	exonic	NM_198334	GANAB	TATTCCTATGTGTCTCAGCTTGGGGCTGGTGGGACTTTCCTTCTGTGGGGACCCTGTTTG	123.8	129.8	6.65831	7.31128	61	104	188.5	124.5	141	127	104	222	82.5	113.5	6.11406	6.5324	6.80648	7.07091	6.76773	7.69417	7.39059	7.69568	6.70273	7.07323	hsa-miR-1226-3p	hsa-miR-4529-5p	hsa-miR-3190-5p	hsa-miR-1291	hsa-miR-6779-3p
ASCRP3006768	0.0321104	0.3124	1.57016	down	hsa_circRNA_103482	hsa_circ_0067582	circBase	chr3	+	141231004	141259451	exonic	NM_006506	RASA2	CTGTATGCCAGCAGCTTGTTGTACAGTGAAGCAAAAAATTTATTGCCATATCTTGGACCC	56.7	64.7	5.62467	6.27559	32	53.5	72	58	68	39	60	111.5	42	71	5.02674	5.58592	5.66956	6.04764	5.79351	5.84043	6.50407	6.77609	5.84629	6.41106	hsa-miR-181b-3p	hsa-miR-548d-3p	hsa-miR-148a-5p	hsa-miR-421	hsa-miR-337-3p
ASCRP3001768	0.0141475	0.227579	1.56851	down	hsa_circRNA_406168		25070500	chr21	+	47783394	47801757	sense overlapping	NM_006031	PCNT	AGAATCACCAAGTCCAGCAGGTGTAAAACACAATCTAATTGAAGACCACCAGAAGGAACT	30.2	37.9	4.8809	5.5303	30.5	33	36	21.5	30	31	34	44	23	57.5	4.98027	4.89394	4.93225	4.71874	4.87931	5.5277	5.59789	5.55965	4.84459	6.12168	hsa-miR-34c-5p	hsa-miR-449a	hsa-miR-449b-5p	hsa-miR-34a-5p	hsa-miR-4685-5p
ASCRP3006710	0.00654984	0.171193	1.56803	down	hsa_circRNA_103288	hsa_circ_0008927	circBase	chr3	+	11399891	11421526	exonic	NM_006395	ATG7	CTGGCATTTGACAAATGTACAGCTTGTTCTTCCAAAAATGCCAGAGGATTCAACATGAGC	35.8	43.1	5.06306	5.71201	27	37	40	34	41	38	30.5	53	33	61	4.73869	4.99843	5.04142	5.33385	5.20289	5.73738	5.41386	5.78307	5.41499	6.21073	hsa-miR-182-5p	hsa-miR-605-5p	hsa-miR-593-3p	hsa-miR-671-5p	hsa-miR-100-3p
ASCRP3005970	0.0484891	0.35661	1.5671	down	hsa_circRNA_002572	hsa_circ_0002572	circBase	chr1	+	66713142	66731770	exonic	NM_002600	PDE4B	CTAGTCAGCCTCCTGTCTCCAGAGTCAACCCACAAGCTTTGATGTGGAAAATGGCCCTTC	3163.5	3497.7	11.0325	11.6806	769.5	7734.5	4567.5	971	1775	1147	1483	8875	3965.5	2018	10.6414	11.805	11.2532	10.5846	10.8782	11.2591	11.9945	12.0921	11.6677	11.3896	hsa-miR-8089	hsa-miR-4667-5p	hsa-miR-6077	hsa-miR-4700-5p	hsa-miR-4487
ASCRP3006174	0.012971	0.21733	1.56602	down	hsa_circRNA_101843	hsa_circ_0004656	circBase	chr16	+	68308593	68321774	exonic	NM_003983	SLC7A6	CTCATTGCCATCATTGTCATGGGCCTTGTTAAACTGTGCCAGGGCCACAGCAAACACAGG	51.8	57.3	5.48835	6.13545	30	51	65.5	50.5	62	54.5	48	79	40	65	4.90201	5.45501	5.56373	5.86951	5.65149	6.37502	6.05091	6.27455	5.69019	6.28661	hsa-miR-489-3p	hsa-miR-665	hsa-miR-139-3p	hsa-miR-130b-5p	hsa-miR-484
ASCRP3010348	0.000674813	0.0772012	1.56524	down	hsa_circRNA_003599	hsa_circ_0003599	circBase	chr12	+	69109406	69119576	exonic	NM_020401	NUP107	GTTCAAAAGTTTCTTATCCTGGGAGACATTGATGGACCCTGATGCTCCCATAAGACAGAA	193.6	204.1	7.30454	7.95093	110	252	249	157	200	131	148	271	279	191.5	7.08302	7.60188	7.15716	7.42639	7.25423	7.77082	7.97383	7.94114	8.2173	7.85153	hsa-miR-4727-5p	hsa-miR-4494	hsa-miR-1301-3p	hsa-miR-4677-5p	hsa-miR-4743-3p
ASCRP3002465	0.0268051	0.29158	1.563	down	hsa_circRNA_002132	hsa_circ_0002132	circBase	chr6	-	56716194	56765419	exonic	NM_001144769	DST	AGTGCTTCGGATAGCAGGGATTCAGAGCAAGCCCTCGGCATCTTAGAAGACGAGTTGCAG	30.4	40.5	4.85888	5.50319	30.5	35.5	31	25	30	26.5	24	57	31	64	4.84626	4.89394	4.70221	4.9924	4.85957	5.13881	4.98027	5.83791	5.32188	6.2371	hsa-miR-6762-3p	hsa-miR-1203	hsa-miR-6504-5p	hsa-miR-3064-5p	hsa-miR-4632-5p
ASCRP3008691	0.0276187	0.292696	1.56229	down	hsa_circRNA_100709	hsa_circ_0003570	circBase	chr10	-	126370175	126384781	exonic	NM_014661	FAM53B	GATGGCACAGCACACGCCAAAGAAGATGAGTCAAGGACCTACACTTTTCTCTTGTGGAAT	102.1	111.6	6.49912	7.14278	106.5	85	117.5	92.5	109	93	111	106	84	164	6.99905	6.22623	6.21785	6.6448	6.40767	7.20993	7.49371	6.68391	6.72994	7.59643	hsa-miR-185-3p	hsa-miR-138-5p	hsa-miR-149-3p	hsa-miR-342-5p	hsa-miR-328-5p
ASCRP3013099	0.00697607	0.174127	1.56105	down	hsa_circRNA_000241	hsa_circ_0000241	circBase	chr10	+	70847874	70856944	sense overlapping	NM_002727	SRGN	TTCTGCAAACTGCCTTGAAGAAAAAGGACCAATGTTCGAACTACTTCCAGAAGTTGGCGT	50.2	59.1	5.53258	6.1751	42	61.5	60.5	38	49	51.5	52	71	37	84	5.51408	5.75796	5.4429	5.53186	5.41612	6.28538	6.21785	6.14565	5.59291	6.6337	hsa-miR-1303	hsa-miR-619-5p	hsa-miR-645	hsa-miR-4452	hsa-miR-5787
ASCRP3006753	0.000873155	0.0864817	1.56097	down	hsa_circRNA_100410	hsa_circ_0015449	circBase	chr1	+	179311248	179312770	exonic	NM_003101	SOAT1	CTGTAAGATGGGGTTATGTCGCTATGAAGTTTGCACAGATTCGTTTTGTAATGAAGGCCC	28.2	34.9	4.80231	5.44475	31	28	33	22	27	35	31	47	26	35.5	4.98027	4.66857	4.79521	4.76192	4.80557	5.66956	5.38883	5.65149	5.04142	5.47244	hsa-miR-145-3p	hsa-miR-194-3p	hsa-miR-23b-5p	hsa-miR-32-3p	hsa-miR-619-5p
ASCRP3012035	0.0269077	0.291861	1.56043	down	hsa_circRNA_042359	hsa_circ_0042359	circBase	chr17	+	18770594	18781183	exonic	NM_002767	PRPSAP2	TGCAAAGCTGGCGGCTAGGGGTGGAGATGGGCAAAGTGCAGGTTTACCAGGAACCTAACA	76.7	82.3	6.05652	6.69847	62	47.5	97	103	74	70	70	87	94	90.5	6.16856	5.40934	5.99809	6.80218	5.90445	6.77784	6.70734	6.41839	6.86541	6.72336	hsa-miR-2681-3p	hsa-miR-570-3p	hsa-miR-6781-3p	hsa-miR-651-3p	hsa-miR-6823-3p
ASCRP3013166	0.000881678	0.0866742	1.5603	down	hsa_circRNA_104629	hsa_circ_0084552	circBase	chr8	+	56879273	56882352	exonic	NM_002350	LYN	TTGACTTTTCTGCTCAGGTTACTATAACAACAGTACCAAGGTGGCTGTGAAAACCCTGAA	30.6	37.8	4.92375	5.56558	32	29	37	25	30	37	29	36	42	45	5.02674	4.79174	4.96495	4.9924	4.84291	5.71421	5.33385	5.23516	5.77607	5.76859	hsa-miR-140-3p	hsa-miR-497-5p	hsa-miR-545-3p	hsa-miR-212-5p	hsa-miR-103a-2-5p
ASCRP3001486	0.0243348	0.280757	1.55821	down	hsa_circRNA_005895	hsa_circ_0005895	circBase	chr5	+	40852275	40854198	intronic	ENST00000381677	CARD6	ACTAAGACCTGCTTCTCAGCAAGGAGTCCAGATGAAGACACAAGAAAGAAAAAAGGTGTT	55.9	68	5.71351	6.3534	63	48	62	52	54.5	62	49	81.5	44.5	103	6.15107	5.4429	5.47461	5.89317	5.60581	6.56983	6.11891	6.31739	5.8337	6.92717	hsa-miR-4716-5p	hsa-miR-329-5p	hsa-miR-378c	hsa-miR-422a	hsa-miR-378a-3p
ASCRP3005274	0.0126114	0.215754	1.55758	down	hsa_circRNA_004210	hsa_circ_0004210	circBase	chr7	+	156758963	156759786	exonic	NM_138400	NOM1	CCCTTTCCATCTTAAAGGCTTGGACTTAAGGATCAGCAGGAGAGAGAAATCATTCACGTT	60.5	73.3	5.75733	6.39664	49	65.5	90	41	57	45	43.5	132	81.5	64.5	5.75039	5.82694	5.92755	5.63029	5.65149	6.07714	5.95881	6.98203	6.68975	6.27548	hsa-miR-3153	hsa-miR-3978	hsa-miR-4635	hsa-miR-10a-3p	hsa-miR-3714
ASCRP3012428	0.014107	0.227558	1.55675	down	hsa_circRNA_092488	hsa_circ_0001058	circBase	chr2	-	101910475	101911643	exonic	NM_173647	RNF149	TGGCCAGCTTCTACTTCATACTGTAAAGCATGGAGAAAAGGAACAGGAAATATAGTGGTC	55	63.6	5.65357	6.29211	51	49	64.5	51.5	59	59.5	53	81	36.5	88	5.78743	5.4429	5.51408	5.89317	5.63029	6.52693	6.2792	6.32371	5.61467	6.71606	hsa-miR-485-5p	hsa-miR-617	hsa-miR-4513	hsa-miR-3606-3p	hsa-miR-4701-5p
ASCRP3009809	4.83936e-05	0.0463203	1.55575	down	hsa_circRNA_406962		25070500	chr7	+	77282879	77285143	intergenic			GGTGGCCGTCAGTCAGAGTGAAGAAGATCTGCAAATGGAATAAATGCAAATGGGATAAAT	30.1	36.4	4.87037	5.50798	29.5	30	33.5	27	30.5	31	32	43	34	42	4.79174	4.75303	4.809	5.09446	4.90362	5.42845	5.44069	5.47028	5.48538	5.71512	hsa-miR-4668-5p	hsa-miR-4739	hsa-miR-3153	hsa-miR-608	hsa-miR-372-5p
ASCRP3008542	0.0454675	0.351903	1.55523	down	hsa_circRNA_000962	hsa_circ_0001576	circBase	chr6	-	11278195	11278439	intronic	ENST00000397378	NEDD9	GATCCAGTGAGAAGCCAGGGAGTGGAAAAGAACGCAATTCAAGGCTACTGTGGTTCCCAG	35.4	40.7	5.05683	5.69397	28	31	44	39	35	51.5	46	40	26	40	4.76723	4.79174	5.10986	5.56373	5.0516	6.30497	6.08283	5.40934	5.04142	5.63126	hsa-miR-516a-3p	hsa-miR-516b-3p	hsa-miR-103a-2-5p	hsa-miR-485-5p	hsa-miR-149-3p
ASCRP3006259	0.0411312	0.340768	1.55491	down	hsa_circRNA_004299	hsa_circ_0004299	circBase	chr7	+	98985661	98987635	exonic	NM_005720	ARPC1B	CTCCTGTGACTTCAAGTGTCGGCATCGACTGGGCCCCCGAGAGTAACCGTATTGTGACCT	92.4	99.9	6.28612	6.92295	64	59	132	93	114	104	59	106.5	80	150	6.19768	5.73512	6.36572	6.6448	6.48728	7.36339	6.42176	6.69695	6.64912	7.48354	hsa-miR-6886-5p	hsa-miR-497-5p	hsa-miR-1270	hsa-miR-5683	hsa-miR-6853-5p
ASCRP3012405	0.0025716	0.118563	1.55431	down	hsa_circRNA_100762	hsa_circ_0000277	circBase	chr11	+	14793482	14810788	exonic	NM_000922	PDE3B	TGGCAAAAGACCTCACCAAGAATTTGGCATTTCAAGATGATTCTTTGGGATTGGGACTTA	28.3	34.1	4.78988	5.42616	34	29.5	31	20	27	30	38	29	34	39.5	5.15914	4.72785	4.76546	4.52974	4.76723	5.37267	5.66008	5.0487	5.46593	5.58342	hsa-miR-138-2-3p	hsa-miR-873-5p	hsa-miR-571	hsa-miR-205-3p	hsa-miR-421
ASCRP3011633	0.0120937	0.211849	1.55119	down	hsa_circRNA_006333	hsa_circ_0006333	circBase	chr4	+	4317362	4317697	exonic	NM_145291	ZBTB49	TCTGCCTGCGGTTTGCAGCCTCTGGCGACGTCCAGCGTCACATTATTATTCACTCAGGAG	74	80.4	6.00715	6.64053	46	70	109	65	80	70	68	111	47	106	5.67521	5.99017	6.14667	6.19768	6.02603	6.79049	6.70734	6.75643	5.97036	6.97803	hsa-miR-8087	hsa-miR-2113	hsa-miR-3692-3p	hsa-miR-6743-3p	hsa-miR-218-5p
ASCRP3005571	0.00235164	0.115048	1.55101	down	hsa_circRNA_101368	hsa_circ_0003028	circBase	chr14	+	66028054	66028484	exonic	NM_178155	FUT8	CGAATCTCTCCGCATGTAGAGCGCATGAAGTACAGGACAATAAAGCTTCCTACACATATC	41.2	47.8	5.26852	5.90172	39	47	49	33	38	35	57	51.5	38.5	57	5.23005	5.40934	5.23005	5.35633	5.11681	5.64958	6.33923	5.73512	5.69019	6.09449	hsa-miR-570-3p	hsa-miR-455-3p	hsa-miR-17-3p	hsa-miR-552-3p	hsa-miR-511-3p
ASCRP3001910	0.000585252	0.0729882	1.55098	down	hsa_circRNA_404571		25070500	chr1	+	118485168	118485970	intronic	uc001ehi.2	WDR3	AGATAGAGGACATTGTAAAGCCTTTTCCTGGAAAAAGTAAACCTTTGAGTAAAAATAAAT	37.1	42.5	5.13435	5.76753	33	45.5	46	25	36	44	40.5	56	31	41	5.07889	5.33147	5.16183	5.04797	5.0516	6.03633	5.81161	5.8596	5.41499	5.71512	hsa-miR-1285-3p	hsa-miR-8077	hsa-miR-891a-3p	hsa-miR-152-5p	hsa-miR-7851-3p
ASCRP3012235	0.0491443	0.357865	1.5505	down	hsa_circRNA_401004		25242744	chr12	-	93192667	93192862	exonic	NM_003566	EEA1	TGCTGTTTTACAGAAGGCTTCTCATCAGTTGAAATTGGAACTCAATTCAATGCAGGAACA	49.6	60.7	5.51295	6.14568	39	36	60	55	58	36	51	87	38.5	91	5.45062	4.98179	5.47028	5.9803	5.68179	5.71421	6.17988	6.44181	5.61467	6.77784	hsa-miR-382-5p	hsa-miR-3074-5p	hsa-miR-544b	hsa-miR-432-5p	hsa-miR-548l
ASCRP3012320	0.0125209	0.214762	1.55048	down	hsa_circRNA_104637	hsa_circ_0004863	circBase	chr8	-	67513932	67514758	exonic	NM_001080416	MYBL1	TGGACTCTAATTGCTAGTCATCTTCAATGAGGATGAGGATGATGACCTTCAGTATGCCGA	35	41.9	5.06242	5.69514	37	36	40	27	35	37	46	42	26	58.5	5.33147	5.02083	5.01638	4.9924	4.95103	5.78132	6.01343	5.47028	5.10008	6.11059	hsa-miR-433-3p	hsa-miR-584-3p	hsa-miR-1468-5p	hsa-miR-520a-5p	hsa-miR-409-3p
ASCRP3005689	0.0254764	0.285132	1.55032	down	hsa_circRNA_100591	hsa_circ_0018340	circBase	chr10	-	51065351	51077601	exonic	NM_003631	PARG	CGGCTCTTCACTGAGGTGCTGGATCACAATGAATGTCTAATTATCACAGATTGTTTGAGG	124.7	126	6.68172	7.31428	71.5	133	179	111.5	128.5	131	127	185	78	109	6.35635	6.81846	6.74929	6.86932	6.61518	7.77082	7.70804	7.43016	6.66674	6.99566	hsa-miR-181d-5p	hsa-miR-450b-5p	hsa-miR-876-5p	hsa-miR-181b-5p	hsa-miR-125b-2-3p
ASCRP3006279	0.0111701	0.206337	1.54914	down	hsa_circRNA_402033		25242744	chr19	-	8995634	8997536	exonic	NM_024690	MUC16	CTCGATATTTGGCCCTTCAGCTGCCAGCCCTCTCCTGGTGCTATTCACTCTCAACTTCAC	3242.8	4248.8	11.4654	12.0968	1465	7133.5	4147.5	1487	1981	1581	2037	8510	5455	3661	11.9622	11.639	11.1178	11.5132	11.0945	11.7636	12.3713	12.0263	12.2029	12.1201	hsa-miR-138-5p	hsa-miR-24-3p	hsa-miR-485-5p	hsa-miR-134-3p	hsa-miR-6751-5p
ASCRP3008572	0.0217576	0.271414	1.54872	down	hsa_circRNA_003073	hsa_circ_0003073	circBase	chr20	+	33077070	33080402	exonic	NM_031483	ITCH	GATCTCATGGAATGGTAGCTGAGTGGAGGTTGTCTCGAGGTGTTGAAGAACAGACACAAG	54.2	58	5.56975	6.20083	34.5	47	65	59.5	65	61	58	77	41	53	5.10288	5.40934	5.50352	6.05959	5.77343	6.56983	6.44899	6.2371	5.72516	6.02308	hsa-miR-5688	hsa-miR-302d-5p	hsa-miR-548av-3p	hsa-miR-3121-5p	hsa-miR-495-3p
ASCRP3012877	0.00021341	0.0595555	1.54489	down	hsa_circRNA_047879	hsa_circ_0047879	circBase	chr18	+	60015400	60015482	exonic	NM_003839	TNFRSF11A	TTATGAGCATCTGGGACGGTGCTGTAACAAATGTGAACCAGGTGGCTTTGCAGATCGCTC	40.8	47.1	5.24622	5.87372	35	35	56	34	44	40	47.5	61	39	48	5.18052	4.94947	5.39456	5.33385	5.37267	5.88016	6.03119	5.91485	5.7087	5.8337	hsa-miR-155-5p	hsa-miR-340-3p	hsa-miR-33a-3p	hsa-miR-8068	hsa-miR-764
ASCRP3001356	0.0150676	0.232674	1.54244	down	hsa_circRNA_100060	hsa_circ_0010023	circBase	chr1	-	12638745	12639440	exonic	NM_004753	DHRS3	ACCGAGATGTTCCAGGGCATGAGAGTCAGGTGGGTGACATCACCATCCTGGTGAACAATG	36.1	42.3	5.0856	5.71082	42.5	33	37	27	41	42	28	50.5	34	57	5.51408	4.75303	4.91003	5.04797	5.20289	5.91963	5.28165	5.73512	5.46593	6.15175	hsa-miR-544a	hsa-miR-345-5p	hsa-miR-365a-5p	hsa-miR-323a-5p	hsa-miR-365b-5p
ASCRP3000374	0.00198013	0.107343	1.54187	down	hsa_circRNA_040831	hsa_circ_0040831	circBase	chr16	+	88694029	88695262	exonic	NM_144604	ZC3H18	AACACATCCCCAGACCGAGGTCCCTGAGCGTGAGCAGCGTCTCCTCAGTGTCCAGTGCTA	116.2	126.1	6.64557	7.27025	90	140	155.5	90.5	105	111.5	78	189	131	121	6.71743	6.90105	6.59194	6.62398	6.39344	7.50183	6.89642	7.47856	7.2992	7.17524	hsa-miR-3692-5p	hsa-miR-6893-3p	hsa-miR-370-3p	hsa-miR-5787	hsa-miR-4731-5p
ASCRP3001695	0.0191376	0.257432	1.54186	down	hsa_circRNA_406725		25070500	chr5	-	180286875	180286984	intronic	ENST00000359141	ZFP62	AGAAACTAAACAGCCATCTATTCGGGGGCATTTGGGTTGTCTCCAATTTGTTGTTACTTC	125.3	126.4	6.69816	7.32283	92	176	172	74.5	112	128	116	165	129	94	6.77652	7.18188	6.71423	6.35165	6.4665	7.72155	7.55061	7.2823	7.26833	6.79136	hsa-miR-548ao-5p	hsa-miR-802	hsa-miR-7-2-3p	hsa-miR-548ax	hsa-miR-4659a-3p
ASCRP3010474	0.0330657	0.31538	1.54097	down	hsa_circRNA_100960	hsa_circ_0007372	circBase	chr11	-	118422500	118430579	exonic	NM_020153	IFT46	GTTTGAAGAGCTTTTGGGCAAGGACTTCCTCGTTCTGCCCATCTTCCTAACAAGGCTATG	224	230.8	7.40604	8.02988	127.5	368.5	320	120	184	129.5	124.5	377.5	319.5	203	7.31981	8.06626	7.48957	7.01214	7.14243	7.72961	7.67053	8.42905	8.37206	7.94816	hsa-miR-136-3p	hsa-miR-329-5p	hsa-miR-365b-5p	hsa-miR-365a-5p	hsa-miR-135a-5p
ASCRP3002193	0.0199536	0.260763	1.54076	down	hsa_circRNA_101358	hsa_circ_0032010	circBase	chr14	-	55451440	55467710	exonic	NM_007086	WDHD1	AGGAAATCCTACCTTGCATGGATTGGGTTTTCAGCTGAAGACCCTCAATATAGTAACCTG	31.2	38.9	4.91196	5.5356	29	44.5	31	22	29.5	35	38	41.5	25	55	4.87522	5.27172	4.77954	4.82775	4.80557	5.57638	5.70317	5.45062	4.87604	6.07179	hsa-miR-876-5p	hsa-miR-449c-5p	hsa-miR-135a-5p	hsa-miR-135b-5p	hsa-miR-601
ASCRP3005053	0.0235536	0.277693	1.53936	down	hsa_circRNA_406252		25070500	chr3	+	32774914	32778982	exonic	NM_015442	CNOT10	CCAGCTCCACCTTCTTCTCCATTGAGAAAACAGGAATTAGAAAACTTAAAACTTCTGAAC	3003.6	3067.1	11.0577	11.68	896	7060.5	4273	1002.5	1786	1138	1498.5	5634	4861	2204	10.9604	11.631	11.15	10.6414	10.9055	11.2453	12.0263	11.631	12.0048	11.4926	hsa-miR-151a-3p	hsa-miR-153-5p	hsa-miR-4671-5p	hsa-miR-6874-5p	hsa-miR-22-5p
ASCRP3001921	0.00158597	0.102571	1.53882	down	hsa_circRNA_030453	hsa_circ_0030453	circBase	chr13	+	76335067	76391414	exonic	NM_005358	LMO7	AGATCAGAAATGGCAGGATGATAATATAAACGTTTTCTTGAAAGCTTGTGAACAGATTGG	25.8	32.7	4.73592	5.35774	27	24	30	23	25	28.5	22	44	28.5	40.5	4.82436	4.53597	4.76546	4.82775	4.72603	5.42845	4.98027	5.54325	5.18713	5.64958	hsa-miR-4659b-3p	hsa-miR-144-5p	hsa-miR-924	hsa-miR-103a-2-5p	hsa-miR-544a
ASCRP3005707	0.00185757	0.104127	1.53816	down	hsa_circRNA_404445		25070500	chr1	-	19638320	19638629	sense overlapping	NM_003689	AKR7A2	CGGTGGCGACTGCAGAGGCGCCGCTGCTATGCTGAGTGCCGCGTCTCGCGTAGTCTCCCG	26.3	33.4	4.71887	5.34008	26	30.5	25	25	25	28	25	49	32	33	4.7059	4.81585	4.53597	4.9924	4.54424	5.26173	5.04433	5.69855	5.37151	5.32428	hsa-miR-3960	hsa-miR-8072	hsa-miR-4767	hsa-miR-2277-5p	hsa-miR-4467
ASCRP3008721	0.00496822	0.154711	1.53667	down	hsa_circRNA_101111	hsa_circ_0002419	circBase	chr12	+	78443772	78452895	exonic	NM_014903	NAV3	GATGTGACAGTGGATGCAGACAGGTGAAGACCCTGAAACAAGAAGAATGAGAACAGTTAA	36.4	43.2	5.12537	5.74517	36	33	44	30	39	40	37	44	33	62	5.18052	4.87604	5.13334	5.26173	5.1752	5.89963	5.66008	5.51408	5.41499	6.2371	hsa-miR-512-3p	hsa-miR-215-3p	hsa-miR-144-5p	hsa-miR-556-3p	hsa-miR-641
ASCRP3003142	0.0231616	0.276811	1.53586	down	hsa_circRNA_100539	hsa_circ_0017627	circBase	chr10	-	7262372	7318951	exonic	NM_001018039	SFMBT2	ATGTGGCTTCACCTGGAAGAAATCTATCCTTTGAAGATGGCCTCTGAATGGAAATGTACT	48	52.3	5.42445	6.0435	39	75	51	29	46	39	65	51	49.5	57	5.37267	6.06821	5.25545	5.09446	5.33147	5.84043	6.55098	5.71878	5.98562	6.12168	hsa-miR-103a-3p	hsa-miR-107	hsa-miR-205-5p	hsa-miR-149-3p	hsa-miR-30b-3p
ASCRP3002220	0.0393761	0.334305	1.53536	down	hsa_circRNA_001468	hsa_circ_0000444	circBase	chr12	-	116668337	116678267	sense overlapping	NM_015335	MED13L	AGGAATTGTATTTGCAGTATTTGGATTTATTTATTTTTCAGATTGATGTCAGGGTTTCTG	43.8	51	5.32735	5.94593	29	38	54	51	47	41	44	69	30	71	4.87522	5.13881	5.3575	5.86951	5.3957	5.96575	5.94013	6.12444	5.26861	6.43071	hsa-miR-619-5p	hsa-miR-570-3p	hsa-miR-26b-5p	hsa-miR-545-5p	hsa-miR-548d-5p
ASCRP3008431	0.000898226	0.087607	1.53525	down	hsa_circRNA_073748	hsa_circ_0073748	circBase	chr5	+	126140467	126168493	exonic	NM_005573	LMNB1	GAGTGGTTGTTGAGGAAGAACTTTTCCACCAGCAGCTATGCTAAGAAGGAATCTGATCTT	43.9	49.1	5.3696	5.98807	44.5	48	48	32	47	48	52	58.5	40	47	5.58592	5.31585	5.23005	5.30007	5.41612	6.18319	6.2792	5.90284	5.74143	5.8337	hsa-miR-22-5p	hsa-miR-4778-3p	hsa-miR-6875-3p	hsa-miR-877-3p	hsa-miR-6873-3p
ASCRP3006362	0.00757742	0.180176	1.53416	down	hsa_circRNA_004546	hsa_circ_0004546	circBase	chr19	-	45871887	45872405	exonic	NM_000400	ERCC2	CTCTGAGCTCCCGCAAAAACTTGTGTATTCACCCTGAGGGTCATGGAGTCCTGGAGATGC	67.7	72.1	5.89552	6.51297	44	92.5	84	49	69	71.5	53	93	82	61	5.56677	6.37502	5.83074	5.84546	5.8596	6.82399	6.2792	6.52876	6.69579	6.2371	hsa-miR-6895-5p	hsa-miR-6764-3p	hsa-miR-3127-5p	hsa-miR-3191-5p	hsa-miR-5587-5p
ASCRP3006509	0.0424878	0.343968	1.53157	down	hsa_circRNA_002145	hsa_circ_0002145	circBase	chr1	+	145227040	145227336	exonic	uc031pob.1	NOTCH2NL	CTGAGAAGAGCTTTGATAGAAGGGCTACTCGTGAGTTGTCCAGTGTACAGAAGCTTACTG	99.6	102.8	6.41721	7.03223	64	91	142	94	107	138	89	124	65	98	6.16856	6.36863	6.45695	6.71056	6.38138	7.86242	7.12858	6.91128	6.39344	6.86541	hsa-miR-6796-3p	hsa-miR-4659b-3p	hsa-miR-4659a-3p	hsa-miR-548t-5p	hsa-miR-548az-5p
ASCRP3009602	0.0341734	0.318139	1.53124	down	hsa_circRNA_027966	hsa_circ_0027966	circBase	chr12	-	105238249	105322472	exonic	NM_032148	SLC41A2	GGCGCTGTGTTACAGATCCAGTCCTTCTGTGGAACTTCTGAACATCTTTTATTAGTGGAA	64.2	69.8	5.78452	6.39922	49	48	84	66	74	48	75	87	44	95	5.67521	5.31585	5.81759	6.21591	5.89801	6.18319	6.82822	6.36921	5.81674	6.79872	hsa-miR-6501-5p	hsa-miR-17-3p	hsa-miR-653-3p	hsa-miR-29b-1-5p	hsa-miR-4506
ASCRP3002160	0.00544916	0.16277	1.53049	down	hsa_circRNA_407346		25070500	chrX	-	154736558	154743926	exonic	NM_018196	TMLHE	AGCTGTATTTGATCAGGGCCAGATGGTCATGTGACTAAATATGATTTGAATTGGCTGGTG	30.3	36.7	4.86648	5.48048	24	32	34.5	27	34	32.5	28.5	46	27.5	49	4.58888	4.79174	4.86948	5.09446	4.98787	5.50458	5.20027	5.6361	5.16183	5.89963	hsa-miR-19b-1-5p	hsa-miR-6738-3p	hsa-miR-6499-3p	hsa-miR-587	hsa-miR-6727-3p
ASCRP3005160	0.0162084	0.237774	1.52978	down	hsa_circRNA_406385		25070500	chr3	+	152882554	152965320	sense overlapping	NM_002886	RAP2B	CCCAGAATCTAGTGGAGCACTGAGCATCATTGATTTAATACAGTATCATGGCTGAGGTGG	33.4	38.3	4.97676	5.59009	30	54	33	21	29	37	32	35	31.5	56	4.87522	5.56067	4.85293	4.82775	4.76723	5.79871	5.44069	5.27297	5.41499	6.02308	hsa-miR-7851-3p	hsa-miR-1273g-3p	hsa-miR-4739	hsa-miR-1285-3p	hsa-miR-5787
ASCRP3010143	0.0208946	0.265965	1.52898	down	hsa_circRNA_000928	hsa_circ_0000928	circBase	chr19	+	36252919	36253257	exonic	NM_001039887	PROSER3	GTGACCAGTGCATCCCATGCTGTGGCTCCCCTTCAGGAAATAAAGCAGGTATATAAACAG	657.5	635.3	8.89791	9.51048	357.5	1249	845.5	279.5	556	378	351	856	1171	420.5	9.08135	9.4712	8.75165	8.4108	8.77456	9.48817	9.51261	9.53245	9.88055	9.13861	hsa-miR-6855-5p	hsa-miR-7155-5p	hsa-miR-4793-3p	hsa-miR-3170	hsa-miR-4691-3p
ASCRP3012790	0.0195468	0.258301	1.52705	down	hsa_circRNA_068067	hsa_circ_0068067	circBase	chr3	-	178735010	178743013	exonic	NM_152240	ZMAT3	TTAATAAAACGGTTTCTGAGTCTTGTCTGAAAAGTCCTTACTTCAATCCCCGCTCTCGGC	80.6	86.1	6.11665	6.7274	55	109	106	59	74	53.5	67	94	78	138	5.94287	6.59791	6.10431	5.99959	5.93857	6.39172	6.67852	6.52876	6.66674	7.37126	hsa-miR-4698	hsa-miR-3916	hsa-miR-548f-5p	hsa-miR-548aj-5p	hsa-miR-548g-5p
ASCRP3002836	0.0225234	0.27465	1.52589	down	hsa_circRNA_103702	hsa_circ_0070446	circBase	chr4	+	94006145	94032104	exonic	NM_001510	GRID2	ATCCTGCTACAGCCAAATCCTTCATTACTGAGCCTGTGAACTTATGAATCAAGGCATCTT	38.3	44.7	5.17692	5.78657	34	34	49	28.5	46	25	57	45.5	38	58	5.18052	4.98179	5.23005	5.11958	5.37267	5.20289	6.36892	5.56981	5.66956	6.12168	hsa-miR-370-3p	hsa-miR-93-3p	hsa-miR-346	hsa-miR-615-5p	hsa-miR-376b-3p
ASCRP3009919	0.0474813	0.355469	1.52496	down	hsa_circRNA_000809	hsa_circ_0000809	circBase	chr17	-	76688498	76695050	exonic	NM_004762	CYTH1	GTATACCACGATACTTGTTACGTCCTCTCCTTTGCCATCATCATGTTGAACACCAGTCTG	562.7	519.1	8.57782	9.1866	239	1097	827.5	264	386	216	298	729.5	898	454	8.34081	9.30245	8.72371	8.32215	8.19999	8.56719	9.23804	9.3211	9.55446	9.25219	hsa-miR-6855-5p	hsa-miR-1236-3p	hsa-miR-6839-5p	hsa-miR-6727-3p	hsa-miR-4782-5p
ASCRP3006872	0.00476537	0.150178	1.52317	down	hsa_circRNA_101367	hsa_circ_0001998	circBase	chr14	+	65922338	66028484	exonic	NM_178155	FUT8	CTTAAAACAACAGAATGAAGACTTGAGGCGAATGGCCGAATCTCTCCGGTTGCTGCTTTT	40.5	47.2	5.24185	5.84893	37	52	47	32	34.5	34	50	64	34	54	5.23005	5.5014	5.16183	5.28041	5.03556	5.5277	6.14972	6.0097	5.50881	6.04873	hsa-miR-570-3p	hsa-miR-455-3p	hsa-miR-17-3p	hsa-miR-552-3p	hsa-miR-548c-3p
ASCRP3009725	0.0277317	0.293658	1.52244	down	hsa_circRNA_000303	hsa_circ_0000303	circBase	chr11	-	47380394	47397280	exonic	NM_003120	SPI1	GGGGAGACAGCCATCAGAAGACCTGGTGCCCTATGACACGGATCTATACCAACGCCAAAC	181.9	177.9	7.20904	7.81543	132.5	180	248	88	261	151	117	190	187.5	244	7.39631	7.21722	7.16489	6.61346	7.65331	7.99151	7.56452	7.48703	7.74482	8.28924	hsa-miR-6751-5p	hsa-miR-6756-5p	hsa-miR-608	hsa-miR-6721-5p	hsa-miR-4447
ASCRP3012152	0.012348	0.213745	1.52224	down	hsa_circRNA_103769	hsa_circ_0001460	circBase	chr4	+	178274461	178281831	exonic	NM_018248	NEIL3	TGCCTGTCCTCTACCTAGAGAAGCACAATGTGGATTTTTTGAAATTCAGTGCTCAAGAGT	192.4	203.7	7.27487	7.88106	124	271	262.5	112.5	192	109.5	141	310	286	172	7.27983	7.6922	7.25344	6.92262	7.22624	7.45312	7.90186	8.1217	8.24269	7.68591	hsa-miR-329-5p	hsa-miR-496	hsa-miR-342-5p	hsa-miR-208a-5p	hsa-miR-382-3p
ASCRP3000452	0.0107512	0.203486	1.52218	down	hsa_circRNA_011898	hsa_circ_0011898	circBase	chr1	+	40872407	40882768	exonic	NM_022733	SMAP2	AACCTTACTCAGGGCCGCGATGGGCCTCTTGGAACATTGGTGTGTTCATCTGCATTCGAT	52.4	58.9	5.56238	6.16852	37	65	69	38	53	49.5	41	66	47	91	5.28165	5.86209	5.6225	5.5014	5.54428	6.23583	5.86951	6.04582	5.94326	6.74817	hsa-miR-920	hsa-miR-4663	hsa-miR-500a-5p	hsa-miR-6504-5p	hsa-miR-4752
ASCRP3013281	0.0068206	0.17379	1.52178	down	hsa_circRNA_102422	hsa_circ_0048687	circBase	chr19	+	5032876	5041262	exonic	NM_015015	KDM4B	TTGTCTCCCCGATCTACGGGGCTGACATCAGCGGCTCTTTGTATGATGACGTGTGCTTCC	37.8	45.6	5.18089	5.78665	29	40	41.5	36.5	42	33	30	76	39	50	4.92435	5.15914	5.09023	5.4429	5.28782	5.57638	5.44069	6.2371	5.7087	5.97036	hsa-miR-598-3p	hsa-miR-197-3p	hsa-miR-542-5p	hsa-miR-214-5p	hsa-miR-370-3p
ASCRP3007768	0.00762055	0.18055	1.5211	down	hsa_circRNA_011459	hsa_circ_0011459	circBase	chr1	-	33413822	33430286	exonic	uc001bwm.4	RNF19B	GAATTCTGTTGGCTTTGTATGAAAGAGATCTCAGACTTGCATTACCTCAGATGGGCTCCG	43.7	51.1	5.36689	5.97201	42.5	35	49	42	50	46.5	37	66	41	65	5.51408	4.9291	5.26173	5.63029	5.49927	6.03633	5.70317	6.06749	5.72516	6.3279	hsa-miR-3960	hsa-miR-4467	hsa-miR-1908-3p	hsa-miR-8072	hsa-miR-661
ASCRP3006852	0.0396615	0.335556	1.52089	down	hsa_circRNA_102132	hsa_circ_0044699	circBase	chr17	+	53150260	53158544	exonic	NM_178509	STXBP4	CTGTTCGTGCCTTACTTGATATGGATTGAAGCCAAAGCTGTAGTTGAAGAAACAAGAGCC	45.4	51.9	5.33848	5.94339	33	39	59	42	54	45	53	81	26	54.5	5.02674	5.10568	5.42174	5.61369	5.52456	6.03633	6.26426	6.28291	5.10008	6.03339	hsa-miR-761	hsa-miR-373-5p	hsa-miR-1283	hsa-miR-30a-3p	hsa-miR-30e-3p
ASCRP3002937	0.00734307	0.177949	1.51949	down	hsa_circRNA_102382	hsa_circ_0047880	circBase	chr18	+	60015400	60017170	exonic	NM_003839	TNFRSF11A	ATGAAGAAGATAAATGCTTGCTGCATAAAGTTTGTGATACAGGTGGCTTTGCAGATCGCT	36.9	41.7	5.0945	5.69809	25	47	46.5	31	35	37	48	48.5	32	43	4.64762	5.34454	5.1924	5.30007	4.98787	5.71421	6.06821	5.6361	5.37151	5.7004	hsa-let-7f-5p	hsa-let-7a-5p	hsa-let-7g-5p	hsa-let-7d-5p	hsa-let-7c-5p
ASCRP3000475	0.0310284	0.307117	1.51918	down	hsa_circRNA_061900	hsa_circ_0061900	circBase	chr21	+	45165959	45172510	exonic	NM_003681	PDXK	AACTACCTGATTGTGCTGGGGAGTCAGAGGAGGATGTGTGATCCAGTCTTGGGTGACAAG	51.7	55.8	5.56086	6.16416	36	45	59.5	56	62	74.5	44.5	53	46	61	5.28165	5.34454	5.46157	5.99959	5.71695	6.86994	5.99621	5.79351	5.94326	6.21785	hsa-miR-4706	hsa-miR-4533	hsa-miR-371a-5p	hsa-miR-4797-3p	hsa-miR-4632-5p
ASCRP3005343	0.00144994	0.102571	1.51896	down	hsa_circRNA_101967	hsa_circ_0041732	circBase	chr17	+	6350782	6351078	exonic	NM_019013	FAM64A	CCTACTCCTCAACAGAGCCCCTCTGCTCTCCCAGAGAATCCAGGAGTCCTGCCAAAGTGG	39377.8	69749.9	15.3156	15.9186	14644	62407	45561	46890	27387	49834	56080	121439	48733.5	72663	15.1191	15.5267	15.0846	15.6209	15.2264	15.7967	15.7441	16.0143	16.0912	15.947	hsa-miR-412-3p	hsa-miR-18a-3p	hsa-miR-597-3p	hsa-miR-518c-5p	hsa-miR-661
ASCRP3011301	0.00022026	0.0595555	1.51894	down	hsa_circRNA_104628	hsa_circ_0007920	circBase	chr8	+	56863017	56882352	exonic	NM_002350	LYN	TCATTGACTTTTCTGCTCAGGCATGGAGAATGGTGGAAAGCAAAGTCCCTTTTAACAAAA	23.6	28.5	4.56594	5.16901	27	26	26	18	21	26	26	31	24	35.5	4.76723	4.53597	4.63413	4.43956	4.4528	5.20289	5.10568	5.09164	5.01191	5.43291	hsa-miR-103a-2-5p	hsa-miR-33a-3p	hsa-miR-140-3p	hsa-miR-548d-3p	hsa-let-7i-3p
ASCRP3008920	0.00885654	0.187598	1.51829	down	hsa_circRNA_006435	hsa_circ_0006435	circBase	chr9	+	114676884	114678116	exonic	ENST00000490110	UGCG	GCAGCACTTATTAACCGATTACACCTCAACAAGAAGGCAACTGACAAACAGCCTTATAGC	52.5	61.4	5.60631	6.20875	54.5	60	59	38	51	49	46	89	42	81	5.89963	5.74412	5.4429	5.47244	5.47244	6.23583	6.03119	6.4665	5.74143	6.56882	hsa-miR-335-3p	hsa-miR-4464	hsa-miR-942-5p	hsa-miR-5591-5p	hsa-miR-3192-5p
ASCRP3002516	0.00139243	0.102571	1.51826	down	hsa_circRNA_092372	hsa_circ_0000166	circBase	chr1	+	186375214	186388209	sense overlapping	NM_017847	C1orf27	AGTTGCAGTCCTTGCTGCGGGTATCTCCTTTCATTACTTCAGTGATTAGGATTCTGAAAA	109.6	116.9	6.5619	7.16432	78	117	152	88	113	92	96	196	88	112.5	6.53499	6.68251	6.52667	6.57135	6.49397	7.2026	7.2156	7.54688	6.79656	7.05996	hsa-miR-1277-5p	hsa-miR-3145-3p	hsa-miR-1303	hsa-miR-4528	hsa-miR-5787
ASCRP3007107	0.0113717	0.206905	1.51538	down	hsa_circRNA_051806	hsa_circ_0051806	circBase	chr19	+	49469026	49470136	exonic	NM_000146	FTL	CTTGGACCAAATGGAAATAAAGCTTTTTGATGCAGGCTTCTATTTCGACCGCGATGATGT	30.5	36.6	4.90162	5.5013	27	43	31.5	21	30	30	25.5	34	43	50.5	4.76723	5.18713	4.84123	4.79608	4.91641	5.42845	5.13608	5.1672	5.81674	5.95804	hsa-miR-4685-5p	hsa-miR-6849-3p	hsa-miR-6837-5p	hsa-miR-627-5p	hsa-miR-1910-3p
ASCRP3003220	0.00621909	0.16727	1.51441	down	hsa_circRNA_101530	hsa_circ_0035443	circBase	chr15	-	58284902	58306479	exonic	NM_003888	ALDH1A2	ATTCACAGGGTCTACTGAGATCTTTATAAACAACGAGTGGCAGAACTCAGAGAGTGGGAG	23.6	29.1	4.61455	5.2133	31	25	23	19	20	33	30	31	22	29.5	4.98027	4.53597	4.49497	4.60873	4.4528	5.62737	5.33385	5.0487	4.84459	5.212	hsa-miR-100-3p	hsa-miR-584-5p	hsa-miR-21-5p	hsa-miR-625-5p	hsa-miR-329-3p
ASCRP3005734	0.0298699	0.304078	1.51391	down	hsa_circRNA_101841	hsa_circ_0005623	circBase	chr16	+	68300495	68309152	exonic	NM_003983	SLC7A6	CGTCTCCTGGCTGCTGCTTGCATATAGTTTATGTGGCCGAGGCAGACAAGTGGAATTAGG	355.5	296.9	7.97436	8.57264	133	540	577.5	184	343	196.5	254	442.5	335.5	256	7.40357	8.49592	8.25321	7.6824	8.03672	8.38844	8.9767	8.68474	8.41686	8.39646	hsa-miR-489-3p	hsa-miR-892b	hsa-miR-449c-5p	hsa-miR-665	hsa-miR-138-5p
ASCRP3009373	9.2605e-07	0.0121989	1.51266	down	hsa_circRNA_104627	hsa_circ_0006022	circBase	chr8	+	56863017	56866543	exonic	NM_002350	LYN	GGAAGTCTGGATGGGCATGGAGAATGGTGGAAAGCAAAGTCCCTTTTAACAAAAAAAGAA	31.6	37.2	4.9157	5.51278	31	35	36	24	32	34	33	46	33	40	4.92435	4.91322	4.85293	4.93697	4.95103	5.60383	5.41386	5.58592	5.41499	5.54531	hsa-miR-33a-3p	hsa-miR-548d-3p	hsa-let-7i-3p	hsa-miR-380-3p	hsa-miR-221-3p
ASCRP3004381	0.00678601	0.17379	1.51196	down	hsa_circRNA_404617		25070500	chr1	+	179054762	179057224	exonic	NM_022371	TOR3A	CAGGGCTGAGTCTCCATGGACTATCTTTCTGTTTCTCAGGCTTAGAGTGGGACCTGAATG	65.6	69.8	5.82639	6.42281	39	80	91	53	65	50	58	113	64	64	5.33147	6.1196	5.96729	5.94013	5.77343	6.25169	6.42176	6.78156	6.35283	6.30619	hsa-miR-558	hsa-miR-7108-5p	hsa-miR-663b	hsa-miR-6779-3p	hsa-miR-6856-3p
ASCRP3005215	0.00504543	0.155652	1.51057	down	hsa_circRNA_406454		25070500	chr4	-	17910716	17974508	exonic	NM_153686	LCORL	CCCCTTAGACCTCACTGTGAATCGAATGCAAGAACAAAATACTCAGCAAGGTTTTGAGAG	51.8	59.7	5.5843	6.1794	52	62	63	32	50	39.5	49	95	58	57	5.86457	5.77035	5.51408	5.30007	5.47244	5.81929	6.14972	6.54172	6.26457	6.12168	hsa-miR-27b-3p	hsa-miR-27a-3p	hsa-miR-335-3p	hsa-miR-942-5p	hsa-miR-3915
ASCRP3009709	0.0338988	0.317699	1.51056	down	hsa_circRNA_007773	hsa_circ_0007773	circBase	chr5	-	153409048	153414527	exonic	NM_018691	FAM114A2	GGGCATTTGGTGTATTCTCTACCATCTCTACTGCTGTTCAGAGCACACTGATGTTCTAAT	153.8	164.7	7.072	7.66709	142	162	185	118.5	161.5	125.5	118	225	107	248	7.49851	7.08479	6.7918	7.02032	6.96461	7.68882	7.57918	7.70965	7.04656	8.31121	hsa-miR-6824-3p	hsa-miR-6764-3p	hsa-miR-653-3p	hsa-miR-3184-3p	hsa-miR-3191-5p
ASCRP3013159	0.00849322	0.185849	1.50949	down	hsa_circRNA_103899	hsa_circ_0001498	circBase	chr5	-	76758919	76760634	exonic	NM_018268	WDR41	TTGACAGCCTCTGCTGATAGAACAGTTATTATTTGCATCTGCTGGTGATGATGGAATTGT	68.8	70	5.88888	6.48294	45.5	61	94	64.5	79	84	61.5	81.5	63	60	5.63755	5.74412	5.9495	6.10501	6.00821	7.05002	6.46486	6.3288	6.3727	6.19834	hsa-miR-122-5p	hsa-miR-485-5p	hsa-miR-574-5p	hsa-miR-410-5p	hsa-miR-380-3p
ASCRP3003609	0.0153364	0.233017	1.50837	down	hsa_circRNA_404719		25070500	chr10	+	13214375	13228280	exonic	NM_018518	MCM10	CAAGAAGAAGAATGGAGAGCCGTGCACGCAGACTGTGAATTTGAGGAATTAAGGAATTTG	23.6	27.9	4.58465	5.17765	26	25	21	25	21	34	32	26.5	20	27	4.64762	4.55041	4.43735	4.88421	4.4037	5.66956	5.44069	4.93697	4.70221	5.13881	hsa-miR-6855-5p	hsa-miR-3191-5p	hsa-miR-146a-3p	hsa-miR-6751-5p	hsa-miR-4778-3p
ASCRP3010878	0.00533997	0.160997	1.50795	down	hsa_circRNA_043912	hsa_circ_0043912	circBase	chr17	-	40949651	40950704	sense overlapping	NM_001040431	COA3	TAGGGTCAAATTGAGAATAATAAACTGAGTCATTCTCCTGGAGCAACATGGCGTCTTCGG	33.1	40.7	5.00743	5.60002	31	40	37	27.5	30	34	27.5	69	38	35	4.98027	5.12234	4.91641	5.13881	4.87931	5.62737	5.20027	6.1071	5.59291	5.47244	hsa-miR-5088-5p	hsa-miR-4496	hsa-miR-4674	hsa-miR-4685-5p	hsa-miR-4264
ASCRP3009423	0.00929397	0.191757	1.50605	down	hsa_circRNA_100119	hsa_circ_0002909	circBase	chr1	+	28800065	28800663	exonic	NM_023923	PHACTR4	GGACCAGGTCTCTTCCCATCACTATTGAAATGCTAAAAGTCTGAACTGTCCCAAGCAATA	226	243.5	7.56192	8.15269	162	280.5	296.5	168.5	222.5	128	148.5	440.5	258.5	242	7.70735	7.74101	7.39116	7.55099	7.41911	7.72155	7.98184	8.67336	8.1236	8.26311	hsa-miR-370-3p	hsa-miR-92a-2-5p	hsa-miR-92b-5p	hsa-miR-194-3p	hsa-miR-148b-5p
ASCRP3012860	0.0220988	0.272976	1.50598	down	hsa_circRNA_103717	hsa_circ_0070617	circBase	chr4	-	108614926	108622441	exonic	NM_005443	PAPSS1	TTAGTGTGCATCACAAGTTTCATATCACCTTACACTCAGGGAATGCAGAGAGCAACCAAT	124.3	133	6.74905	7.33976	111.5	111	166	102	131	105	113	198	77	172	7.07145	6.61125	6.64095	6.76773	6.6539	7.39216	7.49371	7.53876	6.5994	7.67477	hsa-miR-520a-5p	hsa-miR-338-3p	hsa-miR-628-5p	hsa-miR-525-5p	hsa-miR-370-3p
ASCRP3008439	0.00842648	0.185312	1.50276	down	hsa_circRNA_083391	hsa_circ_0083391	circBase	chr8	+	15508205	15519805	exonic	NM_006765	TUSC3	GAGTTCATCTATAACAAGACTGGTTGGGCCATGGTGTCTCTGGCAAGCTAATGAAGAATA	97.3	94.9	6.32017	6.90778	57.5	133	135.5	60	100.5	86	80	124.5	77	107	6.01343	6.83919	6.38397	6.06964	6.2946	7.10187	6.91805	6.91586	6.5994	7.00374	hsa-miR-330-3p	hsa-miR-1244	hsa-miR-1293	hsa-miR-6072	hsa-miR-3136-3p
ASCRP3002343	0.044822	0.350037	1.50249	down	hsa_circRNA_103636	hsa_circ_0001410	circBase	chr4	+	52729602	52744020	exonic	NM_015115	DCUN1D4	AGGTGCTTGGAATGGTTCTATGAATATGCAGATTTTCAGCTGAACTCTCATCTCTCAACA	205	226.8	7.46712	8.05448	145	161	264	227	228	116	166.5	422	196	233.5	7.54688	7.05545	7.24602	8.0347	7.45257	7.52394	8.16775	8.59768	7.7943	8.18875	hsa-miR-520a-5p	hsa-miR-617	hsa-miR-15b-3p	hsa-miR-890	hsa-miR-103a-2-5p
[truncated: 4 more rows]
