# Supplementary material for: Circular RNA circDUS2 Is a Potential Biomarker for Intracranial Aneurysm
Source: Front Aging Neurosci. 2021 May 19;13:632448. doi: 10.3389/fnagi.2021.632448 (PMC8171118; doi:10.3389/fnagi.2021.632448)
Supplement: Supplementary file 4 [file Table_4.XLSX]

## Sheet: Sheet1
miRNA	Gene
hsa-let-7c-3p	VEZF1
hsa-let-7c-3p	YY1
hsa-miR-340-5p	SLC24A2
hsa-miR-149-5p	USF1
hsa-miR-4797-5p	IKZF3
hsa-miR-5586-5p	MIER1
hsa-let-7c-3p	CSMD1
hsa-miR-4677-5p	SLC45A4
hsa-miR-144-3p	FNDC3A
hsa-miR-5011-5p	MCAM
hsa-miR-5011-5p	EPM2AIP1
hsa-miR-759	CHD7
hsa-miR-5011-5p	PALM2-AKAP2
hsa-miR-5011-5p	GTF2H1
hsa-miR-340-5p	RASEF
hsa-miR-5011-5p	MEAF6
hsa-miR-493-5p	NCL
hsa-miR-5011-5p	NDST1
hsa-miR-5011-5p	FAM19A1
hsa-miR-340-5p	SNX5
hsa-miR-5011-5p	MIPOL1
hsa-miR-5011-5p	BVES
hsa-miR-5011-5p	RPL23A
hsa-miR-149-5p	RAB11FIP1
hsa-miR-5011-5p	CTGF
hsa-miR-149-5p	FOXM1
hsa-miR-5011-5p	USP25
hsa-miR-5011-5p	CEP97
hsa-miR-5011-5p	ZNF512B
hsa-miR-5011-5p	DUSP7
hsa-miR-759	PEBP1
hsa-miR-5011-5p	LRP8
hsa-miR-144-3p	TNPO1
hsa-miR-340-5p	GK5
hsa-miR-5011-5p	SPSB1
hsa-miR-511-3p	ROCK2
hsa-miR-511-3p	NCAM2
hsa-miR-340-5p	INO80D
hsa-miR-5011-5p	HOXC4
hsa-miR-7113-5p	SRCIN1
hsa-miR-342-3p	PXDN
hsa-miR-5011-5p	XRN1
hsa-miR-5011-5p	GPATCH11
hsa-miR-5011-5p	NFIC
hsa-miR-4797-5p	LIN28B
hsa-miR-759	ZBTB44
hsa-miR-5011-5p	TMCO1
hsa-miR-511-3p	KCNJ3
hsa-miR-5011-5p	HMGXB4
hsa-miR-342-3p	NEURL1B
hsa-miR-5571-5p	HSF5
hsa-miR-5011-5p	APIP
hsa-miR-340-5p	BCOR
hsa-miR-4797-5p	BTG3
hsa-miR-3918	OLFML2A
hsa-miR-136-5p	ZNF148
hsa-miR-511-3p	ATP2A2
hsa-miR-545-5p	RNF111
hsa-miR-144-3p	NR2F2
hsa-miR-149-5p	MARCKSL1
hsa-miR-759	SNX2
hsa-miR-493-5p	KCNJ6
hsa-let-7c-3p	TRA2B
hsa-miR-342-3p	RFX3
hsa-miR-144-3p	ACSL4
hsa-miR-511-3p	ADH1B
hsa-miR-144-3p	NR3C1
hsa-miR-340-5p	SLC7A11
hsa-let-7c-3p	FAM126B
hsa-miR-545-5p	PLAGL2
hsa-miR-5011-5p	TRIM23
hsa-miR-511-3p	EPHA1
hsa-miR-7113-5p	HMGXB3
hsa-miR-5011-5p	STRN
hsa-miR-513a-5p	SMAD4
hsa-miR-5571-5p	ZNF195
hsa-miR-144-3p	ZFP36L2
hsa-miR-5011-5p	PRRX1
hsa-miR-5011-5p	ZIC5
hsa-miR-5011-5p	SYP
hsa-miR-545-5p	MID1
hsa-let-7c-3p	KLHL15
hsa-miR-340-5p	TMEM245
hsa-miR-5011-5p	GTPBP2
hsa-miR-511-3p	LOXL2
hsa-miR-5011-5p	UNK
hsa-miR-5011-5p	DOK6
hsa-miR-513a-5p	USP46
hsa-miR-5011-5p	NLRP8
hsa-miR-493-5p	GTF2H1
hsa-let-7c-3p	JAZF1
hsa-miR-144-3p	ZNF207
hsa-miR-144-3p	MOB4
hsa-miR-5011-5p	SNRK
hsa-miR-340-5p	OCLN
hsa-miR-5011-5p	PLAG1
hsa-miR-5011-5p	RAB3B
hsa-miR-5011-5p	RAI1
hsa-miR-5011-5p	C15orf59
hsa-miR-5011-5p	KCNJ3
hsa-miR-5586-5p	TNRC6B
hsa-miR-149-5p	ORAI2
hsa-miR-144-3p	EIF5A2
hsa-miR-5011-5p	TIMM10
hsa-miR-5011-5p	HOOK1
hsa-miR-513a-5p	ALG9
hsa-miR-5011-5p	CREB1
hsa-miR-5011-5p	TSPAN2
hsa-miR-5011-5p	DTX4
hsa-miR-5011-5p	PITPNB
hsa-miR-5011-5p	SMARCAD1
hsa-miR-5586-5p	PLEKHO1
hsa-miR-6834-3p	ANP32E
hsa-miR-545-5p	MTDH
hsa-miR-545-5p	HNRNPAB
hsa-miR-5011-5p	SMAD9
hsa-miR-5011-5p	POT1
hsa-miR-511-3p	EPHA5
hsa-miR-5011-5p	HUWE1
hsa-miR-5011-5p	MFAP5
hsa-miR-5571-5p	TET1
hsa-miR-5011-5p	FKBP14
hsa-miR-5011-5p	NPTN
hsa-miR-511-3p	MBNL2
hsa-miR-7113-5p	ZFP36L1
hsa-miR-5011-5p	MYADM
hsa-miR-493-5p	CKS2
hsa-miR-144-3p	APPBP2
hsa-miR-5011-5p	ZNF529
hsa-miR-545-5p	TMEM33
hsa-let-7c-3p	HMGXB4
hsa-miR-340-5p	ZXDB
hsa-miR-5011-5p	SLCO1B3
hsa-miR-5011-5p	PROX1
hsa-miR-5011-5p	LRP6
hsa-miR-5011-5p	PTPRJ
hsa-miR-5011-5p	TM4SF1
hsa-miR-513a-5p	ELOVL1
hsa-miR-545-5p	CNOT6L
hsa-miR-759	IRAK1BP1
hsa-miR-5011-5p	IKZF2
hsa-miR-144-3p	GRIK3
hsa-miR-144-3p	HOXA10
hsa-miR-511-3p	F2RL1
hsa-miR-340-5p	ERH
hsa-miR-340-5p	KIAA1161
hsa-miR-493-5p	FREM2
hsa-miR-5011-5p	KLHL9
hsa-miR-5011-5p	ZNF609
hsa-miR-513a-5p	AK2
hsa-miR-5011-5p	CEP104
hsa-miR-136-5p	FCGR3B
hsa-miR-342-3p	RGS4
hsa-miR-5011-5p	NEDD4L
hsa-miR-511-3p	DCUN1D3
hsa-miR-340-5p	ACER3
hsa-miR-5011-5p	ARSJ
hsa-miR-3918	SURF4
hsa-let-7c-3p	RBM23
hsa-miR-5586-5p	C9orf78
hsa-miR-6844	TAF2
hsa-miR-5011-5p	ADCY9
hsa-miR-5011-5p	DCAF4L1
hsa-miR-5011-5p	BACH2
hsa-miR-340-5p	CALM1
hsa-miR-5011-5p	HACE1
hsa-miR-5011-5p	BTG3
hsa-miR-493-5p	SCAMP2
hsa-miR-493-5p	FNIP1
hsa-miR-5011-5p	ZNF516
hsa-miR-511-3p	MAPK6
hsa-miR-5011-5p	DDX17
hsa-miR-342-3p	SPAG7
hsa-miR-5586-5p	NR3C1
hsa-miR-511-3p	USP25
hsa-miR-5571-5p	COL19A1
hsa-miR-5011-5p	MLLT3
hsa-miR-5011-5p	TNFRSF9
hsa-miR-5011-5p	G3BP2
hsa-miR-5011-5p	PHIP
hsa-miR-5011-5p	ZMYM2
hsa-miR-5011-5p	PPP2R5E
hsa-miR-144-3p	RNF111
hsa-miR-342-3p	MLXIP
hsa-miR-342-3p	SLC41A2
hsa-miR-144-3p	ITSN2
hsa-miR-493-5p	LSM14A
hsa-miR-144-3p	CCNK
hsa-miR-136-5p	SOCS7
hsa-miR-5011-5p	FAM160B1
hsa-miR-5571-5p	CERS2
hsa-miR-5011-5p	2020-03-03
hsa-miR-3918	HOXA3
hsa-miR-5011-5p	IRF2BP2
hsa-miR-7113-5p	C6orf89
hsa-miR-340-5p	PUM1
hsa-miR-5011-5p	AKAP2
hsa-miR-5011-5p	CSRNP3
hsa-miR-5011-5p	ATP2B4
hsa-miR-5011-5p	CD2AP
hsa-miR-513a-5p	GNG13
hsa-miR-340-5p	BTBD10
hsa-let-7c-3p	CITED2
hsa-miR-5011-5p	ACVR2B
hsa-miR-5011-5p	PCK1
hsa-miR-5011-5p	PLEKHM3
hsa-miR-5571-5p	ACTN4
hsa-miR-5011-5p	SLC25A27
hsa-miR-144-3p	KPNA2
hsa-miR-5011-5p	CYGB
hsa-miR-340-5p	UBXN2A
hsa-miR-5011-5p	PMEPA1
hsa-miR-5011-5p	LARP1
hsa-miR-5011-5p	STYX
hsa-miR-3119	CCDC85C
hsa-let-7c-3p	FBXL3
hsa-miR-5011-5p	RNF6
hsa-miR-599	PLXDC2
hsa-miR-340-5p	YY1
hsa-miR-5011-5p	VGLL2
hsa-miR-5011-5p	COL4A3BP
hsa-miR-5011-5p	CRADD
hsa-miR-5011-5p	FAM26E
hsa-miR-545-5p	NIN
hsa-miR-5011-5p	CABP4
hsa-miR-511-3p	NAA25
hsa-miR-5011-5p	SLC8A1
hsa-miR-5011-5p	STAM
hsa-miR-340-5p	FIGN
hsa-miR-149-5p	FBXL16
hsa-miR-5571-5p	KLHL15
hsa-miR-5011-5p	EVI5
hsa-miR-5011-5p	MOB4
hsa-miR-5011-5p	DUSP8
hsa-miR-144-3p	MBNL1
hsa-miR-5011-5p	SRP72
hsa-miR-340-5p	ZXDA
hsa-miR-4677-5p	ADSS
hsa-miR-5011-5p	MBTD1
hsa-miR-144-3p	HNRNPF
hsa-miR-5011-5p	GIMAP7
hsa-miR-5011-5p	PLEKHA1
hsa-miR-5011-5p	ARID5B
hsa-miR-511-3p	CRIM1
hsa-miR-545-5p	RARB
hsa-miR-511-3p	ADAMTS9
hsa-miR-5011-5p	IL6ST
hsa-miR-340-5p	SCARB2
hsa-miR-5011-5p	ARHGEF11
hsa-miR-5011-5p	PLEKHA6
hsa-miR-340-5p	NEK7
hsa-miR-5011-5p	RABGAP1
hsa-miR-340-5p	KDELC2
hsa-miR-340-5p	ANKRD29
hsa-miR-545-5p	MYLIP
hsa-miR-7113-5p	ZDHHC5
hsa-miR-5011-5p	CUL2
hsa-miR-7113-5p	BTG2
hsa-miR-4677-5p	STX6
hsa-miR-5011-5p	IGFBP1
hsa-miR-5011-5p	GSK3B
hsa-miR-149-5p	GIT1
hsa-miR-5011-5p	RAB5B
hsa-miR-5011-5p	TGIF1
hsa-miR-5011-5p	NDFIP2
hsa-miR-5011-5p	TNPO1
hsa-miR-342-3p	ID4
hsa-miR-5011-5p	PTPRD
hsa-miR-5011-5p	NCAM2
hsa-let-7c-3p	KRAS
hsa-miR-5011-5p	PCBP2
hsa-miR-3918	SAMD4B
hsa-miR-4797-5p	UBE2S
hsa-miR-5011-5p	HMGB2
hsa-miR-545-5p	DCAF17
hsa-miR-5571-5p	SLC7A11
hsa-miR-511-3p	SSPN
hsa-miR-5011-5p	GRID2
hsa-let-7c-3p	LMNB2
hsa-miR-5011-5p	SEMA3F
hsa-miR-5011-5p	AKAP8
hsa-miR-342-3p	RRM2
hsa-miR-3119	ECHDC3
hsa-miR-511-3p	OTX1
hsa-miR-4677-5p	SEC24A
hsa-miR-5586-5p	KLHL28
hsa-miR-340-5p	MED17
hsa-miR-5011-5p	MBNL2
hsa-miR-5011-5p	NR6A1
hsa-miR-5011-5p	GRPEL2
hsa-miR-7113-5p	ELMSAN1
hsa-let-7c-3p	RPS3
hsa-miR-5011-5p	GRIK3
hsa-miR-5011-5p	GRAMD1B
hsa-miR-5011-5p	PPP1R2
hsa-miR-342-3p	INSIG1
hsa-let-7c-3p	HNRNPU
hsa-miR-144-3p	PANK1
hsa-miR-545-5p	FAM69A
hsa-miR-5011-5p	TAOK1
hsa-miR-340-5p	SKP2
hsa-miR-5011-5p	CYP4F11
hsa-miR-3119	KIAA1143
hsa-miR-511-3p	HHIP
hsa-miR-5011-5p	ZDHHC5
hsa-miR-3119	ZBTB21
hsa-miR-5571-5p	DDX3X
hsa-miR-493-5p	EFHC1
hsa-miR-5011-5p	PLXDC2
hsa-miR-6834-3p	TBL1XR1
hsa-miR-5011-5p	SNTB1
hsa-miR-7113-5p	NACC1
hsa-miR-5011-5p	ETV6
hsa-miR-513a-5p	NAA20
hsa-miR-511-3p	EPOR
hsa-miR-5011-5p	AMER1
hsa-miR-5011-5p	RTN4RL1
hsa-miR-340-5p	KLF10
hsa-miR-5011-5p	HSPE1-MOB4
hsa-miR-144-3p	TFAP4
hsa-miR-144-3p	NLN
hsa-miR-5586-5p	FOS
hsa-miR-4677-5p	LMAN2
hsa-let-7c-3p	ZMIZ1
hsa-miR-5011-5p	SLC16A6
hsa-miR-7113-5p	TMEM184B
hsa-miR-5011-5p	PDE10A
hsa-miR-3119	ZMAT1
hsa-miR-5011-5p	WASL
hsa-miR-5011-5p	PPP1R1A
hsa-miR-545-5p	NBPF12
hsa-miR-144-3p	ARID1A
hsa-miR-5011-5p	CCL11
hsa-miR-5011-5p	PIK3R1
hsa-let-7c-3p	PKN2
hsa-miR-6834-3p	NUCKS1
hsa-miR-340-5p	RPS6KA5
hsa-miR-144-3p	FAM122B
hsa-miR-5011-5p	EPOR
hsa-miR-340-5p	SIVA1
hsa-miR-5011-5p	BRMS1L
hsa-let-7c-3p	AMOTL1
hsa-miR-545-5p	NDUFB6
hsa-miR-5011-5p	ZNF318
hsa-miR-545-5p	PHAX
hsa-miR-5011-5p	SPRED1
hsa-miR-5011-5p	SENP3
hsa-miR-5011-5p	SIK3
hsa-miR-511-3p	PRRG4
hsa-let-7c-3p	FOXO1
hsa-miR-545-5p	AP3D1
hsa-let-7c-3p	H2AFZ
hsa-miR-144-3p	ZNF800
hsa-miR-5011-5p	WDR17
hsa-miR-5011-5p	RBM23
hsa-miR-144-3p	OXR1
hsa-miR-5011-5p	SLC2A12
hsa-miR-4677-5p	AZIN1
hsa-miR-545-5p	MORC3
hsa-miR-5011-5p	FZD5
hsa-miR-6844	PDPK1
hsa-miR-5011-5p	PRIMA1
hsa-miR-5011-5p	HOXA11
hsa-miR-5011-5p	IRS1
hsa-miR-759	CDH12
hsa-miR-4677-5p	ARHGAP21
hsa-miR-5011-5p	RUNX1T1
hsa-miR-5011-5p	MBNL3
hsa-miR-5011-5p	DDX6
hsa-miR-5011-5p	YAF2
hsa-miR-149-5p	SMCR8
hsa-miR-7113-5p	PNRC1
hsa-miR-545-5p	YWHAZ
hsa-miR-5011-5p	REEP3
hsa-miR-5011-5p	SLC35E3
hsa-miR-5011-5p	SLC12A2
hsa-miR-5011-5p	SERTM1
hsa-miR-545-5p	AKIRIN1
hsa-miR-5011-5p	ZBTB7A
hsa-miR-5011-5p	GTF2B
hsa-miR-342-3p	SLITRK4
hsa-miR-5011-5p	CLVS2
hsa-miR-149-5p	PTPRK
hsa-miR-340-5p	ELAVL4
hsa-miR-493-5p	L1CAM
hsa-let-7c-3p	CREBRF
hsa-miR-5011-5p	MAP3K12
hsa-miR-149-5p	ZBTB2
hsa-miR-5011-5p	MTF1
hsa-miR-340-5p	MAT2A
hsa-miR-7113-5p	RAB2B
hsa-miR-493-5p	UBE2G1
hsa-miR-4797-5p	TRAPPC6B
hsa-miR-340-5p	KCNK1
hsa-miR-5011-5p	MARCKS
hsa-let-7c-3p	BAG4
hsa-miR-340-5p	SLITRK4
hsa-miR-342-3p	NABP2
hsa-miR-513a-5p	CCND1
hsa-miR-5011-5p	POU2F1
hsa-miR-5011-5p	RAB11FIP3
hsa-miR-5011-5p	C16orf52
hsa-miR-6844	EBNA1BP2
hsa-miR-144-3p	KCNQ5
hsa-miR-511-3p	BRWD3
hsa-miR-5011-5p	USP6NL
hsa-miR-5011-5p	LHFPL5
hsa-miR-5011-5p	WDR76
hsa-miR-4797-5p	PPIL6
hsa-miR-5011-5p	CDON
hsa-miR-6844	ARNTL
hsa-miR-5011-5p	SHOX2
hsa-miR-5011-5p	SPATA2
hsa-miR-342-3p	DNAJC9
hsa-miR-5011-5p	FAM117B
hsa-miR-3918	SSTR3
hsa-miR-5011-5p	ATXN3
hsa-miR-5011-5p	TRIM13
hsa-miR-5011-5p	TMTC3
hsa-let-7c-3p	MRPS21
hsa-miR-144-3p	FGF2
hsa-miR-5011-5p	PRRC2C
hsa-miR-7113-5p	BZW1
hsa-miR-5011-5p	BMP2
hsa-miR-6844	HBS1L
hsa-miR-5011-5p	C15orf40
hsa-miR-5586-5p	LRIG2
hsa-miR-5011-5p	L2HGDH
hsa-miR-340-5p	LCLAT1
hsa-miR-511-3p	AMMECR1
hsa-miR-4797-5p	RAB10
hsa-miR-5011-5p	CAPN5
hsa-miR-5011-5p	CREBZF
hsa-miR-342-3p	MLLT6
hsa-miR-5011-5p	TM9SF3
hsa-miR-5011-5p	CLEC2D
hsa-miR-5011-5p	L1CAM
hsa-miR-340-5p	APPL1
hsa-miR-5011-5p	KCNN3
hsa-miR-149-5p	NFIX
hsa-miR-5571-5p	LRP6
hsa-miR-5011-5p	PCDH10
hsa-miR-144-3p	TSPYL1
hsa-miR-5011-5p	SLITRK4
hsa-miR-5011-5p	AP1AR
hsa-miR-144-3p	LSM14A
hsa-miR-5011-5p	XPOT
hsa-miR-599	ABI2
hsa-miR-5011-5p	ZC3H6
hsa-let-7c-3p	NIPBL
hsa-miR-5011-5p	LMTK2
hsa-miR-5011-5p	VENTX
hsa-miR-5011-5p	LEPROT
hsa-miR-5011-5p	PRKD3
hsa-miR-5011-5p	ACSL4
hsa-miR-759	PHGDH
hsa-miR-5011-5p	HOXD10
hsa-miR-4677-5p	EIF2S1
hsa-miR-5011-5p	KAT6A
hsa-miR-149-5p	SLCO3A1
hsa-miR-5011-5p	WDR72
hsa-miR-5011-5p	RORA
hsa-miR-6834-3p	TM9SF3
hsa-miR-493-5p	ATP7A
hsa-miR-342-3p	TMEM33
hsa-miR-5011-5p	IGF1
hsa-miR-759	FOXRED2
hsa-miR-144-3p	NFE2L2
hsa-miR-5011-5p	POU2F2
hsa-miR-7113-5p	STAT3
hsa-miR-7113-5p	CTNNBIP1
hsa-miR-4677-5p	MB21D2
hsa-miR-493-5p	MBNL3
hsa-miR-5011-5p	IKZF4
hsa-miR-5011-5p	DAPK1
hsa-miR-5011-5p	KIAA1522
hsa-miR-513a-5p	UBXN7
hsa-miR-5011-5p	SAMD12
hsa-miR-340-5p	DLC1
hsa-miR-5011-5p	ACBD5
hsa-miR-340-5p	CAPRIN2
hsa-miR-5011-5p	ARHGAP21
hsa-miR-5011-5p	VAMP4
hsa-miR-511-3p	PDE10A
hsa-miR-5011-5p	SP1
hsa-miR-5011-5p	LDLR
hsa-miR-511-3p	SENP1
hsa-miR-5011-5p	PUM1
hsa-miR-5011-5p	BCORL1
hsa-miR-5011-5p	RSBN1L
hsa-miR-3918	FLOT2
hsa-miR-5011-5p	TMEM106B
hsa-miR-545-5p	BAG4
hsa-miR-340-5p	CREBRF
hsa-miR-5571-5p	ZKSCAN1
hsa-miR-5011-5p	SMCHD1
hsa-miR-511-3p	SEPT7
hsa-miR-493-5p	SLC25A12
hsa-miR-5011-5p	ZNF608
hsa-miR-5011-5p	PEX5L
hsa-miR-5011-5p	SEC23IP
hsa-miR-149-5p	RNF2
hsa-miR-5011-5p	WNT11
hsa-miR-342-3p	RMND5A
hsa-miR-342-3p	SLC30A9
hsa-miR-493-5p	RAB3IP
hsa-miR-759	RAB10
hsa-miR-144-3p	FZD6
hsa-miR-511-3p	MLLT3
hsa-miR-6834-3p	PHAX
hsa-miR-3918	SGPL1
hsa-miR-511-3p	PCDH11Y
hsa-miR-144-3p	TTN
hsa-miR-511-3p	LPP
hsa-miR-5011-5p	DCUN1D3
hsa-miR-5011-5p	OSBP2
hsa-miR-5011-5p	AGPS
hsa-miR-5011-5p	KPNA4
hsa-miR-7113-5p	SIN3B
hsa-miR-3119	TXNIP
hsa-miR-5571-5p	PCDHA6
hsa-miR-5011-5p	CNTNAP5
hsa-miR-5011-5p	RC3H1
hsa-miR-5011-5p	GULP1
hsa-miR-5011-5p	TET2
hsa-miR-513a-5p	DDT
hsa-miR-5011-5p	TRPM6
hsa-miR-5011-5p	ZNF280B
hsa-miR-493-5p	SP4
hsa-miR-5011-5p	OTX1
hsa-let-7c-3p	DDX3X
hsa-miR-342-3p	SYNPO2L
hsa-miR-5011-5p	STARD8
hsa-miR-5011-5p	TRIM2
hsa-miR-5011-5p	EFHC1
hsa-miR-5011-5p	KLHL23
hsa-miR-513a-5p	UBE2D1
hsa-miR-5011-5p	CRIM1
hsa-miR-5586-5p	ZBTB18
hsa-miR-5011-5p	C18orf32
hsa-miR-493-5p	HMGXB4
hsa-miR-493-5p	TSC22D2
hsa-miR-375	ELAVL4
hsa-miR-5011-5p	ZRANB1
hsa-miR-4797-5p	MEMO1
hsa-let-7c-3p	PTMA
hsa-miR-340-5p	UBE2Z
hsa-miR-5011-5p	ZER1
hsa-miR-5011-5p	ITPRIPL2
hsa-miR-7113-5p	ZFAND2B
hsa-miR-5011-5p	EPHA1
hsa-miR-5011-5p	ELF2
hsa-miR-4677-5p	GRPEL2
hsa-miR-5011-5p	C2orf49
hsa-miR-3119	BTG2
hsa-miR-5011-5p	CTLA4
hsa-miR-144-3p	LCOR
hsa-miR-5011-5p	FGFBP3
hsa-miR-513a-5p	RBM12B
hsa-miR-5011-5p	EPHA5
hsa-miR-545-5p	SLC7A2
hsa-miR-340-5p	CC2D2A
hsa-miR-513a-5p	BUB3
hsa-miR-7113-5p	ABCB6
hsa-miR-6844	SYNJ2BP
hsa-miR-136-5p	MTPN
hsa-miR-513a-5p	MKLN1
hsa-miR-7113-5p	NLGN2
hsa-miR-5011-5p	PTP4A2
hsa-miR-5011-5p	PITPNC1
hsa-miR-5011-5p	ZBTB18
hsa-miR-545-5p	LATS2
hsa-miR-5011-5p	CPEB2
hsa-miR-5011-5p	SV2B
hsa-miR-5011-5p	GABRG1
hsa-miR-5011-5p	ERC1
hsa-miR-5011-5p	CXCL5
hsa-miR-5011-5p	PAPPA
hsa-miR-5011-5p	PHACTR2
hsa-miR-144-3p	GOLGA7
hsa-miR-5011-5p	ALG10B
hsa-miR-5011-5p	APOOL
hsa-miR-5571-5p	MIPOL1
hsa-miR-340-5p	PPIP5K2
hsa-miR-5011-5p	OSBPL9
hsa-miR-5011-5p	TBX18
hsa-miR-4797-5p	UBASH3B
hsa-miR-340-5p	KIAA0895
hsa-miR-5011-5p	CREBRF
hsa-miR-511-3p	AIMP1
hsa-miR-340-5p	SHCBP1
hsa-let-7c-3p	FOXP1
hsa-miR-5011-5p	PRKCD
hsa-miR-5011-5p	DDX55
hsa-miR-144-3p	TBX18
hsa-miR-144-3p	MAML3
hsa-miR-340-5p	FBXL3
hsa-miR-5011-5p	ZPBP
hsa-miR-5011-5p	TMEM47
hsa-miR-5011-5p	NRF1
hsa-miR-545-5p	CCND2
hsa-miR-5011-5p	LRRC31
hsa-miR-5011-5p	ABHD13
hsa-miR-5011-5p	NRIP1
hsa-miR-511-3p	TSPAN2
hsa-miR-5586-5p	TRMT5
hsa-miR-136-5p	MTMR4
hsa-miR-759	QRSL1
hsa-miR-6844	PLCL1
hsa-miR-5011-5p	GRID1
hsa-miR-7113-5p	TMEM178B
hsa-miR-5011-5p	ARL8A
hsa-miR-3918	CSDC2
hsa-miR-5011-5p	ZFHX3
hsa-miR-545-5p	TM9SF3
hsa-miR-5011-5p	KIAA2022
hsa-miR-5011-5p	PIK3CG
hsa-miR-5011-5p	KHSRP
hsa-miR-545-5p	MARVELD2
hsa-miR-5011-5p	HHIP
hsa-miR-5011-5p	TAGLN2
hsa-miR-5011-5p	CADM1
hsa-miR-4677-5p	STYK1
hsa-miR-144-3p	ELL2
hsa-miR-5011-5p	MYBL1
hsa-miR-5011-5p	GSR
hsa-miR-5011-5p	SVIP
hsa-miR-5011-5p	KLF7
hsa-miR-493-5p	PDPK1
hsa-miR-511-3p	SERTAD3
hsa-miR-5011-5p	NFIA
hsa-miR-5011-5p	NFIB
hsa-miR-5011-5p	SPPL3
hsa-miR-5011-5p	NCK2
hsa-miR-144-5p	SYNPO2
hsa-miR-759	SOCS3
hsa-miR-5011-5p	WNT5A
hsa-miR-5571-5p	LSM14A
hsa-miR-5011-5p	IFNAR1
hsa-miR-5011-5p	ASH1L
hsa-miR-136-5p	MSL2
hsa-miR-149-5p	KHSRP
hsa-miR-5011-5p	SLC45A4
hsa-miR-5011-5p	DGKG
hsa-miR-5586-5p	ORC4
hsa-miR-511-3p	PLAG1
hsa-miR-342-3p	FRMD3
hsa-let-7c-3p	USMG5
hsa-miR-5011-5p	SIPA1L3
hsa-miR-5011-5p	TTYH3
hsa-miR-545-5p	PHF3
hsa-miR-5011-5p	NUFIP2
hsa-miR-4797-5p	ZBTB33
hsa-miR-340-5p	DDX5
hsa-miR-511-3p	LRRC31
hsa-miR-5011-5p	CA8
hsa-miR-5011-5p	PCGF2
hsa-miR-5011-5p	PHEX
hsa-miR-5011-5p	XKR6
hsa-miR-5011-5p	ZC3H12C
hsa-miR-340-5p	REV3L
hsa-miR-5011-5p	DDX3X
hsa-miR-6844	UBE2H
hsa-miR-5011-5p	FKBP1A
hsa-miR-545-5p	FXN
hsa-miR-5011-5p	B4GALT6
hsa-miR-493-5p	MT2A
hsa-miR-5011-5p	KANSL1L
hsa-miR-5011-5p	SLC7A11
hsa-miR-4797-5p	DDX3X
hsa-miR-5011-5p	RGMB
hsa-miR-5011-5p	PAPD5
hsa-miR-7113-5p	NFASC
hsa-miR-5011-5p	TNFSF9
hsa-miR-5011-5p	SLC24A2
hsa-miR-5011-5p	AHCYL2
hsa-miR-5011-5p	FBXO9
hsa-miR-5011-5p	KRT222
hsa-miR-340-5p	LAPTM4A
hsa-miR-144-3p	ZFX
hsa-miR-5011-5p	ID4
hsa-miR-342-3p	ANKRD49
hsa-miR-5011-5p	ARID3A
hsa-miR-342-3p	ACVR1B
hsa-miR-144-3p	PTP4A1
hsa-miR-340-5p	KAT6B
hsa-miR-144-3p	MFSD6
hsa-miR-5011-5p	DHX36
hsa-miR-493-5p	AGTPBP1
hsa-miR-4797-5p	VAPB
hsa-miR-5011-5p	CSMD1
hsa-miR-5011-5p	KLF6
hsa-miR-5011-5p	AR
hsa-miR-5011-5p	NLK
hsa-miR-7113-5p	CHSY1
hsa-let-7c-3p	CD164
hsa-miR-5011-5p	PCDH7
hsa-miR-5011-5p	PYHIN1
hsa-miR-7113-5p	KIF2C
hsa-miR-342-3p	DDX3X
hsa-miR-5011-5p	CNOT6L
hsa-miR-5011-5p	RAB3GAP1
hsa-miR-511-3p	KLHL23
hsa-miR-5011-5p	F2RL1
hsa-miR-5011-5p	2020-03-06
hsa-miR-340-5p	MYLIP
hsa-miR-340-5p	LEPROT
hsa-miR-4797-5p	AKAP1
hsa-miR-513a-5p	TNPO1
hsa-miR-5586-5p	HMGN2
hsa-let-7c-3p	TMPRSS12
hsa-miR-149-5p	ARHGAP22
hsa-miR-7113-5p	SCD
hsa-miR-511-3p	ZNF138
hsa-miR-5011-5p	IMPG2
hsa-miR-545-5p	ADORA2B
hsa-miR-149-5p	SLC35F6
hsa-miR-493-5p	ZMIZ1
hsa-miR-5011-5p	DNAJB14
hsa-miR-5011-5p	ASB11
hsa-miR-5011-5p	ADCYAP1
hsa-miR-511-3p	KANSL1L
hsa-miR-5011-5p	CHML
hsa-miR-3918	ABT1
hsa-miR-7113-5p	BCAT1
hsa-miR-511-3p	IRS1
hsa-miR-340-5p	PDE4D
hsa-miR-5011-5p	ROCK2
hsa-miR-375	RLF
hsa-miR-5011-5p	SENP1
hsa-miR-340-5p	LIMS1
hsa-miR-7113-5p	CERK
hsa-miR-5011-5p	KLHL15
hsa-miR-5011-5p	NAA25
hsa-miR-493-5p	PCGF2
hsa-miR-340-5p	IPO7
hsa-miR-545-5p	IGF2R
hsa-miR-144-3p	TMTC3
hsa-miR-3918	ATG7
hsa-miR-5011-5p	PPARGC1A
hsa-miR-5011-5p	RAPH1
hsa-miR-5011-5p	ARHGEF33
hsa-miR-3918	RNF44
hsa-miR-513a-5p	CTNND1
hsa-miR-5011-5p	TMEM178B
hsa-miR-5011-5p	ANXA5
hsa-miR-511-3p	SEC23IP
hsa-miR-511-3p	SLC35E3
hsa-miR-5571-5p	PLEKHM3
hsa-miR-5011-5p	TPPP
hsa-miR-493-5p	SYT4
hsa-miR-3119	SDCBP
hsa-miR-340-5p	DEGS1
